# Supplementary material for: The Active Sulfate-Reducing Microbial Community in Littoral Sediment of Oligotrophic Lake Constance
Source: Front Microbiol. 2019 Feb 13;10:247. doi: 10.3389/fmicb.2019.00247 (PMC6381063; doi:10.3389/fmicb.2019.00247)
Supplement: TABLE S4 — Summary of dsrB transcript OTUs at the approximate species-level (90% nucleotide sequence identity), which were affiliated to the phylogenetic branch of reductively operating dsrAB. For each OTU, the phylogenetic affiliation, the mean relative transcript abundance in the initial sediment, and the change in relative transcript abundance in the various treatments (provided as slope of a linear regression and the respective R2-value) is given in Supplementary Table S4a. Relative abundances of each dsrB transcript OTU per time point and replicate are given in Supplementary Table S4b. [file Table_4.XLSX]

## Sheet: Table S4a
					Linear regression of relative transcript abundance changes over the whole incubation period (init. sed. --> 43 days)												Chitin & sulfate - Mean relative abundance (%)					Chitin only - Mean relative abundance (%)					Sulfate only - Mean relative abundance (%)					Control - Mean relative abundance (%)
		Initial sediment			Chitin & sulfate			Chitin only			Sulfate only			Control			init. sed.	9	21	43		init. sed.	9	21	43		init. sed.	9	21	43		init. sed.	9	21	43
dsrB cDNA OTU		Mean rel. abund. (%)	Std. Dev.		slope	R2		slope	R2		slope	R2		slope	R2																						OTU	representative seqquence name	representative sequence		Domain	dsrAB supercluster	Phylum	class	Family
Otu0009		0.446134	0.153685		0.0239671	0.722787		0.0746994	0.97402		0.00967911	0.944587		-0.0137813	0.338162		0.47775	1.02435	0.832059	1.75353		0.492807	1.2769	1.77885	3.74624		0.366538	1.49615	1.6881	1.83877		0.447441	2.54811	3.00608	2.19086		Otu0009	M01867_33_000000000-B5842_1_1101_15317_4417	GCCCACTGTCACACCCCGGCCATCGATGCCTCCGGGGTTGTTAAAGCTGTGATGGACGAGCTTTTCGACTATTTCGGTTCTCACAAGCTCCCCGCCCAGGTCCGCATTGCGCTGGCCTGCTGCCTCAACATGTGTGGTGCCGTGCATTGCTCGGATATTGCGATCCTCGGTGTGCACCGGAAGCCTCCGTTCATCGAGCATGGACGGGTGCAGAACGTTTGCGAAATCCCTCTGGTCATTGCCGCCTGTCCTACGGCTGCGATTAAGCCCAAGAAGGTCGATGAGCGAAAGAGTGTTGAGATCAACAACAGCCGGTGTATGTTC	Otu0009	unknown(100)	unknown_unclassified	unknown_unclassified	unknown_unclassified	unknown_unclassified
Otu0078		0.349476	0.135308		0.00293221	0.10618		-0.000462839	0.593049		-0.000731717	0.0777979		0.00306353	0.724985		0.321243	0.300089	0.0602159	0.350666		0.384719	0.0179501	0	0		0.440112	0.0417208	0.114392	0.0313873		0.251828	0.0242424	0	0.117509		Otu0078	M01867_33_000000000-B5842_1_1102_6750_6920	GTTCACTGCCATACACCGGCAACAGATGCTTCAGGTCCTGTAAAAGCTACAATGGACGTTCTGTTTGACGATTTCAAAAATATGAGACTACCCGCTCACCTTCGCGTGTCTCTGGCATGCTGCCTTAACATGTGCGGCGCGGTTCATTGCTCTGATATTGCTATTCTCGGCTATCATCGGAAACCCCCGATGTTGGATCATGAATGGCTTGACAAAATGTGCGAAATTCCTTTGGCAATTGCAGCATGTCCTACCGCTGCTATCAAACCGTCCAAAGTGGAACTGCCTGACGGAACAAAGATCAACAGCGTTGCAGTCAACAATGACAGATGTATGTTC	Otu0078	unknown(100)	unknown_unclassified	unknown_unclassified	unknown_unclassified	unknown_unclassified
Otu0032		0.201839	0.121764		-0.00132589	0.4779		0.0485015	0.844404		0.0368874	0.814952		0.0101631	0.209379		0.168851	0.0767894	0.016072	0.0237079		0.139415	0.658352	0.567227	2.1872		0.344132	0.480396	0.35474	1.63308		0.154956	0.947711	1.70818	1.40728		Otu0032	M01867_33_000000000-B5842_1_1101_17509_4724	GTCCACTGTCACAGCGCGGCAACAGATGCATCAGGCCTTGTCAAAGCTATTATGGATAGTGTATACGACCATTTTACTAACACAAAGCTGCCCAATCACCTCCGGATTGCCGTTGGATGCTGCATCAATATGTGCGGTGCTGTTCATTGCTCCGACATCGCTGTAGTGGGTGTCCATACAAAGTCTCCAAAGCCCGATCATGCTCGTGTGATGGCACAGTGCGAGATCCCCACTACAATCCAGTCCTGCCCAACCGGCGCTATCCGTCGGCACCCTGATGCCAACATCAAGAGCGTTGTTGTCAAGGATGACCTGTGCATGTAC	Otu0032	unknown(100)	unknown_unclassified	unknown_unclassified	unknown_unclassified	unknown_unclassified
Otu0193		0.193423	0.117857		-0.00158537	0.408254		-0.000268759	0.593049		0.00304775	0.844602		0.00258031	0.658364		0.0997079	0.0807351	0	0.0158128		0.340237	0.0104232	0	0		0.145795	0.0186846	0.0129904	0.11476		0.187953	0.0291326	0	0.106132		Otu0193	M01867_33_000000000-B5842_1_1102_17789_21783	GTGCATTGCCATACCCCGGCTATCGATGCCTCCGGTATCGTGAAGGCGGTCATGGACGATCTCTTCAAGCACTTCCAGTCCATGGATCTGCCGGCCCAGGTACGTATCGCCCTGGCCTGCTGTCTTAACATGTGCGGTGCGGTCCACTGTTCGGACATCGCCATCCTTGGATTCCATCGCAAACCGCCCTTTGTGCAGCATGCGCTTATCAGTTCAATCTGTGAGCTCCCGCTGGCGATTGCGGCCTGCCCGACCGGCGCTATCAAGCCGGCTACGGTAGATGGCAAGAAGAGCGTGAGTGTTAACGGGGAACGTTGTATGTTC	Otu0193	unknown(100)	unknown_unclassified	unknown_unclassified	unknown_unclassified	unknown_unclassified
Otu0100		0.163949	0.0771105		-0.00844721	0.973274		-0.00121096	0.593049		0.00111576	0.0735877		0.00774455	0.766609		0.126262	0.318995	0.172371	0.0237079		0.158263	0.0469641	0	0		0.19323	0.0647569	0.206142	0.125549		0.17804	0.0452244	0	0.283868		Otu0100	M01867_33_000000000-B5842_1_1101_13335_4329	ATTCACTGCCATACCCCTGCCACCGATGCTTCCGGTACAGTCAAAGCAACGATGGACGCTGTGTTTAACGATTTCAAAACCATGAGACTTCCTGCACACCTCAGAATTTCTATGGCTTGCTGTCTGAATATGTGCGGCGCGGTTCACTGCTCTGATATTGCTATTCTGGGCTATCACCGCAAACCCCCGATGTTGGATCATGAATATTTAGACAAGATGTGCGAAATTCCGCTGGCAATTGCAGCATGTCCCACCGCAGCTATCAAGCCGTCCAAAGTGGAATTGGAAGGCGGCGTAAAAGTCAACAGCGTGGCGGTCAACAATGACAGATGTATGTTC	Otu0100	unknown(100)	unknown_unclassified	unknown_unclassified	unknown_unclassified	unknown_unclassified
Otu0255		0.139888	0.0905176		-2.09073e-05	0.884413		0.000265102	0.60838		-0.000315395	0.140961		-0.000239421	0.643059		0.12619	0.0165673	0.016072	0.0158128		0.153008	0.0312695	0.0413275	0.041511		0.0920553	0.0062282	0.0276167	0		0.1883	0.0382304	0.0295902	0.0290602		Otu0255	M01867_33_000000000-B5842_1_1101_14032_13719	CTTCATTGCCACACCCCTGCTACTGATGCCTCTGGTCTGGTGAAATCTGTTGCTGATGCATTATTTGACGATTTTAAGACCATGAGGTTGCCGGCAAAGTTGAGGGTTTCCATGGCCTGTTGCCTCAACATGTGCGGTGCTGTGCACTGTTCCGATATCGCCCTCCTGGGTTATCACCGCAAGCCTCCTGCAATTGACCACGAAGTTCTCGGGAAGGCCTGCGAGATTCCGCTGGTCGTTGCGGCATGCCCGCTTTTCGCTATCAAGCCGATTACTACCGAGGATGGAAAAAGGAGCGTGTCAGTCAATATAGAAAAGTGCATGTAT	Otu0255	unknown(100)	unknown_unclassified	unknown_unclassified	unknown_unclassified	unknown_unclassified
Otu0021		0.139153	0.0648869		0.00395624	0.25489		0.00620756	0.779327		-0.000593579	0.0316336		-0.0187869	0.998362		0.126617	0.389604	0.218382	0.485064		0.150409	0.4104	0.378092	0.602386		0.149749	0.303718	0.402777	0.302497		0.129835	0.964379	0.714329	0.321229		Otu0021	M01867_33_000000000-B5842_1_1101_9228_7843	GCCCACTGCCACACCCCCGCAATCGATGCTTCCGGGGTGGTCAAATCGGTGATGGATGAGCTTTTCGACTATTTCGGATCGCACAAGCTACCCGCCCAGGTGCGCATCGCCCTGGCTTGCTGCCTCAACATGTGCGGGGCCGTCCATTGTTCGGACATCGCTATTCTGGGTGTGCACAGGAAGCCTCCGTTTGTCGAACATGACCGGGTGCAGAATGTGTGTGAAATCCCGCTGGTTATCGCCGCGTGTCCCACGGCCGCAATAAAGCCGAAGAAGGTCGACGAAAGGAAGAGCGTTGAGATCAACAACAGTCGGTGCATGTTC	Otu0021	unknown(100)	unknown_unclassified	unknown_unclassified	unknown_unclassified	unknown_unclassified
Otu0176		0.12015	0.0695966		0.00238939	0.997515		-0.00451878	0.864659		0.000741698	0.0495562		-0.000405961	0.0692326		0.108148	0.0394715	0.064288	0.120022		0.113562	0.16396	0.0519331	0		0.108766	0.0709851	0.184905	0.114956		0.150124	0.0933404	0.136595	0.0881316		Otu0176	M01867_33_000000000-B5842_1_1101_13939_17297	CTCCATTGCCACACCCCTGCTACGGATGCCTCTGGTCTGGTGAAAGCTGTTGCGGACGACTTATTCAACGATTTCAAGACCATGAGGATGCCTGCAAAATTGAGGGTGTCGATGGCATGCTGTTTGAATATGTGCGGTGCTGTGCACTGCTCTGATATAGCCCTCCTCGGCTATCACCGCAAGCCCCCTGCAATCGATAATGATGCTGTGGGAAAGGCATGTGAGATTCCCCTGGTTGTCGCAGCCTGCCCGTTGTATGCTATCAAGCCCGTAACAACTGCAGAGGGGAAAAAGACCGTTACAATTAACACCGAAAAGTGCATGTAC	Otu0176	unknown(100)	unknown_unclassified	unknown_unclassified	unknown_unclassified	unknown_unclassified
Otu0070		0.111001	0.05399		-0.000970692	0.683374		0.00618474	0.899851		0.00114268	0.0287167		-0.00321605	0.949851		0.101925	0.0291888	0.0389031	0		0.0958753	0.193649	0.334575	0.415842		0.103659	0.309162	0.108013	0.309645		0.142544	0.716118	0.653634	0.602506		Otu0070	M01867_33_000000000-B5842_1_1102_15509_13214	GTGCACTGCCACACCCCTGCCACGGATGCATCGGGCGTTGTGAAGGCCACGATGGACGAGTTGTTCCAGTACTTCGGCTCCCACAAGCTGCCGGCCCAGGTTCGGATCGCCCTGGCCTGCTGCCTGAACATGTGCGGGGCCGTGCACTGCTCGGATATCGCCATCCTGGGCGTGCACACCAAGCTCCCCAAGGTGCAGGACGACAACGTGAAGAACATGTGCGAGATTCCCACCACGATCGCGGCGTGCCCCACGGGCGCCATCCGTCCTCATCCGGACAAGGAGAAAAAGAGCGTCGTCGTGAACGCGGATCGATGCATGTTC	Otu0070	unknown(100)	unknown_unclassified	unknown_unclassified	unknown_unclassified	unknown_unclassified
Otu0146		0.0991464	0.0529886		-5.09606e-05	0.023329		-0.000268759	0.593049		0.0020475	0.711355		0.00038114	0.188651		0.0929536	0.0273443	0.016072	0.0237079		0.138435	0.0104232	0	0		0.0785855	0.0062282	0.0729668	0.0833732		0.0866117	0.020982	0	0.0293772		Otu0146	M01867_33_000000000-B5842_1_1101_15082_20177	ATTCACTGCCATACTCCTGCAACCGATGCTTCCGGTCCGGTGAAAGCCGCTATGGACGTTCTGTTTGATGATTTCCGCAATATGAGACTTCCTGCCCATGTGCGCGTATCTTTAGCTTGCTGTCTGAATATGTGCGGTGCAGTTCACTGCTCCGATATCGCTATTCTCGGCTATCACAGAAAACCGCCGCTGTTGGACCATGAATATTTGGAAAAGATGTGCGAAATTCCGCTGGCAATTGCCTCATGTCCGACCGCAGCCATCAAACCCACCACATTGGAACTGGCTGACGGAAGAAAGGTCAAAAGCGTTGCGGTAAATGAAAGCCGATGTATGTTC	Otu0146	unknown(100)	unknown_unclassified	unknown_unclassified	unknown_unclassified	unknown_unclassified
Otu0143		0.0897422	0.0532924		0.00153422	0.878924		0	0		-0.000883969	0.976566		0.000127047	0.188651		0.118734	0	0	0.0488759		0.105404	0	0	0		0.071303	0.0292644	0.023084	0		0.063528	0.00699399	0	0.0097924		Otu0143	M01867_33_000000000-B5842_1_2110_8254_18012	ATTCACTGCCATACGCCGGCGACTGACGGGTCAGGTCCGGTAAACGCAGCTATGGACGTGCTGTTTGATGATTTCAGAAACATGAGACTTCCGGCGCATCTGCGGGTTTCTCTGGCTTGCTGCCTCAATATGTGCGGCGCGGTTCACTGCTCTGATATTGCAATCCTCGGTTATCACCGGAAGCCTCCGATGTTGGATCATGAATATCTGGATAAGATGTGCGAAATTCCTCTGGCAATTGCTGCATGTCCTACCTCAGCCATCAAACCTTCAAAGGGTGATCTTCCGAAGGGCACAAAGGTCAACAGTGTTGCAGTAAACAATGAAAGATGTATGTTC	Otu0143	unknown(100)	unknown_unclassified	unknown_unclassified	unknown_unclassified	unknown_unclassified
Otu0053		0.0873664	0.0829906		0.00242944	0.438517		-0.00120293	0.822072		-0.00218504	0.13045		3.36155e-05	0.000539381		0.100616	0.0597278	0	0.126457		0.0408078	0.0376687	0.0413275	0		0.162138	0.0417208	0.197895	0		0.0459037	0.046381	0	0.0391696		Otu0053	M01867_33_000000000-B5842_1_1101_20718_16225	CTTCATTGCCACACCCCTGCTACTGATGCATCCGGGCTCGTGAAGGCCGTCGCTGATGACCTGTTTGAGGATTTCAAGACAATGAGGATGCCGGCAAAAGTAAGGGTTTCCATGGCATGCTGTCTGAATATGTGCGGTGCTGTTCATTGTTCTGATATAGCACTCCTCGGTTATCACCGCAAGCCCCCTGCAATCGATAATGATGCAGTGGGAAAAGCTTGCGAGATTCCACTTGTTGTTGCAGCCTGTCCTTTGTTTGCTATCAAGCCCTCAACAACTGCAGAGGGGAAAAAGACCGTTACAATTAACAACGAAAAGTGCATGTAC	Otu0053	unknown(100)	unknown_unclassified	unknown_unclassified	unknown_unclassified	unknown_unclassified
Otu0239		0.0747416	0.0836465		-0.00130749	0.377641		0	0		-0.000957765	0.937889		0.000307385	0.878924		0.0746339	0.0699581	0	0.0158128		0.135608	0	0	0		0.0405199	0.031141	0.0276167	0		0.0482045	0	0	0.0097924		Otu0239	M01867_33_000000000-B5842_1_1101_10497_6363	ATTCACTGCCACACTCCGGCGTCCGATGCGTCCGGTACAGTTAAAGCCACTATGGACGAAGTATTTGCAGATTTCCAGAGCATGAAAATGCCTGCGAAACTCAGAATCTCCATGGCTTGCTGCCTCAATATGTGCGGCGCTGTTCACTGCTCCGACATCGCGATCCTCGGTTACCACAGAAAACCGCCAATCCTGGATCATGAATACCTTGACAAAGTCTGTGAAATTCCTCTTGCGGTCGCGTCTTGCCCCACTGCGGCAATCCGTCCCTCAAAAGTTGAACTTCCTAACGGAACGACGGTTAACTCCGTAGCCGTTAAAAATGAACGATGCATGTAC	Otu0239	unknown(100)	unknown_unclassified	unknown_unclassified	unknown_unclassified	unknown_unclassified
Otu0047		0.0629174	0.0383956		-0.00253522	0.914969		0.0195357	0.861035		-0.000168318	0.00981708		-0.00378887	0.718229		0.0367885	0.13018	0.0747698	0.0395207		0.0691076	0.385709	0.366392	1.00461		0.0897258	0.047949	0.100583	0.0519859		0.0560478	0.32677	0.204576	0.184247		Otu0047	M01867_33_000000000-B5842_1_1101_13407_3381	GCTCACTGCCACACCCCCGCAATTGATGCGTCGGGGGTAGTCAAGGCCGTGATGGATGAGCTTTTCGATTATTTCGGGTCGCACAAGCTGCCCGCCCAGGTCCGCATTGCTCTGGCCTGCTGCCTCAACATGTGCGGCGCTGTGCACTGTTCGGACATTGCTATTCTGGGTGTGCACCGGAAGCCTCCGCTTGTGGAGAATGAGCGGGTGCAGAACGTGTGTGAAATCCCGCTGGTCATCGCCGCATGCCCGACGGCTGCGATCAAGCCCAAGAAGGTCGGTGAGCTGAAGAGTGTTGAGATCAATAACAGCCGGTGCATGTTC	Otu0047	unknown(100)	unknown_unclassified	unknown_unclassified	unknown_unclassified	unknown_unclassified
Otu0073		0.0452391	0.0364386		-0.0028391	0.575656		-0.0012587	0.820539		-0.00327573	0.855457		-0.0135707	0.856855		0.045229	0.230625	0.117745	0.120022		0.0287567	0.108375	0.074239	0.0621811		0.0460901	0.230856	0.148012	0.111707		0.0608805	0.532279	0.190097	0.0388526		Otu0073	M01867_33_000000000-B5842_1_1107_24321_24724	GCCCACTGCCACACCCCCGCAATCGATGCTTCCGGGGTGGTCAAGGCCGTGATGGATGAGCTTTTCGACTATTTCGGATCGCACAAGCTGCCCGCCCAAGTCCGGATTGCTCTGGCTTGCTGCCTCAACATGTGCGGCGCCGTGCACTGTTCGGACATTGCGATCCTGGGTGTGCACCGGAAGCCTCCGTTTGTCGAACATGACCGGGTGCAGAATGTGTGTGAAATCCCGCTGGTTATCGCCGCATGTCCTACAGCCGCGATCAAGCCCAAGAAGGTCGACGAGAGGAAGAGTGTTGAGATCAACAACAGCCGGTGTATGGTC	Otu0073	unknown(100)	unknown_unclassified	unknown_unclassified	unknown_unclassified	unknown_unclassified
Otu0167		0.0342691	0.0368329		0.000158791	0.413803		-0.00271837	0.777749		0.00145107	0.862063		0.0012785	0.05392		0.040341	0.0431081	0.0389031	0.0474158		0.0533159	0.100814	0.0212112	0		0.0205832	0.0728618	0.109041	0.125549		0.0228363	0.0431206	0.23161	0.117509		Otu0167	M01867_33_000000000-B5842_1_1104_26359_22327	ATTCACTGCCATACGCCGGCCATTGATGCTTCCGGGCCGGTCAAGGCGGTCATGGATGAGCTGTTTGACTATTTTACCTCCATGAAACTGCCCGCACAGGTGCGTATTGCTTTGGCTTGCTGCTTGAACATGTGTGGCGCCGTGCATTGCTCGGATATCGCCATCCTTGGTGTGCACCGCAAGCCCCCGTTGGTTGAGCATGATCGCCTCGGCAACGTCTGCGAAATCCCGCTGGTCATCGCTGCCTGCCCCACCGCGGCCATCAAGCCGAAAAAGGTGGAGGACAAGAAAAGCGTCGAAATCAACAACAAACGTTGTATGTTC	Otu0167	unknown(100)	unknown_unclassified	unknown_unclassified	unknown_unclassified	unknown_unclassified
Otu0319		0.034524	0.027855		0.000449827	0.0818772		0	0		0.000430658	0.621671		0.00061477	0.878924		0.0323544	0.00763475	0.0617341	0.0316256		0.0167056	0	0	0		0.0457961	0.0186846	0.0129904	0.0313873		0.04324	0	0	0.0195848		Otu0319	M01867_33_000000000-B5842_1_1107_25582_17898	GTTCATTGCCATACGCCGGCAACTGATGCTTCCGGACCGGTGAAAGCGGCGATGGACGCATTGTTTAAGGATTTTCAGGATATGCGGATGCCCGCCCATGTGCGTGTTTCTCTGGCCTGCTGTCTGAATATGTGCGGTGCCGTACATTGCTCGGATATCGCCATTCTGGGATATCACCGCAAACCACCCATGGTGGATCATGCTTATCTTGACAAAACCTGTGAAGTGCCCCTGGCGATTGCGGCATGCCCAACAGCAGCGTTGAAGCCGAAAAAAGTTGATCTTAACGGAACCACCGTGAACAGCATCGAAGTGAACAATGAACGCTGCATGTTC	Otu0319	unknown(100)	unknown_unclassified	unknown_unclassified	unknown_unclassified	unknown_unclassified
Otu0225		0.0340901	0.0281623		0.000350474	0.252914		-0.000268759	0.593049		0.000498845	0.0383273		0	0		0.0273632	0.0152695	0	0.0237079		0.0430164	0.0104232	0	0		0.0150131	0	0.0867751	0.0313873		0.0509676	0	0	0		Otu0225	M01867_33_000000000-B5842_1_1103_25764_20334	ATTCACTGCCATACCCCGGCCATTGATGCCTCCGGCCCGGTGAAGGCGGTCATGGATGAGCTTTTTGATTACTTCACCTCGATGAAGCTTCCCGCCCAGGTGCGGATTGCTCTGGCTTGCTGCCTGAACATGTGCGGCGCGGTACACTGCTCGGACATCGCTATCCTCGGCGTCCACCGCAAACCGCCCCTGGTCGAGCATGATCGTCTCGGCAACGTGTGTGAAATCCCGCTGGTCATTGCGGCCTGCCCGACTGCGGCTATCAAGCCCAAGAAAGTGGACGAACGCAAGAGTGTGGAGATCAACAACAGCCGCTGTATGTTC	Otu0225	unknown(100)	unknown_unclassified	unknown_unclassified	unknown_unclassified	unknown_unclassified
Otu0136		0.0322069	0.0317395		0.00205221	0.703859		-0.000522287	0.995948		0.000762219	0.39276		0.00197551	0.92369		0.0450536	0.0184118	0	0.0805014		0.0447679	0.0179501	0.0106056	0		0.039006	0	0.0397891	0.0313873		0	0.0242424	0.0295902	0.0881316		Otu0136	M01867_33_000000000-B5842_1_1101_9697_7351	ATCCACTGCCATACCCCGGCAACCGATGCTTCGGGTCCGGTAAAGGCAGTTATGGATGTTATGTTCAATGAATTCACGAGCATGAGACTCCCTGCCCATGTCCGTATTTCTCTGGCTTGCTGTCTGAACATGTGCGGCGCTGTTCATTGTTCTGATATTGCAATTTTGGGTTATCACCGTAAACCGCCCATGCTGGATCATGAATATCTGGATAAAATGTGCGAAATTCCGCTTGCGATTGCCGCATGTCCGACCGCTGCAATCAAACCCTCGAAGATTGAACTTCCGGATGGCAAAAAGGTCAACAGTGTTGCGGTCAATAACAGCCGATGTATGTTC	Otu0136	unknown(100)	unknown_unclassified	unknown_unclassified	unknown_unclassified	unknown_unclassified
Otu0356		0.0230842	0.0218766		-0.000534144	0.209403		0	0		-0.000160593	0.593049		0.00061477	0.878924		0.0153702	0.0399658	0	0.0158128		0.0111371	0	0	0		0.0225895	0.0062282	0	0		0.04324	0	0	0.0195848		Otu0356	M01867_33_000000000-B5842_1_1108_18838_22994	ATTCACTGTCATACCCCTGCAACAGATGCATCCGGTACTGTAAAAGCCACCATGGATGTTCTGTTTGAAGATTTCCAGAAAATGAGAATGCCCGCACAGCTTCGTGTCTCCATGGCATGTTGCCTCAATATGTGCGGTGCTGTTCACTGCTCTGATATTGCTATTCTTGGTTATCACAGAAAACCGCCAATGATTGACCATGAATACCTTGACAAACTGTGCGAAATTCCACTTGCTATTTCCGCATGTCCTACAGCAGCTATCAAGCCTGCCAAAGTAAAATTAGATGACGGAACAGAAGTGAAATCTGTAGAGATTAAAAATGAACGCTGCATGTTC	Otu0356	unknown(100)	unknown_unclassified	unknown_unclassified	unknown_unclassified	unknown_unclassified
Otu0273		0.0201993	0.0188936		-0.00059421	0.785761		-0.00023968	0.593049		-0.00025879	0.0280269		0.000307385	0.878924		0.00355252	0.0184118	0.0213129	0		0.0430164	0.00929541	0	0		0.0266164	0	0.0461681	0		0.00761209	0	0	0.0097924		Otu0273	M01867_33_000000000-B5842_1_1105_24149_16609	GTCCACTGCCATACTCCTGCAACAGATGCCTCCGGTACTGTTAAGGTCGTTTTGGACGAACTGTTCGAAGAATTCGGCCAGATGCGTATGCCTGCACAGGTTCGCATCTCCATGGCCTGCTGTCTGAACATGTGCGGCGCAGTTCACTGCTCTGACATCGCCATCCTTGGTTATCACCGCAAGCCTCCGATCATTGACCACGAGTGGTTGGACAACCTGTGCGAAATTCCATTGGCTGTCTCGGCCTGCCCCACGGGTGCTATCCGTCCGACCAAGAAGGAAATCGTTACGGAAACTGGCGAAAAGAAAACCGTCAATACAGTCGCCATTAAGAACGAGCGTTGCATGTTC	Otu0273	unknown(100)	unknown_unclassified	unknown_unclassified	unknown_unclassified	unknown_unclassified
Otu0325		0.0141297	0.0166669		-0.00824428	0.651717		0	0		-0.00333645	0.756164		0	0		0.033236	0.315101	0.0213129	0		0.00602555	0	0	0		0.00711339	0.124378	0.023084	0		0.010144	0	0	0		Otu0325	M01867_33_000000000-B5842_1_1105_23011_4767	CTCCACTGCCATACTCCTGCGTCTGACGCATCTGGTACCGTTAAGGCAACAATGGACGTTCTTTTCAAGGACTTCCAGGATATGAGACTTCCTGCACAGCTTCGTGTTTCTATGGCTTGCTGCCTTAACATGTGCGGTGCTGTTCATTGCTCTGATATCGCTATCCTTGGCTATCATCGTAAGCCGCCAAAGATGGACCATGAGTATCTTGACAAGCTTTGCGAGATTCCTCTTGCAATCGCATCATGCCCAACAGCAGCTATCAAGCCTTCCAAGGTTACTCTTGCAAACGGCAGCGTTGTTAACTCTATTGCTGTTAACAATGACAGATGTATGTAC	Otu0325	unknown(100)	unknown_unclassified	unknown_unclassified	unknown_unclassified	unknown_unclassified
Otu0264		0.0120748	0.0274816		-0.00039372	0.593049		0.00184539	0.878924		0.0033459	0.844732		0.00143608	0.253363		0	0.0152695	0	0		0.0176196	0	0	0.0587889		0	0.0062282	0	0.111707		0.0306796	0.0624728	0	0.0970665		Otu0264	M01867_33_000000000-B5842_1_1106_10314_2591	ATACATTGCCATACCCCTGCCACGGATGCCTCTGGCATCGTCAAAGCGGTCATGGATGATTTGTTTGAATACTTCTCAAACTGGAAGCTTCCTGCTTACTGTCGCATCTCCCTGGCGTGCTGCCTCAATATGTGTGGAGCAGTTCATTGTTCAGATATTGCCATCCTGGGTATCCACCGCCTGCCGCCCAAGATCAACCACGACTTAGTCCGTGCAAAATGTGAAATTCCCAACGTCATCGCTGCTTGCCCAACCGGCGCCATTCGCCCAGATCCAAAGAATAAAACACTGATTGTCAATGAGGAGCGTTGCATGTAC	Otu0264	unknown(100)	unknown_unclassified	unknown_unclassified	unknown_unclassified	unknown_unclassified
Otu0575		0.0112585	0.0152178		0	0		-0.000418025	0.194122		0	0		-0.000494712	0.504215		0.0106576	0	0	0		0.0253967	0.00929541	0.0318167	0		0.00897989	0	0	0		0	0.013988	0.023912	0		Otu0575	M01867_33_000000000-B5842_1_1113_9751_15468	CTCCACTGCCACAGTGCGGCCACCGATAGTTCGGCGATCGTGAAAGCGTTGATGGATGAGCTCTACGAATACTTCACCAGTATGAAACTTCCAGCTAAACTGAGGGTTTCGCTGGCTTGCTGCATTAACATGTGCGGAGCCGTCCACTGTTCCGACCTGGCGATTGTCGGCGTCCATACCAAGATTCCAAAGGTCAATAACGAACGAGTGGCAGCCATCTGTGAGATTCCCACCACCATGGCCTCCTGTCCCACGGGCGCGATCCGAAGACATCCGGATAAGGATGTCAAAAGTGTCGTGGTTAAGGAAGACCTCTGCATGTAT	Otu0575	unknown(100)	unknown_unclassified	unknown_unclassified	unknown_unclassified	unknown_unclassified
Otu0361		0.0112144	0.0120989		-0.000277883	0.593049		-0.00133835	0.535636		0.000575336	0.878915		9.72079e-05	0.000474621		0.0167057	0.010777	0	0		0.00602555	0.0383094	0.0625387	0		0.0221265	0	0.0138083	0.0207943		0	0	0.145395	0.0290602		Otu0361	M01867_33_000000000-B5842_1_2113_5545_15949	GCCCACTGCCACACCCCGGCCATCGACGCCTCTGGCGTCGTCAAGGCGGTTATGGACGAGTTGTTCGAGTACTTCGGTTCCCACAAGCTTCCCGGCAAGGTGCGCATCGCATTGGCGTGCTGCCTCAACATGTGCGGCGCGGTCCACTGCTCTGACATCGCCATTCTCGGTGTTCACCGCAAACCCCCCTTGGTTGAACATGAGCGCGTGCAGAATGTGTGCGAGATTCCTCTGGTCATCGCAGCATGCCCCACGGCGGCCATCAAGCCCAAGAAGGTCGGGGAGCTCAAGAGCATCGAGATCAAAAACAGCCGCTGCATGGGC	Otu0361	unknown(100)	unknown_unclassified	unknown_unclassified	unknown_unclassified	unknown_unclassified
Otu0398		0.0104301	0.0203383		0.000744195	0.878924		0.00260607	0.878924		-7.7401e-05	0.0280269		-0.00139117	0.593049		0.0165303	0	0	0.0237079		0.0180766	0	0	0.083022		0.00711339	0	0.0138083	0		0	0.0539534	0	0		Otu0398	M01867_33_000000000-B5842_1_1102_15860_22392	GCCCACTGTCACACCCCCGCCATCGATGCCTCCGGGGTGGTGAAATCCGTGATGGATGAACTCTTCCCGTACTTCGGCTCCCACAAGCTCCCCGCTCAGGTGCGCATTGCGCTGGCCTGCTGCCTGAACATGTGTGGCGCCGTGCACTGTTCGGATATCGCCATCCTGGGTGTGCACCGGAAGCCTCCGTTCATCGAACATGACCGGGTCCAGAATGTGTGTGAGATCCCCCTGGTCATCGCCGCCTGTCCCACGGCTGCCATCAAGCCCAAGAAGGTCGATGAGCGGAAGAGTTTGGAGATCAACAACAGCCGGTGTATGTTC	Otu0398	unknown(100)	unknown_unclassified	unknown_unclassified	unknown_unclassified	unknown_unclassified
Otu0174		0.00852972	0.0158499		0	0		0.000954071	0.525526		0.000624616	0.348911		-0.000782251	0.0293992		0.00826515	0	0	0		0.0258537	0.0602835	0.0424223	0.087488		0	0.0460723	0.0259808	0.062383		0	0.232588	0.368521	0.231941		Otu0174	M01867_33_000000000-B5842_1_1106_19137_23062	ATTCACTGTCACACCCCGGCGACCGATGCTTCGGGTATCGTCAAATCGCTGATGGACGAATTGTTTAGCTACTTTGGGGAAATGAATTTACCCGCCTATTGCCGCATCTCGCTCGCATGCTGTCTCAACATGTGCGGCGCGGTGCATTGTTCCGACATCGCGATCCTGGGAATCCATCGCCTTGCGCCGAAACCGAATCACGAGCTTATTCGCGCCAAATGCGAGATCCCCAATGTGATCGCGGCGTGTCCCACCGGTGCAATTCGTCCCGATCCGCCGAACAAGAGTGTAACCATCAATGAAGACAAGTGCATGTAC	Otu0174	unknown(100)	unknown_unclassified	unknown_unclassified	unknown_unclassified	unknown_unclassified
Otu0107		0.00708745	0.0130195		0.00160359	0.702867		0.000636025	0.0410944		0.00325788	0.984402		-0.00147127	0.367567		0.00960061	0.030539	0.016072	0.0790414		0.0111371	0.143635	0.0519331	0.147522		0	0.047949	0.0737847	0.156349		0.00761209	0.0679413	0.112683	0.0290602		Otu0107	M01867_33_000000000-B5842_1_1101_13641_20474	GCTCACTGTCACACTCCAGCCATTGACGCATCAGGCGTTGTCAAGTCAGTGATGGATGAGTTGTTCGAATACTTCGGCTCCCACAAGCTTCCCGCTCAGGTGCGTATTGCATTGGCTTGCTGCCTGAACATGTGCGGTGCCGTCCACTGCTCGGACATCGCCATCCTCGGCGTGCACCGGAAGCCGCCTTTTGTGGAACATGAGCGGGTGCAGAATGTGTGCGAGATTCCCCTTGTCATCGCAGCGTGTCCCACGGCAGCCATCAAGCCCAAGAAAGTTGGCGAGATGAAAAGCGTGGAAATCAACAACAACCGCTGCATGTTC	Otu0107	unknown(100)	unknown_unclassified	unknown_unclassified	unknown_unclassified	unknown_unclassified
Otu0546		0.00679965	0.0133346		0	0		0.00140973	0.60751		0.000326369	0.878924		0.00060482	0.878924		0.0106576	0	0	0		0.0120511	0.0197186	0	0.0611073		0.00448994	0	0	0.0103972		0	0	0	0.0192678		Otu0546	M01867_33_000000000-B5842_1_1101_13216_22672	ATCCACTGCCACACGCCTGCCACCGATGCCTCAGCCATCGTCAAGTCGGTGATGGACGAGCTGGTTGATTATTTCACCACCTGGAAACTACCAGCCTACTGCCGCATATCATTGGCGTGCTGCCTTAACATGTGCGGCGCAGTTCACTGTTCGGATATCGCCATCCTGGGAATCCACCGCACGATTCCAAAAATTGACCACGACATTGTCCGGTCCAAATGTGAGAAGCCGAACGTGATTGCAGCCTGCCCGGCCGGTGCCATCCGGCCCGATCCCAAGACGGGATCTCTCATTGTGAATGAAGCGAAGTGCATGTAT	Otu0546	unknown(100)	unknown_unclassified	unknown_unclassified	unknown_unclassified	unknown_unclassified
Otu0287		0.00635149	0.0130292		-9.00897e-05	0.0280269		0.000637158	0.109875		0.000176152	0.0505407		0.000745765	0.356645		0	0	0.016072	0		0.0138026	0.0509881	0	0.0621811		0.0116033	0	0.0267987	0.0103972		0	0.0382304	0.0147951	0.0578035		Otu0287	M01867_33_000000000-B5842_1_2112_4772_8314	GCCCACTGCCACCCCCCCGCAATCGATGCGTCAGGGGTAGTTAAGTCCGTGATGGATGAGCTTTTCGAGCACTTCGGCTCGCACAAGCTCCCCGCCCAGGTCCGTATTGCCCTGGCTTGCTGCCTCAACATGTGCGGCACCGTGCACTGTTCGGACATTGCTATTCTGGGTGTGCACCGGAAGCCTCCGCTCGTGGAAAACGAGCGGGTACAGAACATAGGTGAGATCCCGCTGGTCATCGCCGCATGCCCGACGGATGAAATCAAACCTAAAAAGGTTGGTGAGCTGAAGAGTGTTGAGATCAATAACAGCAGGTGCAGGGGC	Otu0287	unknown(100)	unknown_unclassified	unknown_unclassified	unknown_unclassified	unknown_unclassified
Otu0509		0.00379229	0.00922471		-0.00019686	0.593049		-0.000789403	0.639173		-0.000233409	0.383751		-0.000961339	0.593049		0.00960061	0.00763475	0	0		0.00556855	0.0498604	0.0212112	0.0195963		0	0.0062282	0.0129904	0		0	0.0372832	0	0		Otu0509	M01867_33_000000000-B5842_1_1104_9917_26111	CCCACTGCCACAGTGCAGCCACGGACGCCTCGCCCATTGTCAAAGCCCTGATGGACGAGCTCTACGGCTATTTCACCAGCATGAAGCTTCCGGGTAAATTAAGAGTTTCCTTGGCCTGCTGTATCAACATGTGTGGTGCGGTTCACTGCTCCGATCTCGCCATCGTCGGGGTCCATACCAAAATCCTGAAGGTGAATCACGAGAAGGTGGCCGCCATCTGTGAGATTCCCACTGTGATGGCGTCCTGTCCCACTGGAGCCATCCGGCGCCACCCGGATAAGGATGTCAAGAGTGTGGTGGTTCGAGAAGACCTTTGTATGTAT	Otu0509	unknown(100)	unknown_unclassified	unknown_unclassified	unknown_unclassified	unknown_unclassified
Otu0446		0	0		0	0		0.00242289	0.712683		0	0		-0.000346202	0.148997		0	0	0	0		0	0.0312695	0.0106056	0.104766		0	0	0	0		0	0.00699399	0.0295902	0		Otu0446	M01867_33_000000000-B5842_1_1106_23871_5733	GCCCACTGCCACACCCCCGCAATCGATGCGTCAGGGGTAGTTAAGTCAGTGATGGATGAGCTTTTCGAGTACTTCGGCTCGCACAAGCTCCCCGCCCAGGTCCGTATTGCCCTGGCTTGCTGCCTCAACATGTGCGGCGCCGTGCGCTGTTCGGACATTGCTATTCTGGGTGTGCACCGGAAGCCTCCGCTCGTGGAAAACGAGCGGGTACAGAACATATGTGAGATCCCGCTGGTCATCGCCGCATGCCCGACGGCTGCAATCAAACCTAAAAAGGTTGGTGAGCTGAAGAGTGTTGAGATCAATAACAGCCGGTGCATGTTC	Otu0446	unknown(100)	unknown_unclassified	unknown_unclassified	unknown_unclassified	unknown_unclassified
Otu0006		2.37362	0.892746		0.094281	0.776455		-0.079921	0.997528		0.0525214	0.996839		-0.0732368	0.729334		2.26244	1.85367	1.34945	4.76716		2.1651	3.18697	2.09929	0.446689		3.22864	2.09785	2.82374	3.90066		1.8383	4.34699	2.02567	1.59935		Otu0006	M01867_33_000000000-B5842_1_1101_24123_6838	CTCCATTGTCATACCCCTGCTACTGATGCATCTGGTCTGGTGAAGGCTGTGGCAGACGATTTATTCGAGGACTTCAAGACCATGAGGATGCCTGCAAAATTGAGGGTGTCGATGGCATGCTGTCTGAATATGTGCGGTGCTGTGCACTGTTCTGATATCGCCCTCCTCGGCTATCACCGCAAGCCCCCTGCAATCGATAATGATGCGGTGGGAAAGGCATGTGAGATTCCCCTGGTTGTTGCAGCCTGCCCGTTGTATGCTATCAAGCCCGTAACAACGGCAGAAGGCAAAAAGACCGTGACAATCAATGAGGAAAAGTGTATGTAC	Otu0006	ReductivebacterialtypedSsrAB(100)	Deltaproteobacteriasupercluster	Thermodesulfobacteria	Thermodesulfobacteria	Thermodesulfobacteria
Otu0271		0.0309815	0.028412		0.000496365	0.878924		-0.00100036	0.593049		0.00113853	0.615106		-0.000772062	0.990786		0.0106576	0	0	0.0158128		0.0490419	0.0387965	0	0		0.0312461	0.0292644	0.0138083	0.0627746		0.0329803	0.0560572	0.0443853	0.0293772		Otu0271	M01867_33_000000000-B5842_1_1103_25203_18802	CTCCATTGCCACACCCCTGCTACTGATGCCTCAGGCCTGGTGAAGGCTGTTGCAGACGACTTATTCGAAGATTTTAAGACGATGCGGATGCCTGCAAAATTGAGGGTTTCAATGGCATGCTGTCTGAATATGTGCGGCGCTGTGCACTGTTCTGATATCGCTCTCCTTGGCTATCACCGCAAGCCCCCTGCCATTGATAACGATGCCGTGGGAAAGGCATGTGAGATTCCCCTGGTTATCGCAGCCTGTCCGTTGTTTGCTATCAAGCCCTCAACAACTGCAGAGGGGAAAAAGACCGTTACAATTAACAACGAAAAGTGCATGTAC	Otu0271	ReductivebacterialtypedSsrAB(100)	Deltaproteobacteriasupercluster	Thermodesulfobacteria	Thermodesulfobacteria	Thermodesulfobacteria
Otu0322		0.00863525	0.0203183		0.000496365	0.878924		0.000941587	0.920439		0.000990436	0.633786		0.00076751	0.884176		0.0192012	0	0	0.0158128		0	0.0283733	0.030722	0.0587889		0	0.0124564	0	0.0417845		0.0153398	0.0145663	0.0147951	0.0390578		Otu0322	M01867_33_000000000-B5842_1_2106_16591_28208	GCCCACTGTCACACCCCGGCCATCGATGCCTCCGGGGTTGTTCAAGCTGTGATGGACGAGCTTTTCGACTATTTCGGTTCTCACAAGCTCCCCGCCCAGGTCCGCATTGCGCTGGCCTGCTGCCTCAACATGTGTGGTGCCGTGCATTGCTCGGATATTGCGATCCTCGGTGTGCACCGGAAGCCTCCGTTCATCGAGCATGGACGGGTGCAGAACGTTTGCGAAATCCCTCTGGTCATTGCCGCCTGTCCTACGGCTGCGATTAAGCCCAAGAAGGGCGATGAGCGAAAGAGTGTTGAGATCAACAACAGCCGGTGTATGTGC	Otu0322	ReductivebacterialtypedSsrAB(100)	Deltaproteobacteriasupercluster	Thermodesulfobacteria	Thermodesulfobacteria	Thermodesulfobacteria
Otu0001		12.2581	1.43742		0.20449	0.460545		-0.0300419	0.833894		-0.253886	0.657628		0.195419	0.821915		12.7483	31.1012	40.7106	39.3316		10.4141	1.4167	0.622691	0.317861		13.1472	22.9531	25.8292	15.3786		12.7228	1.33421	0.738241	7.45329		Otu0001	M01867_33_000000000-B5842_1_1101_15806_2458	GCCCACTGCCACACCCCCGCCATCGATGCATCGGGCGTGGTGAAGGCCGTCATGGACGATCTGTTCGAGTATTTCGGCTCCCACAAGCTGCCGGCTCAGGTGCGCATCGCCCTGGCCTGCTGCCTCAACATGTGCGGGGCGGTCCACTGCTCGGATATCGCCATCCTCGGCGTGCACCGGAAACCGCCCTTCATCGAGCATGACCGCGTGCAGAATGTCTGCGAGATTCCTCTCGTCATCGCCGCCTGCCCCACGGCAGCCATCAAGCCCAAGAAGGTGGATGACAGGAAGAGCATCGAAATCAACAATGCCCGCTGCATGTTC	Otu0001	ReductivebacterialtypedsrAB(100)	Deltaproteobacteriasupercluster	Proteobacteria	Deltaproteobacteria	Syntrophobacteraceae
Otu0002		11.5559	1.77879		-0.0973748	0.999922		0.0901149	0.53382		0.062892	0.612547		-0.0493898	0.025998		12.5048	7.79655	6.65583	4.49077		10.2931	22.4777	26.2818	26.0278		10.1647	12.9952	12.1327	14.8448		13.2612	16.9576	26.139	17.0237		Otu0002	M01867_33_000000000-B5842_1_1101_22171_3370	ATGCACTGCCACACCCCGGCCACCGACGCCTCCGGGCCGGTCAAGGCCACCATGGACGTGCTCTTCGACGACTTCAAGAACAGCCGTCTGCCGGCTAAGCTGCGCGTGTCGCTGGCCTGCTGCCTGAACATGTGCGGCGCCGTGCACTGCTCGGACATCGCCATTCTGGGGTACCACCGCAAGCCGCCCATGATCGACCATGAGTACCTTGACAAGATGTGCGAGATTCCGCTCGCCATCGCGGCCTGCCCGACCGCGGCCATCAAGCCGGCCAAGATCGAAGTCGGCGGAGCGAAAGTGAACAGCGTCGCCGTCAACAACGAGCGCTGCATGTTC	Otu0002	ReductivebacterialtypedsrAB(100)	Deltaproteobacteriasupercluster	Proteobacteria	Deltaproteobacteria	Desulfobacteraceae
Otu0003		7.3571	1.24772		-0.0700881	0.992671		0.0250176	0.549578		0.00593163	0.00571739		-0.0409918	0.147333		8.46509	4.25834	3.61199	1.91011		7.19765	14.3211	15.3536	15.3025		6.05151	9.21918	6.76132	8.96924		7.71414	13.2979	15.9943	12.4735		Otu0003	M01867_33_000000000-B5842_1_1101_14909_3208	ATGCACTGCCACACCCCGGCCACCGACGCCTCTGGGCCGGTCAAGGCCACCATGGACGTGCTCTTCGACGACTTCAAGAACAGCCGTCTGCCGGCTAAGCTGCGCGTGTCGCTGGCCTGCTGCTTGAACATGTGCGGCGCGGTGCATTGCTCGGACATCGCCATTCTGGGCTACCATCGCAAGCCGCCCATGGTCGACCATGAGTACCTCGATAAGATGTGCGAGATTCCGCTCGCCATCGCCGCCTGTCCGACCGCGGCCATCAAGCCGTCCAAGATGGAAGTCGCCGGACAGAAGGTCAACAGCGTCGCCGTCAACAACGATCGCTGCATGTTC	Otu0003	ReductivebacterialtypedsrAB(100)	Deltaproteobacteriasupercluster	Proteobacteria	Deltaproteobacteria	Deltaproteobacteria_unclassified
Otu0005		5.9629	0.761192		-0.0350361	0.97213		-0.00194215	0.000524259		-0.00129531	0.00120853		-0.0342926	0.989722		6.44663	2.90049	2.67186	1.74352		6.26329	7.18868	9.90709	7.61224		5.16144	4.92671	3.70721	4.66768		5.98023	7.01936	6.72083	5.87358		Otu0005	M01867_33_000000000-B5842_1_1102_16260_4706	GTGCACTGTCACACCCCGGCCACCGACGCCTCCGGCCCGGTCAAGGCCACCATGGACGTGCTGTTCGATGACTTCAAAAACAGCCGCCTTCCGGCCAAGCTGCGGGTGTCGCTCGCCTGCTGCCTGAACATGTGCGGCGCGGTGCACTGCTCCGACATCGCCATCCTGGGATACCACCGCAAACCGCCCATGCTCGACCACGAGTACCTGGACAAGATGTGCGAGATCCCGCTCGCCATCGCGGCCTGCCCGACAGCGGCCATCAAGCCGTCCAAGGTGGAGTTCGGCGGCCAGAAGCTCAACAGTGTCGCCGTCAACAACGACCGCTGCATGTTC	Otu0005	ReductivebacterialtypedsrAB(100)	Deltaproteobacteriasupercluster	Proteobacteria	Deltaproteobacteria	Desulfobacteraceae
Otu0004		4.91136	0.997236		-0.000419795	0.0104778		-0.152582	0.84092		-0.0093459	0.993382		-0.119264	0.71073		4.06076	4.59577	4.45883	4.55794		4.90958	7.707	3.73034	2.13605		5.50577	3.50862	3.37181	3.18646		5.16932	8.43981	4.54862	3.94553		Otu0004	M01867_33_000000000-B5842_1_1101_21590_7240	ATTCACTGCCACACCCCGGCCATCGACGCCTCTGGTGTCGTCAAAGCCGTTATGGACGACTTGTTCGAATACTTCGGATCCCATAAGCTGCCGGCCCAGGTCCGTATCTCCCTGGCCTGCTGCCTGAACATGTGCGGCGCCGTGCATTGCTCCGACATCGCCATCTGCGGTGTGCACCGGACCCCGCCCAAAGTGAAGCATGAAGTCCTGCGCCACCTGTGCGAAATCCCCACGACCATCGGTTCTTGTCCCACCGGCGCCATCCGGCCGCATCCCGACAAGAGCATAAAGTCCGTCGTCATCAACGAAGAACGCTGCATGTAC	Otu0004	ReductivebacterialtypedsrAB(100)	Deltaproteobacteriasupercluster	Proteobacteria	Deltaproteobacteria	Desulfobaccaacetoxidanslineage
Otu0008		3.61175	0.578829		-0.0979267	0.997421		-0.0371087	0.738062		-0.0295423	0.916006		-0.0171696	0.360515		3.45154	4.23506	2.89894	0.8768		3.52609	1.48731	0.327254	0.0979816		3.90491	2.23982	1.59608	1.18374		3.56444	1.61724	0.671867	0.901446		Otu0008	M01867_33_000000000-B5842_1_1101_14358_5681	GCCCACTGCCACACCCCGGCCATCGACGCCTCCGGCGTTGTGAAGGCCGTTATGGATGACCTGTTCGAGTATTTCGGCTCGCACAAGCTGCCGGCCCAGGTCCGTATCGCCCTGGCCTGCTGCCTGAACATGTGCGGCGCCGTGCATTGCTCGGACATCGCCATTCTGGGCGTGCACCGCAAGCCGCCCTTCATCGAGCACGACCGTGTTCAGAACGTCTGCGAAATCCCGCTCGTCATCGCCGCCTGCCCCACGGCAGCCATCAAGCCCAAGAAGGTCGGCGAGCTGAAGAGCATCGAGATCAACAACAGCCGCTGCATGTTC	Otu0008	ReductivebacterialtypedsrAB(100)	Deltaproteobacteriasupercluster	Proteobacteria	Deltaproteobacteria	Syntrophobacteraceae
Otu0007		3.02922	0.608404		-0.0983197	0.920892		-0.0181639	0.690701		-0.0885353	0.963578		0.00534984	0.140157		3.37309	8.60018	8.35204	5.42368		2.56829	0.882322	0.271366	0.194572		3.43429	5.33274	3.7138	2.22316		2.74123	1.24067	0.876443	1.34606		Otu0007	M01867_33_000000000-B5842_1_1101_17881_2904	GCACACTGCCACACGCCCGCCATCGACGCCTCGGGTGTGGTGAAGGCCGTCATGGACGACCTGTTCGAGTATTTCGGCACCCACAAGCTGCCTGCCCAGCTGCGCATCGCCCTGGCATGCTGCCTCAACATGTGCGGTGCCGTTCACTGCTCCGACATCGCCATCCTCGGCGTGCACCGTAAACCCCCCTTCATCGAGCACGACCGTGTGCAGAACGTCTGCGAGATCCCGCTGGTCGTGGCGGCTTGCCCCACGGCAGCCATCAAGCCCAAGAAGGTGGATGACCGCAAGAGCATCGAGATCAACAACGCTCGCTGCATGTTC	Otu0007	ReductivebacterialtypedsrAB(100)	Deltaproteobacteriasupercluster	Proteobacteria	Deltaproteobacteria	Syntrophobacteraceae
Otu0014		2.50195	0.782371		-0.00124809	0.593049		-0.0144138	0.563815		0.000657921	0.522097		-0.00925781	0.677634		2.14853	0.048404	0	0		3.29069	0.582861	0	0.0195963		2.64921	0.0124564	0	0.0311915		1.91937	0.409752	0.0922093	0.0581204		Otu0014	M01867_33_000000000-B5842_1_1101_4943_23065	CTGCACTGCCACACCCCGGCCACCGATGCATCCGGTCCGGTTAAAGCGGTCATGGATGATCTGTTCGAGTATTTTGTCTCCATGAAACTGCCCGCGCAGGTACGTATCGCCCTGGCGTGCTGCTTGAACATGTGCGGTGCGGTTCATGCTTCCGATATCGCCATCCTTGGTATCCATCGTAAACCGCCGATGATCGATAACGATCGTATTACCGGTGTCTGCGAGATCCCTCTGGCCATCGCCTCCTGTCCGCTTGGTGCGGTCAAGCCTGCAAAGGCGACCAACTCGGCTGGCGAAGAAGTGAAGTCGGTCAAGGTCAATGCTGAGCGCTGTATGTTC	Otu0014	ReductivebacterialtypedsrAB(100)	Deltaproteobacteriasupercluster	Proteobacteria	Deltaproteobacteria	Desulfobulbaceae
Otu0013		2.14139	0.298782		-0.015188	0.386687		-0.00173324	0.736608		0.0157181	0.254463		0.0176115	0.874604		1.83906	2.20788	1.40719	1.58105		2.33197	0.0649142	0.0106056	0		2.26634	0.756604	1.81508	1.44635		2.12821	0.105593	0.101326	0.665883		Otu0013	M01867_33_000000000-B5842_1_1101_17442_2593	GTTCATTGCCATACACCGGCAACCGATGCTTCCGGACCGGTAAAAGCGGCGATGGATGTATTGTTCAGAGATTTTCAGGATATGCGGATGCCCGCCCATGTGCGTATCGCATTGGGATGCTGCCTGAATATGTGCGGCGCTGTGCATTGCTCGGATATCGCCATTCTGGGATATCACCGCAAACCGCCCATGGTCGATCACGCCTATCTGGACAAGACCTGTGAAGTACCCCTGGCGATTGCGGCATGCCCCACAGCAGCGTTGAAGCCGAAAAAAGTTGATCTTAACGGCACCACCGTGAACAGCATCGAAGTGAACAATGAACGCTGCATGTTC	Otu0013	ReductivebacterialtypedsrAB(100)	Deltaproteobacteriasupercluster	Deltaproteobacteriasupercluster_unclassified	Deltaproteobacteriasupercluster_unclassified	Deltaproteobacteriasupercluster_unclassified
Otu0010		1.89703	0.590649		0.0281127	0.997028		-0.00525281	0.53544		0.0473365	0.968925		0.0444146	0.848592		1.42787	1.46846	1.75619	2.41543		1.79346	1.02977	0.808542	0.822923		1.75128	1.99222	2.83434	3.6506		2.61549	0.784165	0.710574	2.18595		Otu0010	M01867_33_000000000-B5842_1_1101_18802_3744	ATTCACTGCCACACCCCGGCCATTGACGCCTCGGGTGTTGTCAAGGCGGTCATGGATGATGTCTTCGAATACTTCGGCAGCCACAAACTGCCGGCCCAGGTCCGCATCTCCCTGGCCTGCTGCCTGAACATGTGCGGCGCGGTGCACTGCTCCGACATCGCCATCTGCGGCGTCCACCGCACCCCGCCCAAGGTTATGCACGATAACCTGAAAAACCTCTGTGAAATTCCCACCACCATCGCTTCTTGTCCCACCGGCGCCATCCGGCCTCATCCGGACAAGAACCTGAAAAGCGTTGTAGTGAATGAACCGAAATGCATGTAT	Otu0010	ReductivebacterialtypedsrAB(100)	Deltaproteobacteriasupercluster	Proteobacteria	Deltaproteobacteria	Desulfobaccaacetoxidanslineage
Otu0011		1.7301	0.385727		0.0199347	0.941397		-0.0459168	0.778471		-0.0124214	0.775571		-0.0364292	0.74503		1.4124	1.73837	2.1384	2.44487		1.64814	2.16209	0.819148	0.459501		1.82615	1.03729	1.10426	0.653535		2.03371	2.24653	1.12036	0.884901		Otu0011	M01867_33_000000000-B5842_1_1105_25858_20436	ATTCACTGCCATACCCCGGCCATTGACGCCTCCGGTGTTGTTAAAGCCGTCATGGACGATCTGTTCGAATATTTCGGTTCCCATACGTTGCCGGCCCAGGTCCGCATCTCCCTGGCCTGCTGCCTGAACATGTGCGGCGCCGTGCACTGCTCCGACATCGCCATCTGTGGCGTGCACCGGACCCCGCCTAAAATCAGACATGATGTTCTGCGCCACCTGTGCGAAATTCCCACCACGATCGGTTCCTGTCCCACCGGCGCCATCCGGCCGCATCCCGACAAGAACCTGAAGTCCGTGGTCATCAATGATGAACGCTGCATGTAC	Otu0011	ReductivebacterialtypedsrAB(100)	Deltaproteobacteriasupercluster	Proteobacteria	Deltaproteobacteria	Desulfobaccaacetoxidanslineage
Otu0012		1.58091	0.438983		-0.00105123	0.593049		-0.00529052	0.685455		-0.000398586	0.815239		-0.000186677	0.05719		1.28787	0.0407693	0	0		1.82152	0.200569	0.0212112	0		1.622	0.0124564	0.0138083	0		1.59227	0.0312364	0.0535022	0.0292654		Otu0012	M01867_33_000000000-B5842_1_1101_8965_7913	ATTCACTGCCATACTCCGGCCACCGATGCTTCCGGTCCGGTTAAGTGTGTTATGGATGATTTGTTCGAGTACTTTGGCTCCATGACGCTGCCTGCTCAGGTCCGTATCGCTCTTGCTTGCTGTCTGAATATGTGCGGTGCCGTTCATGCCTCTGACATCGCTATCCTTGGTATCCATCGTAAGCCGCCGATGATCGACAATGATCGGATCACCGGTGTTTGCGAGATCCCGCTGGCAATTGCTTCATGTCCGCTCGGTGCTGTTAAGCCCGCTAAGGCAATAAACTCTGCCGGCGAGGAAGTGAAATCGGTTAAGGTAAACGCCGAACGTTGTATGTTC	Otu0012	ReductivebacterialtypedsrAB(100)	Deltaproteobacteriasupercluster	Proteobacteria	Deltaproteobacteria	Desulfobulbaceae
Otu0027		1.52486	0.48591		-0.00111093	0.997034		-0.00157431	0.759789		-0.000145632	0.0280269		-0.00295772	0.830558		1.47487	0.0381213	0.0228311	0		1.36573	0.0782336	0.030722	0.0195963		1.8245	0	0.0259808	0		1.43433	0.108276	0.0295902	0		Otu0027	M01867_33_000000000-B5842_1_1101_6768_7662	ATCCACTGCCACACCCCGGCAACCGACGCCTCCGGTCCGGTTAAGTGCGTCATGGATGACCTGTTCGAGTACTTTGGCTCCATGAAGCTGCCGGCTCAGGTGCGTATCGCTCTGGCCTGCTGTCTGAACATGTGCGGTGCCGTCCATGCGTCCGACATCGCCATTCTGGGTATCCACCGCAAGCCGCCGATGATCGATCATACCCGTATCTCCGGTGTCTGCGAGTTGCCGCTGGCCATCGCCTCCTGTCCGCTCGGAGCGGTTAAGCCGGCCAAGGCCACCGTCAATGGTGAGGAAATCAAAACGGTGAAGGTCAATGCAGAGCGCTGCATGTTC	Otu0027	ReductivebacterialtypedsrAB(100)	Deltaproteobacteriasupercluster	Proteobacteria	Deltaproteobacteria	Desulfobulbaceae
Otu0015		1.47029	0.552403		-0.00977608	0.808193		-0.0017169	0.101597		-0.0088221	0.283144		-0.0221808	0.946881		1.7538	0.838489	0.567195	0.478606		1.82622	1.71906	1.86353	1.69017		1.10119	1.35496	0.795249	0.973968		1.19996	1.98024	1.54421	1.19576		Otu0015	M01867_33_000000000-B5842_1_1102_2829_11418	GTGCACTGTCACACCCCGGCCACCGATGCCTCGGGCCCGGTCAAGGCCACCATGGACGTGCTGTTCGATGACTTCAAAAACAGCCGCCTGCCGGCCAAGCTGCGGGTGTCGCTCGCCTGCTGCCTGAACATGTGCGGCGCGGTGCACTGCTCGGACATCGCCATCCTGGGATACCACCGCAAACCGCCCATGCTCGACCACGAGTACCTGGACAAGATGTGCGAGATCCCGCTCGCCATCGCGGCCTGCCCGACCGCGGCCATCAAGCCGTCCAAAGTGGAGTTCGGCGGCCAGAAGCTCAACAGCGTCGCCGTCAACAATGACCGCTGCATGTTC	Otu0015	ReductivebacterialtypedsrAB(100)	Deltaproteobacteriasupercluster	Proteobacteria	Deltaproteobacteria	Deltaproteobacteria_unclassified
Otu0019		1.12755	0.327806		-0.0049923	0.670051		0.0211666	0.992063		-0.0108584	0.767584		-0.000594886	0.00175888		1.14147	0.437904	0.26473	0.247939		1.16719	1.72373	2.03894	2.45432		0.909037	1.0992	0.775715	0.695515		1.29248	1.15075	1.60181	1.21234		Otu0019	M01867_33_000000000-B5842_1_2107_20091_8342	ATGCACTGCCACACCCCGGCCACCGACGCCTCCGGGCCGGTCAAGGCCACCATGGACGTGCTCTTCGACGACTTCAAGCACAGCCGTCTGCCGGCCAAGCTGCGGGTGTCGCTGGCCTGCTGCCTGAACATGTGCGGCGCCGTGCACTGCTCGGACATCGCCATTCTGGGGTACCACCGCAAGCCGCCCATGATCGACCATGAGTACCTCGACAAGATGTGCGAGATTCCGCTCGCCATCGCGGCCTGCCCGACCGTGGCCATCAAGCCGGCCAAGATCGAAGTCGGCGGAGCGAAAGTGAACAGCGTCGCCGTCAACAACGAGCGCTGCATGTTC	Otu0019	ReductivebacterialtypedsrAB(100)	Deltaproteobacteriasupercluster	Proteobacteria	Deltaproteobacteria	Deltaproteobacteria_unclassified
Otu0033		0.896751	0.202812		-0.000804413	0.678493		-0.000172208	0.0280269		-0.000547598	0.0611303		-0.00102954	0.415317		0.977331	0.0399658	0.048216	0.0158128		0.740968	0	0.030722	0		0.994537	0.0062282	0.0690417	0		0.874166	0.0518495	0	0.0097924		Otu0033	M01867_33_000000000-B5842_1_1101_12382_23021	CTCCACTGCCACACCCCGGCAACCGATGCTTCGGGTCCTGTGAAAGCCACCATGGACGTGCTGTTCGACGATTTCAGAACAATGAGACTGCCTGCCCATGTGCGGGTTTCTCTTGCCTGCTGTCTGAACATGTGCGGCGCGGTTCACTGCTCGGATATTGCAATTCTGGGCTATCACCGCAAACCGCCGCTGCTCGATCATGAATATCTGGACAAGATGTGCGAAGTTCCTCTGGCAATTGCCGCATGTCCCACCGCAGCCATCAAACCGTCAAAGGTGACATTGCCGAGCGGAGTCGAGGTAAAAAGTGTTGCCGTCAACAATGACAGATGTATGTTC	Otu0033	ReductivebacterialtypedsrAB(100)	Deltaproteobacteriasupercluster	Proteobacteria	Deltaproteobacteria	Desulfobacteraceae
Otu0018		0.803732	0.256773		-0.0026625	0.598932		0.0542082	0.961604		0.0160871	0.981926		-0.0159949	0.475699		0.81752	0.229584	0.127191	0.12648		0.854185	1.78201	2.08229	3.56255		0.675316	0.347913	0.470393	0.882272		0.867907	1.72966	0.994804	1.08888		Otu0018	M01867_33_000000000-B5842_1_1101_26636_13998	GTCCATTGTCACACTCCGGCGACGGACGCCTCCGGGCCGGTGAAGGCGGTGATGGATGAACTTTACCAGTACTTCACCTCCATGACGCTTCCCTCGCAGGTGCGCATCGCCCTGGCCTGCTGTCTGAACATGTGCGGGGCCGTTCACTGCTCCGACATCGCCATCCTGGGCATTCACCGCACCATTCCCAAGGCCGACCACAACCGCGTGCCCAACGTGTGCGAAATTCCGACCACCGTGGCCTCCTGCCCGACCGGCGCCATCCGGCCGGATCCCAAGAACAAGAGCGTCACCATTAACGAAGACAAGTGCATGTAC	Otu0018	ReductivebacterialtypedsrAB(100)	Firmicutesgroup	Unclassified	Unclassified	Unculturedfamily_levellineage6
Otu0028		0.683432	0.296841		0.000949644	0.246472		-0.00473561	0.696752		-0.00101636	0.0856417		0.0013697	0.144494		0.823897	0.139916	0.204997	0.181791		0.586065	0.179048	0.0212112	0		0.745827	0.0958979	0.191073	0.0805153		0.577938	0.139143	0.047824	0.166471		Otu0028	M01867_33_000000000-B5842_1_1101_9759_9499	ATTCACTGCCATACGCCGGCGACTGACGGGTCAGGTCCGGTAAAAGCAACTATGGACGTGCTGTTTGATGATTTCAGAAACATGAGACTTCCGGCGCATCTCCGTGTTTCTCTGGCTTGCTGTCTCAATATGTGCGGCGCGGTTCACTGCTCTGACATTGCAATCCTCGGCTATCACCGGAAACCTCCGATGTTGGATCATGAATATCTGGATAAGATGTGCGAAATTCCGCTGGCAATTGCTGCATGTCCTACCTCAGCCATCAAACCTTCAAAGGTTGATCTTCCGAATGGCACAAAGGTCAACAGTGTTGCAGTAAACAATGAAAGATGTATGTTC	Otu0028	ReductivebacterialtypedsrAB(100)	Deltaproteobacteriasupercluster	Proteobacteria	Deltaproteobacteria	Desulfobacteraceae
Otu0048		0.67476	0.295423		-0.00267276	0.942781		0	0		-0.000233409	0.383751		0	0		0.360924	0.0870721	0.0762879	0		0.54898	0	0	0		0.91482	0.0062282	0.0129904	0		0.874314	0	0	0		Otu0048	M01867_33_000000000-B5842_1_1102_14558_5511	GTCCATTGTCACACCCCGGCGACGGATGCCTCCGGTGTTGTCAAGGCGGTTATGGATGACCTGTTTGACTATTTCACCTCGATGACCCTGCCTGCCCAGTGCCGTATTGCCCTGGCCTGCTGCCTGAACATGTGCGGCGCCGTCCATGCATCGGATATCGCCATTCTCGGCATCCATCGTAAACCGCCGATGATCGATCACAAGCGTATCACCGGTGTCTGCGAACTGCCCCTGGCTATCGCCTCCTGTCCGCTTGGCGCCGTAAAACCGGCCAAGGCTGAAGTTGACGGCAAAGAGATCAAAACCGTTAAGGTCAATGTTGAGCGGTGCATGTTC	Otu0048	ReductivebacterialtypedsrAB(100)	Deltaproteobacteriasupercluster	Proteobacteria	Deltaproteobacteria	Desulfobulbaceae
Otu0025		0.630291	0.214032		0.0185113	0.871929		-0.00526358	0.135086		-0.00595924	0.855582		-0.00505656	0.228094		0.625637	0.612437	0.605196	1.20086		0.687537	0.71321	0.219433	0.457353		0.646069	0.611787	0.461117	0.395037		0.561921	0.741308	0.379877	0.515679		Otu0025	M01867_33_000000000-B5842_1_1106_14709_21372	ATTCACTGCCACACCCCGGCCATCGACGCCTCCGGTGTTGTCAAAGCCGTTATGGACGACCTGTTCGAATACTTCGGCTCCCATAAGCTGCCGGCCCAGGTTCGGATCTCTCTGGCCTGCTGCCTGAACATGTGCGGCGCCGTGCACTGCTCCGACATCGCCATCTGTGGTGTGCACCGGACCCCGCCTAAAATCAGACATGATGTTCTGCGTCACCTGTGCGAAATCCCCACCACCATCGGTTCCTGTCCCACCGGCGCCATCCGGCCGCATCCCGACAAGAACCTGAAGTCCGTCGTCGTTAACGAAGAACGGTGCATGTAT	Otu0025	ReductivebacterialtypedsrAB(100)	Deltaproteobacteriasupercluster	Proteobacteria	Deltaproteobacteria	Desulfobaccaacetoxidanslineage
Otu0023		0.602505	0.145608		-0.00125788	0.0516339		-0.00207877	0.298693		-0.00369494	0.290355		-0.0083992	0.997095		0.71643	0.304581	0.115191	0.230689		0.668881	1.2154	1.29344	1.16311		0.460011	0.531006	0.299904	0.372028		0.5647	1.27732	1.16187	0.98913		Otu0023	M01867_33_000000000-B5842_1_1101_2307_14707	ATGCACTGCCACACCCCGGCCACCGACGCCTCCGGGCCGGTCAAGGCCACCATGGACGTGCTCTTCGACGACTTCAAGAACAGCCGTCTGCCGGCTAAGCTGCGCGTGTCGCTGGCCTGCTGCTTGAACATGTGCGGCGCCGTGCACTGCTCGGACATCGCCATCCTGGGCTACCACCGCAAGCCGCCCATGGTCGACCACGAGTACCTCGATAAGATGTGCGAGATTCCGCTCGCCATCGCCGCCTGCCCGACCGCGGCCATCAAGCCGTCCAAGATGGAAGTCGCCGGACAGAAGGTCAACAGCGTCGCCGTCAACAACGATCGCTGCAGGTTC	Otu0023	ReductivebacterialtypedsrAB(100)	Deltaproteobacteriasupercluster	Proteobacteria	Deltaproteobacteria	Desulfonatronumaceae
Otu0055		0.542292	0.221796		-0.00226424	0.343098		0.00392465	0.96307		-0.0138202	0.457536		0.0101597	0.278166		0.413423	0.295596	0.16713	0.200524		0.614822	0.19828	0.220528	0.327281		0.625699	1.10445	0.452074	0.547684		0.515224	0.585969	0.17874	0.836908		Otu0055	M01867_33_000000000-B5842_1_1102_15171_23577	ATTCACTGCCATACCCCGGCCATCGACGCCTCCGGGGTAGTCAAGGCGGTGATGGACGACCTGGATGAGTATTTCGGCAGCCACAAGCTGCCGGCCCAGGTGCGCATCTCCCTGGCCTGCTGCCTCAACATGTGCGGCGCGGTGCACTGCTCCGATATCGCCATCCTGGGGATCCACCGCACCCCGCCCAAGGTCATGCACGACAAACTGCGCCACCTGTGCGAAATTCCCACCACCATCGCTTCTTGTCCCACTGGCGCCATCCGGCCCCATCCGGACAAGAACATCAAGAGCGTGGTGATCAATGAGCCCAAGTGCATGTAC	Otu0055	ReductivebacterialtypedsrAB(100)	Deltaproteobacteriasupercluster	Proteobacteria	Deltaproteobacteria	Desulfobaccaacetoxidanslineage
Otu0036		0.540038	0.153846		-0.00409989	0.954835		-0.00708836	0.679971		0.00316936	0.740821		0.00390218	0.16675		0.606549	0.207773	0.129745	0.0632286		0.586065	0.255513	0.327678	0.0425848		0.482233	0.160655	0.259297	0.279236		0.485305	0.249996	0.0147951	0.332308		Otu0036	M01867_33_000000000-B5842_1_1101_18926_21217	GTGCACTGCCACACCCCGGCCACGGATGCTTCCGGTCCGGTTAAGGCAGTCATGGATGCGCTCTTTGATCACTTCGGCAAGATGGACCTGCCGGCTCAGCTGCGCATCTCTCTGGCCTGCTGTCTGAACATGTGCGGCGCCGTGCATTGCTCCGACATTGGTATCGTGGGTATTCACCGCAAGCCGCCCATCGTTGAAGATCATGTTCTGGACAACCTTTGCGAAGTTCCGCTGACGGTTTCCGCCTGTCCCTTGGGCGCCATCAAGCCGGTGAAAATTGACGCGGGCGACAAGAAGATCAATTCGGTGACCATCAATGAAGAACGCTGCATGTAT	Otu0036	ReductivebacterialtypedsrAB(100)	Deltaproteobacteriasupercluster	Deltaproteobacteriasupercluster_unclassified	Deltaproteobacteriasupercluster_unclassified	Deltaproteobacteriasupercluster_unclassified
Otu0045		0.49835	0.264989		0	0		-0.000731598	0.593049		0.000523342	0.503457		-0.000585751	0.593049		0.398904	0	0	0		0.792923	0.0283733	0	0		0.506954	0	0.023084	0.0207943		0.294621	0.0227169	0	0		Otu0045	M01867_33_000000000-B5842_1_1101_16299_26991	ATCCACTGCCATACCCCAGCTACCGATGCTTCCGGTCCGGTTAAAGCCGTCATGGATGATCTGTTTGAGTATTTTGGTTCCATGACCCTGCCCGCACAGGTGCGTATCGCTCTCGCCTGTTGTCTGAATATGTGCGGTGCTGTACACGCTTCTGACATCGCTATCCTCGGCATCCATCGTAAACCGCCGATGATCGACAACGATCGTATTACCGGTGTCTGCGAGATCCCGCTGGCCATTGCCTCGTGTCCGCTCGGCGCTGTTAAGCCCGCCAAGGCAACGAACTCTGCCGGCGAGGAAGTGAAATCAGTCAAGGTAAACGCCGAACGTTGTATGTTC	Otu0045	ReductivebacterialtypedsrAB(100)	Deltaproteobacteriasupercluster	Proteobacteria	Deltaproteobacteria	Desulfobulbaceae
Otu0040		0.494051	0.15894		-0.000348109	0.0309019		-0.00438076	0.629141		-0.0076444	0.630642		-0.000947637	0.122586		0.491754	0.127038	0.185889	0.126457		0.430419	0.214342	0.0530279	0.045977		0.441391	0.512321	0.609737	0.286188		0.612641	0.271765	0.178424	0.224908		Otu0040	M01867_33_000000000-B5842_1_1101_23815_23890	ATCCACTGCCACACCCCGGCCACCGATGCCTCCGGCGTCGTCAAGGCGGTCATGGACGACCTGTTCGACGAGTTCACCCACATGCGCATGCCGGCTCAGGTGCGGATCTCCCTGGCCTGCTGCCTGAATATGTGCGGGGCCGTGCACTGCTCGGACATCGCCATCTTGGGCTATCACCGCAAACCCCCTATGGTCGACTGGGAAGTGATCGACAAGGTCTGTGAAATTCCTCTGGCCATCGCCTCCTGTCCGACGGCGGCCATCAAACCGGGCAAGTTCACCCGGGATGACGGCACCACGGCTCAGGGCGTCCAGATCAATTCCGACCGCTGCATGTTC	Otu0040	ReductivebacterialtypedsrAB(100)	Deltaproteobacteriasupercluster	Proteobacteria	Deltaproteobacteria	Desulfonatronumaceae
Otu0024		0.447813	0.148105		-0.000931829	0.00704194		-0.00797851	0.453302		-0.0139662	0.741418		0.00746008	0.465735		0.38209	0.905614	1.25219	0.937816		0.564314	0.400242	0.0212112	0.0783853		0.450458	0.963929	1.063	0.536699		0.394388	0.231431	0.0626191	0.438943		Otu0024	M01867_33_000000000-B5842_1_1102_8962_24935	CCCACTGCCACACCCCCGCCATCGATGCTTCGGGCGTGGTGAAGGCCGTCATGGACGATCTGTTCGAGTATTTCGGATCCCACCAGTTGCCCGCTCAGGTGCGCATCGCCCTGGCCTGCTGCCTCAACATGTGCGGCGCGGTCCACTGCTCCGACATCGCCATCCTGGGCGTGCACCGCAAACCCCCTTTCATCGAGCACGACCGCGTGCAGAACGTGTGCGAGATCCCGCTGGTCATTGCCGCCTGCCCCACGGCGGCCATCAAGCCCAAGAAGGTGGATGACCGGAAGAGCATCGAGATCAACAACGCCCGCTGCATGTTC	Otu0024	ReductivebacterialtypedsrAB(100)	Deltaproteobacteriasupercluster	Proteobacteria	Deltaproteobacteria	Syntrophobacteraceae
Otu0034		0.42331	0.169979		0.0433024	0.876304		-0.000734285	0.991562		0.00112415	0.0144339		0.0060296	0.563629		0.373722	0.38002	0.373645	1.75837		0.622961	0.0841457	0.0731443	0.0587889		0.332963	0.106478	0.4203	0.198329		0.363593	0.0991777	0	0.273553		Otu0034	M01867_33_000000000-B5842_1_1101_15452_16106	ATTCACTGCCATACCCCGGCAACCGATGCTTCCGGACCGGTCAAGGCAACGATGGATGTTCTGTTTGACGACTTTAAAACCATGAGGATGCCGGCAAAACTGCGAGTGTCCCTGGCCTGCTGCCTGAACATGTGCGGCGCGGTTCACTGCTCGGATATCGCCATTCTGGGTTTTCACCGCAAACCGCCCATGCTGGACCACGAATACCTGGACAAAATGTGCGAAATTCCGCTGGCAATCGCTGCCTGCCCGACCGCCGCCATCCGTCCGTCAAAGGTCGAGCTGCCCGACGGCAAGACCGTTAACAGCGTCGCCGTTAAAAACGAACGGTGCATGTAC	Otu0034	ReductivebacterialtypedsrAB(100)	Deltaproteobacteriasupercluster	Proteobacteria	Deltaproteobacteria	Desulfobacteraceae
Otu0054		0.422238	0.139182		-0.00187091	0.092431		-0.000922744	0.27394		-0.013953	0.970613		0.00014751	0.0117524		0.376119	0.574473	0.741566	0.54471		0.455923	0.0596428	0	0.0195963		0.498496	0.48118	0.39224	0.0207943		0.358413	0.0419639	0	0.0391696		Otu0054	M01867_33_000000000-B5842_1_1104_17148_19094	GCCCACTGCCACACGCCGGCCATCGACGCGTCGGGCCCGGTGAAGGCCGTCATGGACGATCTGTTCGAGTATTTCGGCTCCCACAAGCTGCCGGCTCAGGTGCGCCTCGCCCTGGCCTGCTGCCTCAACATGTGCGGCGCCGTTCACTGCTCGGACATCGCCATTCTGGGCGTGCACCGGAAACCGCCCTTCATCGAGCATGATCGCGTGCAGAATGTCTGCGAGATCCCGCTCGTCATCGCCTCCTGCCCCACGGCCGCCATCAAGCCCAAGAAGGTTGGCGAGATGAAGAGCATCGAGATCAACAATGCCCGCTGCATGTTC	Otu0054	ReductivebacterialtypedsrAB(100)	Deltaproteobacteriasupercluster	Proteobacteria	Deltaproteobacteria	Syntrophobacteraceae
Otu0083		0.414223	0.132157		-0.000752626	0.593049		-0.000731598	0.593049		-0.000367388	0.102898		-8.31158e-05	0.0348245		0.400445	0.0291888	0	0		0.494997	0.0283733	0	0		0.436298	0.0062282	0.0368924	0		0.325153	0.0151446	0	0.0097924		Otu0083	M01867_33_000000000-B5842_1_1105_21475_16916	CTCCACTGTCACACCCCGGCAACCGATGCTTCGGGTCCTGTGAAAGCCACTATGGACGTGCTGTTCGATGATTTCAGAACCATGAGACTGCCTGCTCATCTGCGCGTGTCTCTTGCCTGCTGTCTGAATATGTGCGGCGCGGTTCACTGCTCGGATATTGCCATTCTGGGCTATCATCGCAAACCGCCGCTTCTTGATCATGAATATCTGGACAAGATGTGCGAAGTTCCTCTGGCTATTGCCGCATGTCCCACGGCTGCCATCAAGCCGTCCAAAGTGACCCTGCCCAACGGAACCGAAGTGAAAAGCGTTGCTGTCAATCAGGAAAGATGTATGTGC	Otu0083	ReductivebacterialtypedsrAB(100)	Deltaproteobacteriasupercluster	Proteobacteria	Deltaproteobacteria	Desulfobacteraceae
Otu0017		0.40826	0.140556		0.0477223	0.980712		-0.000908279	0.133358		-0.0202019	0.990127		0.0120603	0.747933		0.497524	0.778372	1.13466	2.36229		0.384472	0.0857606	0	0.041511		0.463208	1.15259	0.975389	0.47737		0.287835	0.129467	0.047824	0.499095		Otu0017	M01867_33_000000000-B5842_1_2104_22067_22480	GCCCACTGCCACACCCCCGCCATCGATGCTTCGGGCGTAGTGAAGGCCGTCATGGACGACCTGTTCGAGTATTTCGGCTCGCACAAGCTGCCCGCACAGGTGCGCATCGCTCTGGCCTGCTGCCTCAATATGTGCGGCGCGGTCCACTGCTCCGACATCGCCATCCTGGGCGTGCACCGCAAACCCCCCTTCGTCGAGCATGACCGCGTGCAGAACGTGTGCGAAATCCCGCTGGTCGTCGCTGCCTGCCCCACGGCAGCCATCAAGCCCAAGAAGGTGGATGATAGGAAGAGCATCGAGATCAACAACGCCCGCTGCATGTTC	Otu0017	ReductivebacterialtypedsrAB(100)	Deltaproteobacteriasupercluster	Proteobacteria	Deltaproteobacteria	Syntrophobacteraceae
Otu0074		0.400099	0.115544		0.00298064	0.414544		0	0		0.00058722	0.0451519		0.00307385	0.878924		0.325399	0.23961	0.160853	0.320501		0.404386	0	0	0		0.463796	0.0062282	0.100583	0.0417845		0.406816	0	0	0.097924		Otu0074	M01867_33_000000000-B5842_1_1104_25592_8729	CTTCACTGCCATACACCGGCAACAGATGCTTCAGGTCCTGTAAAAGCTACAATGGACGTTCTGTTTGACGATTTCAAAAATATGAGACTGCCCGCTCACCTTCGCGTGTCTCTGGCATGCTGTCTGAACATGTGCGGCGCGGTTCATTGTTCTGATATTGCTATTCTTGGCTATCACCGGAAACCCCCGATGTTGGATCATGAATGGCTTGACAAAATGTGCGAAATTCCTTTGGCAATTGCAGCATGTCCGACCGCTGCTATCAAACCGTCCAAAATTGAACTGCCTGACGGATCAAAGATCAACAGCGTTGCAGTCAACAATGACAGATGTATGTTC	Otu0074	ReductivebacterialtypedsrAB(100)	Deltaproteobacteriasupercluster	Deltaproteobacteriasupercluster_unclassified	Deltaproteobacteriasupercluster_unclassified	Deltaproteobacteriasupercluster_unclassified
Otu0030		0.396884	0.160261		-0.00144998	0.995842		-0.00315756	0.156515		-0.000724129	0.018196		0.0117899	0.864675		0.378012	0.28586	0.27149	0.237102		0.575995	0.0846328	0.283737	0.0195963		0.249284	0.405844	0.56913	0.411933		0.384244	0.26172	0.2524	0.635649		Otu0030	M01867_33_000000000-B5842_1_1103_3851_9299	CTCCACTGCCACACTCCGGCAACGGATGCTTCCGGACCGGTCAAAGCCACGATGGACGTGCTGTTTGACGATTTCAAAAACATGAGGCTTCCGGCTCACCTGCGGGTTTCTCTGGCGTGCTGCCTCAACATGTGCGGCGCGGTTCACTGCTCCGACATCGCCATTCTCGGCTATCACCGGAAACCGCCGATGCTGGATCATGAATATCTTGACAAGATGTGCGAAATTCCGCTTGCCATTGCCGCATGTCCGACCGCAGCCATCAAACCGTCCAAAATTGAAATCGAAACGCCGGATGGACCCAAAAAAGTCAACAGCGTTGCGGTGAACAACGAACGCTGCATGTTC	Otu0030	ReductivebacterialtypedsrAB(100)	Deltaproteobacteriasupercluster	Proteobacteria	Deltaproteobacteria	Desulfobacteraceae
Otu0059		0.392448	0.164872		0.00125306	0.0180715		0	0		0.00235424	0.998454		0.00675215	0.811348		0.356036	0.350575	0.066975	0.339851		0.496978	0	0	0		0.406455	0.0417208	0.0729668	0.1223		0.310324	0.0242424	0	0.235018		Otu0059	M01867_33_000000000-B5842_1_1101_13391_19211	ATTCACTGCCATACACCGGCAACAGATGCTTCAGGTCCTGTAAAAGCTACAATGGACGTTCTGTTTGACGATTTCAAAAACATGAGACTGCCCGCTCACCTTCGCGTGTCTCTGGCATGTTGCCTTAACATGTGCGGCGCGGTTCATTGCTCTGATATTGCTATTCTTGGCTATCACCGGAAACCCCCGATGTTGGATCATGAATGGCTTGACAAAATGTGCGAAATTCCTTTGGCAATTGCAGCATGTCCGACCGCTGCTATCAAACCGTCCAAAATTGAACTGCCTGACGGCTCAAAGATCAACAGCGTTGCAGTCAACAATGACAGATGTATGTTC	Otu0059	ReductivebacterialtypedsrAB(100)	Deltaproteobacteriasupercluster	Proteobacteria	Deltaproteobacteria	Deltaproteobacteria_unclassified
Otu0060		0.372924	0.13879		-0.00260343	0.801172		-0.00023968	0.593049		-0.000616202	0.012665		0.000521522	0.535453		0.348684	0.0960046	0.0228311	0		0.473875	0.00929541	0	0		0.339121	0.0417208	0.210232	0.0521817		0.330018	0.0242424	0.0147951	0.0391696		Otu0060	M01867_33_000000000-B5842_1_1101_23803_25364	CTCCACTGCCATACACCGGCAACTGATGCTTCCGGTCCTGTAAAAGCCGCAATGGATGTCCTGTTTGATGATTTCCGCAATATGAGACTTCCTGCCCATGTGCGCGTATCTTTAGCTTGCTGTCTGAATATGTGCGGTGCAGTTCACTGCTCCGATATCGCTATTCTCGGCTATCACAGAAAACCGCCGCTGTTGGACCATGAATATTTGGAAAAGATGTGCGAAATTCCGCTGGCAATTGCCTCATGTCCGACCGCAGCCATCAAACCCACTACATTGGAACTGGCTGACGGAAGAAAGGTCAAAAGCGTTGCAGTCAATGAAAGCCGCTGTATGTTC	Otu0060	ReductivebacterialtypedsrAB(100)	Deltaproteobacteriasupercluster	Deltaproteobacteriasupercluster_unclassified	Deltaproteobacteriasupercluster_unclassified	Deltaproteobacteriasupercluster_unclassified
Otu0035		0.363781	0.165783		0.000751165	0.254354		0.0305244	0.937771		0.0106813	0.738638		-0.000414503	0.00104538		0.405344	0.188867	0.156299	0.206981		0.320095	0.505575	0.617642	1.49801		0.223087	0.435706	0.358455	0.762188		0.506599	0.630454	1.03976	0.690339		Otu0035	M01867_33_000000000-B5842_1_2110_14668_22128	TCCATTGCCACACTCCTGCAACAGACGCCTCCGGTCCGGTAAAGGCCACCATGGACGTGCTGTTCGATGACTTCAAAAACAGCCGCCTGCCGGCCAAGCTGCGGGTGTCGCTGGCCTGCTGCCTCAACATGTGCGGCGCCGTGCACTGCTCGGACATTGCCATCCTGGGCTACCACCGCAAGCCGCCCATGATCGACCACGAGTACCTTGACAAGATGTGCGAGATTCCGCTCGCCATCGCGGCCTGTCCGACCGCGGCCATCAAGCCGGCCAAGATGGACGTCGCCGGACAGAAGGTCAACAGCGTCGCCGTCAACAACGACCGCTGCATGTTC	Otu0035	ReductivebacterialtypedsrAB(100)	Deltaproteobacteriasupercluster	Proteobacteria	Deltaproteobacteria	Deltaproteobacteria_unclassified
Otu0026		0.345391	0.0944122		-0.00607481	0.922863		-0.00603376	0.37304		0.00298388	0.213275		0.00568303	0.169317		0.349416	0.251737	0.235623	0.0553335		0.359989	0.936274	1.11677	0.776288		0.295529	0.595763	0.446281	0.664128		0.376632	0.589439	1.06462	0.855337		Otu0026	M01867_33_000000000-B5842_1_1101_6223_8717	GCCCACTGCCACACCCCGGCCATCGACGCCTCTGGCGTCGTCAAGGCGGTCATGGACGAGTTGTTCGAGTACTTCGGTTCCCACAAGCTTCCCGCCCAGGTGCGCATCGCACTGGCGTGCTGCCTGAACATGTGCGGCGCGGTCCACTGCTCGGACATCGCCATTCTCGGTGTTCACCGGAAACCGCCCTTGGTTGAACATGAGCGCGTGCAGAATGTGTGCGAGATTCCTCTGGTCATCGCATCATGCCCCACGGCGGCCATCAAGCCCAAGAAGGTCGGGGAGCTCAAGAGCATCGAGATCAACAACAACCGCTGCATGTTC	Otu0026	ReductivebacterialtypedsrAB(100)	Deltaproteobacteriasupercluster	Proteobacteria	Deltaproteobacteria	Syntrophobacteraceae
Otu0089		0.312887	0.169518		0.000473555	0.101602		-0.000145403	0.375859		-0.000287372	0.186875		0.00222594	0.554978		0.322166	0.104134	0.064288	0.112104		0.422977	0.029014	0.0212112	0.0229885		0.251783	0.07909	0.0950225	0.0727802		0.254623	0.0912366	0.0535022	0.15541		Otu0089	M01867_33_000000000-B5842_1_1105_19652_9528	ATTCACTGTCACACGCCGGCCACCGATGCTTCCGGCCCGGTCAAGGCGACCATGGACGTTCTGTTCGACGACTTCAAAACCATGAGAATGCCGGCAAAACTGCGGGTATCACTGGCCTGCTGTCTGAACATGTGCGGCGCAGTTCACTGCTCGGATATCGCCATTCTGGGTTTTCACCGCAAACCGCCCATGCTGGATCACGAATATCTGGACAAAATGTGTGAAATCCCGCTGGCGATCGCAGCCTGTCCGACCGCTGCCATCCGCCCCTCAAAAGTTGAGCTTCCTGGCGGCGGGACCGTCAACAGTGTCGCGGTGAAAAATGAGCGGTGCATGTAC	Otu0089	ReductivebacterialtypedsrAB(100)	Deltaproteobacteriasupercluster	Proteobacteria	Deltaproteobacteria	Desulfobacteraceae
Otu0038		0.30221	0.072619		0.00359131	0.994082		-0.0108673	0.68102		0.00981414	0.714652		-0.000102268	0.000214396		0.32346	0.29165	0.343705	0.415355		0.233776	0.476929	0.106056	0.0644995		0.328473	0.366	0.283267	0.663876		0.323132	0.384089	0.157068	0.340292		Otu0038	M01867_33_000000000-B5842_1_1101_18840_20444	ATCCACTGCCACACCCCGGCCATCGATGCCTCCGGCGTCGTGAAAGTGGTTATGGACGACTTGTTTGAATACTTCGGCTCGCATAAGCTGCCGGCCCAGGTGCGCATCTCCCTGGCCTGCTGCCTGAACATGTGCGGCGCCGTGCACTGCTCCGACATCGCCATCTGCGGCGTCCACCGGACGGCTCCAAAAATTATGCACGAAAAGCTGCGCCACCTGTGCGAAATCCCCACCACTATCGGTTCCTGTCCCACCGGCGCCATTCGGCCGCATCCCGACAAGAACCTGAAGTCCGTGGTCGTCAACGAAGAACGGTGCATGTAC	Otu0038	ReductivebacterialtypedsrAB(100)	Deltaproteobacteriasupercluster	Proteobacteria	Deltaproteobacteria	Desulfobaccaacetoxidanslineage
Otu0081		0.302749	0.105823		-0.00120945	0.887908		-0.00352029	0.638186		4.15646e-05	0.1061		-0.00767312	0.997018		0.371463	0.0673101	0.0389031	0.0237079		0.245514	0.18097	0.0530279	0.045977		0.329119	0.0186846	0.023084	0.0207943		0.264899	0.307314	0.228804	0.0488502		Otu0081	M01867_33_000000000-B5842_1_1101_26348_9841	GTCCATTGCCACACGCCTGCAACAGACGCCTCCGGTCCGGTAAAGGCTACCGCAGACGTGTTGTTTGATGAGTTCAAGAATATGAGATTGCCGGCAAAGCTGAGAGTGGCTCTGGCCTGCTGTCTTAATATGTGCGGCGCCGTGCACTGCTCTGATATCGCCCTGCTTGGCTATCACCGCAAGCCCCCTGCAATCGATGACGATGCTGTCGGAAAGGCTTGTGAAATTCCGCTGGTCGTTGCTGCCTGCCCATTGTATGCAATTAAGCCGGTAACATCTGCGGAAGGGAAAAAGAGCGTTACCATCAATAACGAAAAATGCATGTAC	Otu0081	ReductivebacterialtypedsrAB(100)	Deltaproteobacteriasupercluster	Deltaproteobacteriasupercluster_unclassified	Deltaproteobacteriasupercluster_unclassified	Deltaproteobacteriasupercluster_unclassified
Otu0037		0.295373	0.134864		-0.0121963	0.514583		-0.00281291	0.799708		-0.0176878	0.977753		0.00353367	0.351411		0.329581	0.719243	0.955876	0.372959		0.360456	0.263561	0.275321	0.17605		0.290826	0.781453	0.655462	0.195472		0.200629	0.181107	0.0682973	0.273535		Otu0037	M01867_33_000000000-B5842_1_1101_15146_4119	GTCCACTGCCATACCCCGGCCATCGACGCCTCCGGTATCGTCAAGGCCGTCATGGACGACCTGTTTTCTTACTTCGGGACGCATGAACTGCCGTCCCAGGTGCGCATCGCTCTGGCCTGCTGCCTGAACATGTGCGGCGCCGTGCATTGCTCCGACATCGCCATCTGCGGCGTGCACCGCACCGCTCCCAAGATCATGCACGACAGGCTGCGCCATCTGTGCGAAATCCCCACCACCATCGGTTCCTGTCCCACCGGCGCCATCCGGCCGCATCCCGACAAGAACCTGAAAAGCGTCATCGTCAACGAAGAGCGCTGCATGTAC	Otu0037	ReductivebacterialtypedsrAB(100)	Deltaproteobacteriasupercluster	Proteobacteria	Deltaproteobacteria	Desulfobaccaacetoxidanslineage
Otu0029		0.294672	0.0653746		0.00253693	0.530444		0.0195007	0.666795		-0.0034075	0.979725		-0.00950989	0.922612		0.350545	0.22434	0.177611	0.296815		0.266113	0.867849	1.54755	1.61046		0.325526	0.537234	0.512193	0.424209		0.236504	0.783217	0.758147	0.475782		Otu0029	M01867_33_000000000-B5842_1_1110_8398_20153	ATGCACTGCCACACACCGGCGACCGACGCCTCCGGCCCAGTCAAGGCCACCATGGACGTGCTCTTTGAGGACTTCCAGAAGATGCGGCTGCCGGCCCAGATGCGCGTGTCGCTGGCCTGCTGCCTGAATATGTGCGGCGCCGTACACTGCTCGGACATCGCCATTCTGGGATACCATCGCAAGCCGCCCATGATCGACCATGAGTATCTTGACAAGATGTGCGAGATTCCGCTCGCCATCGCCGCCTGTCCGACCGCGGCCATTAAGCCGTCCAAGATGGAAATCGCCGGACAAAAGGTCAACAGCGTCGCTGTCAACAACGATCGCTGCATGTGC	Otu0029	ReductivebacterialtypedsrAB(100)	Deltaproteobacteriasupercluster	Proteobacteria	Deltaproteobacteria	Desulfobacteraceae
Otu0072		0.294783	0.149297		-0.00134581	0.474338		-0.00322745	0.883694		0.000436466	0.315389		-0.00729533	0.930845		0.330535	0.0533908	0.083047	0.0158128		0.333203	0.201663	0.125077	0.0851696		0.30434	0.0230362	0.0490648	0.0415887		0.211053	0.314676	0.291423	0.0781157		Otu0072	M01867_33_000000000-B5842_1_1101_27238_11490	GTCCATTGCCACACTCCTGCAACAGACGCCTCCGGTCCGGTAAAGGCTACCGCAGACGTGTTGTTTGATGAGTTCAAGAATATGAGATTGCCGGCAAAGCTGAGAGTCGCTCTCGCCTGCTGTCTTAATATGTGTGGCGCCGTGCATTGCTCTGATATCGCCCTCCTTGGCTATCACCGCAAGCCCCCTGCAATCGATGACGATGCTGTCGGAAAGGCTTGTGAGATTCCCTTGGTTATCGCAGCCTGCCCGTTGTATGCTATTAAACCGGCAACAACTGCTGAAGGGAAAAAGACCGTTACCATCAATAACGAAAAATGCATGTAC	Otu0072	ReductivebacterialtypedsrAB(100)	ReductivebacterialtypedsrAB_unclassified	ReductivebacterialtypedsrAB_unclassified	ReductivebacterialtypedsrAB_unclassified	ReductivebacterialtypedsrAB_unclassified
Otu0178		0.28835	0.175457		-9.00897e-05	0.0280269		0.00112469	0.797553		-0.000802963	0.593049		-0.000400632	0.886285		0.211084	0	0.016072	0		0.303951	0	0.0318167	0.041511		0.310219	0.031141	0	0		0.328147	0.0242424	0.0147951	0.0097924		Otu0178	M01867_33_000000000-B5842_1_1102_14213_14169	CTTCATTGCCACACCCCTGCTACTGATGCCTCTGGTCTGGTGAAATCTGTTGCTGACAATTTATTTGACGATTTTAAGACCATGAGGTTACCGGCAAAGTTAAGGGTTTCGATGGCTTGCTGTCTCAACATGTGCGGCGCTGTGCACTGCTCGGATATCGCCCTCCTGGGTTATCACCGCAAGCCTCCTGCAATTGACCACGAAGTTCTCGGGAAGGCATGTGAGATTCCGCTGGTCGTTGCGGCATGCCCGCTTTTCGCTATCAAGCCGATTACTACCGAGGATGGAAAAAAGAGCGTGTCAGTAAATATAGAAAAGTGCATGTAC	Otu0178	ReductivebacterialtypedsrAB(100)	Deltaproteobacteriasupercluster	Deltaproteobacteriasupercluster_unclassified	Deltaproteobacteriasupercluster_unclassified	Deltaproteobacteriasupercluster_unclassified
Otu0039		0.283535	0.0611829		-0.0014584	0.148995		-0.00440994	0.832888		0.00159515	0.142421		-0.000434182	0.0720192		0.306755	0.227792	0.0976008	0.158083		0.219279	0.200535	0.0837499	0.0391926		0.300313	0.181216	0.326913	0.25805		0.307792	0.210659	0.255838	0.204895		Otu0039	M01867_33_000000000-B5842_1_1101_25387_6252	CTCCATTGCCATACCCCGGCCATCGACGCTTCGGGTCCCGTCAAAGCGGTGATGGATGAGCTGTTTGAATACTTCGGTTCCCACAAGCTGCCGGCCCAGGTCCGCATTGCCCTGGCCTGCTGTTTGAACATGTGCGGCGCCGTACACTGTTCCGATATCGCCATTTTGGGCGTACACCGCAAACCACCGCTCATCGAGCATGATCGCCTGGGCAATGTCTGTGAAATTCCTCTGGTCATTGCGGCATGTCCCACCGCGGCCATCAAACCGAAAAAGGTCGACGAAAAAAAGAGCATTGAAATCAACAACAGCCGCTGCATGTTC	Otu0039	ReductivebacterialtypedsrAB(100)	Deltaproteobacteriasupercluster	Proteobacteria	Deltaproteobacteria	Deltaproteobacteria_unclassified
Otu0061		0.279697	0.0455468		-0.00125853	0.930273		0.00148845	0.295852		0.00842672	0.999986		-0.00160344	0.032096		0.278834	0.123843	0.0976008	0.0790639		0.266256	0.0775929	0.0212112	0.114943		0.27618	0.219184	0.319273	0.505508		0.297516	0.236795	0.502244	0.233116		Otu0061	M01867_33_000000000-B5842_1_1101_19386_11761	ATCCATTGCCACACCCCGGCCACCGATGCCTCCGGCGTGGTCAAGGCGGTCATGGACGACCTGTTTGACGACTTCACCAGCATGCGCATGCCGGCTCAGGTGCGGATCTCCCTGGCCTGCTGCCTGAATATGTGCGGCGCCGTACACTGTTCGGACATCGCTATTTTGGGCTATCACCGCAAGCCGCCCATGGTCGATTGGGAAGTGATCGACAAGGTCTGTGAAATTCCTTTGGCTATTGCGTCCTGCCCGACGGCGGCCATTAAACCGGGCAAGTACACCCGGGAAGACGGCACCACGGCCCAAGGCGTCCAGGTGAATGCCGACCGCTGCATGTTT	Otu0061	ReductivebacterialtypedsrAB(100)	Deltaproteobacteriasupercluster	Deltaproteobacteriasupercluster_unclassified	Deltaproteobacteriasupercluster_unclassified	Deltaproteobacteriasupercluster_unclassified
Otu0056		0.278839	0.114281		0.0141858	0.719694		-5.94483e-05	0.0280269		0.00541162	0.999774		0.013652	0.86974		0.239901	0.524481	0.408476	0.955684		0.319791	0	0.0106056	0		0.312027	0.0666336	0.134204	0.251099		0.243638	0.00699399	0	0.440658		Otu0056	M01867_33_000000000-B5842_1_1101_16666_3310	ATTCATTGCCATACACCGGCAACAGATGCATCGGGTCCTGTAAAAGCAACGATGGACGTTCTGTTCGACGATTTCAAAAACATGAGACTGCCCGCTCATCTGCGCGTGTCTCTGGCTTGCTGTCTGAATATGTGCGGCGCGGTTCATTGCTCTGATATCGCCATTTTGGGCTATCACCGCAAACCGCCGATGTTGGACCATGAATGGCTCGACAAAATGTGCGAAATTCCTCTGGCAATTGCTGCATGTCCGACGGCTGCTATCAAACCGTCCAAAGTGGAACTGCCTGACGGAACCAAAATCAACAGCGTCGCGGTCAACAATGATCGTTGTATGTTC	Otu0056	ReductivebacterialtypedsrAB(100)	Deltaproteobacteriasupercluster	Proteobacteria	Deltaproteobacteria	Desulfobacteraceae
Otu0071		0.273894	0.184045		-0.0011556	0.608389		-0.00128564	0.593049		-0.00873299	0.751622		0.00201547	0.885964		0.321073	0.0920589	0.048216	0.0474158		0.388756	0.0498604	0	0		0.258823	0.36769	0.100583	0.0417845		0.126924	0.013988	0.0147951	0.0783392		Otu0071	M01867_33_000000000-B5842_1_1101_9782_11221	ATTCACTGCCATACTCCTGCAACCGATGCTTCCGGTCCGGTGAAAGCCGCTATGGACGTTCTGTTTGATGATTTCCGCAATATGAGACTTCCTGCCCATGTGCGCGTATCTTTGGCTTGCTGTCTGAATATGTGCGGTGCGGTCCACTGCTCCGATATTGCTATTCTCGGCTATCACAGAAAACCGCCGCTGTTGGACCATGAATATTTGGAAAAGATGTGCGAAATTCCGCTGGCAATTGCATCATGTCCGACCGCAGCCATCAAACCCACTACATTGGAACTGGCTGACGGAAGAAAGGTCAAAAGCGTTGCAGTCAATGAAAGCCGCTGTATGTTC	Otu0071	ReductivebacterialtypedsrAB(100)	Deltaproteobacteriasupercluster	Proteobacteria	Deltaproteobacteria	Desulfobacteraceae
Otu0128		0.269327	0.130011		0	0		0	0		0	0		0	0		0.271023	0	0	0		0.273966	0	0	0		0.297983	0	0	0		0.234335	0	0	0		Otu0128	M01867_33_000000000-B5842_1_1101_15040_28424	GTACATTGCCATACCCCGGCTACCGATGCCTCAGGTGTTGTCAAAGCAGTTATGGATGAATTGTTTGACTATTTCACCTCCATGACCCTGCCGGCACAGGTACGTATCGCCTTGGCCTGCTGTCTCAACATGTGTGGTGCTGTACACGCCTCCGATATCGCTATTCTTGGTATTCACCGGAAACCACCGATGATCGACCATAGCCGTATCTCAGGTGTTTGCGAGTTGCCGCTGGCTATCGCCTCTTGTCCGCTGGGTGCAGTTAAGCCCGCAAAGGCTATGGTTGATGGCAAAGAGATTAAGACTGTCAAGGTAACCGTTGAACGTTGTATGTTC	Otu0128	ReductivebacterialtypedsrAB(100)	Deltaproteobacteriasupercluster	Proteobacteria	Deltaproteobacteria	Desulfobulbaceae
Otu0041		0.259745	0.0690558		-0.00287956	0.985754		0.00943306	0.35503		0.00761716	0.989534		-0.000978781	0.120222		0.307987	0.15124	0.127877	0.0553335		0.207923	0.490487	1.01476	0.884617		0.238115	0.243312	0.30939	0.497773		0.284956	0.630719	0.70458	0.612727		Otu0041	M01867_33_000000000-B5842_1_1103_4865_18745	ATGCACTGCCATACGCCTGCCACCGACGCCTCCGGCCCGGTTAAGGCCACCATGGACGTGCTCTTCGACGACTTCAAAAAGATGCGGCTCCCGGCCCAGATGCGCGTTTCGCTGGCCTGCTGCCTCAACATGTGCGGCGCCGTGCACTGCTCGGACATCGCCATCCTGGGCTACCACCGCAAGCCGCCCATGATCGACCATGAGTACCTCGACAAGATGTGCGAGATTCCGCTCGCCATCGCAGCCTGCCCCACCGCGGCCATCAAGCCGTCCAAGATCGATGTTGCCGGACAGAAAGTCAACAGCGTGGCCGTGAACAACGAGCGCTGCATGTTC	Otu0041	ReductivebacterialtypedsrAB(100)	Deltaproteobacteriasupercluster	Proteobacteria	Deltaproteobacteria	Deltaproteobacteria_unclassified
Otu0020		0.24774	0.24514		0.00135898	0.518347		0	0		-7.7401e-05	0.0280269		0.00061477	0.878924		0.283624	0.0260465	0	0.0646886		0.302733	0	0	0		0.196147	0	0.0138083	0		0.208456	0	0	0.0195848		Otu0020	M01867_33_000000000-B5842_1_1101_25938_9770	GTTCATTGCCACACTCCAGCCACTGATGCCTCTGGTGTTGTTAAAGCGGTAATGGATGAGCTTTTTGATTACTTCACCTCCATGACTTTGCCAGCTCAGGTTCGTATTGCTTTGGCCTGCTGTCTAAACATGTGTGGAGCGGTTCATGCATCCGATATCGCCATTCTTGGTGTGCATCGTAAGCCACCAATGATCGATCACAAGCGTATTACCGGTGTTTGTGAGCTACCCCTTGCCATATCTTCCTGTCCCCTTGGTGCCGTTAAGCCAGCCAAAGCCATAGTCAACGGTGAAGAGATTAAGTCCGTTCAGGTAAACGCCGAGCGTTGTATGTTC	Otu0020	ReductivebacterialtypedsrAB(100)	Deltaproteobacteriasupercluster	Proteobacteria	Deltaproteobacteria	Desulfobulbaceae
Otu0043		0.247346	0.0999551		0.000762569	0.0556707		-0.00337561	0.807981		0.0098553	0.714995		0.00252355	0.288679		0.234059	0.186271	0.0938781	0.194066		0.250845	0.166856	0.0731443	0.0425848		0.278466	0.212357	0.531795	0.583361		0.226013	0.112587	0.0147951	0.175517		Otu0043	M01867_33_000000000-B5842_1_1101_13983_17169	ATCCATTGCCATACCCCGGCCATCGACGCTTCGGGCGTGGTCAAAGCGGTGATGGATGAGCTGTTTGAGTACTTCGGTTCCCACAAGCTGCCGGCCCAGGTCCGCATTGCCCTGGCCTGCTGTTTGAACATGTGCGGCGCCGTACATTGTTCGGATATCGCCATTTTGGGCGTGCACCGCAAACCGCCGCTTATCGAGCATGATCGGGTGGGCAATGTCTGTGAAATTCCCCTGGTCATTGCGGCATGTCCCACCGCGGCCATCAAGCCGAAGAAGGTCGACGAAAAGAAGAGCATTGAAATCAACAACAGCCGCTGCATGTTC	Otu0043	ReductivebacterialtypedsrAB(100)	Deltaproteobacteriasupercluster	Deltaproteobacteriasupercluster_unclassified	Deltaproteobacteriasupercluster_unclassified	Deltaproteobacteriasupercluster_unclassified
Otu0051		0.24196	0.0972521		-0.000516361	0.158102		0.00642876	0.943248		0.00820983	0.951433		0.000644778	0.00065468		0.226851	0.104937	0.0602159	0.0805014		0.266036	0.524987	0.551148	0.73446		0.187101	0.239745	0.278291	0.50817		0.287851	0.462653	1.28487	0.630018		Otu0051	M01867_33_000000000-B5842_1_1104_5655_18611	CTTCATTGCCACACCCCGGCCACCGATGCCTCCGGCCCGGTCAAGGCCACCATGGACGTGCTCTTCGACGACTTCAAGAACAGCCGTCTGCCGGCCAAGCTGCGGGTTTCGCTCGCCTGCTGCCTGAACATGTGCGGCGCGGTGCACTGCTCGGATATCGCCATCCTCGGCTACCACCGCAAGCCGCCCATGCTGGACCATGAGTACCTGGACAAGATGTGCGAAATTCCGCTCGCCATCGCCGCCTGCCCCACCGCGGCCATCAAGCCGTCCAAGATGGAAGTCGCCGGCCAGAAGGTCAACAGAGTCGCCGTCAACAACGAGCGCTGCATGGTC	Otu0051	ReductivebacterialtypedsrAB(100)	Deltaproteobacteriasupercluster	Proteobacteria	Deltaproteobacteria	Desulfobacteraceae
Otu0042		0.241582	0.0834263		0.00115355	0.333903		-0.00440826	0.951212		-0.00545035	0.851739		-0.0092733	0.860667		0.2643	0.223043	0.289562	0.27167		0.238194	0.283399	0.198222	0.127754		0.273219	0.315082	0.323198	0.142898		0.190617	0.537274	0.546629	0.243524		Otu0042	M01867_33_000000000-B5842_1_1101_16244_13891	ATTCACTGCCATACGCCGGCCATCGACGCCTCCGGTGTCGTGAAAGCGGTCATGGACGATTTGTTCGACTATTTCGGCAGCCACAAACTGCCGGCCCAGGTCCGCATCTCCCTGGCCTGCTGCCTGAATATGTGCGGCGCCGTGCACTGCTCCGACATCGCCATCTGCGGCGTGCACCGCACCCCGCCCAAGGTCCAGCACGAGAAGCTGCACAACCTCTGCGAAATTCCCACCACCATCGCCTCTTGTCCCACCGGCGCCATCCGGCCTCACCCGGACAAGAACCTGAAGAGCGTCACGGTGAATGTGGAACGCTGCATGTAC	Otu0042	ReductivebacterialtypedsrAB(100)	Deltaproteobacteriasupercluster	Proteobacteria	Deltaproteobacteria	Desulfobaccaacetoxidanslineage
Otu0092		0.229161	0.0952402		-0.00381366	0.982564		-0.000806277	0.593049		-0.00637241	0.746828		0.000192418	0.968934		0.229171	0.286274	0.256936	0.159543		0.215825	0.0312695	0	0		0.258081	0.34979	0.153363	0.111707		0.213568	0.0227169	0.023912	0.0290602		Otu0092	M01867_33_000000000-B5842_1_1112_21991_18126	GCCCACTGCCACACGCCGGCCACCGACGCGTCGGGCCCGGTGAAGGCCGTCATGGACGATCTGTTCGAGTATTTCGGCTCCCACAAGCTGCCGGCTCAGGGGCGCATCGCCCTGGCCTGCTGCCTCAACATGTGCGGCGCCGTTCACTGCTCGGACATCGCCATTCTGGGCGTGCACCGGAAACCGCCCTTCATCGAGCATGATCGCGTGCAGAATGTCTGCGAGATCCCGCTCGTCATCGCCTCCTGCCCCACGGCCGCCATCAAGCCCAAGAAGGTTGGCGAGATGAAGAGCATCGAGATCAACAATGCCCGCTGCATGTTC	Otu0092	ReductivebacterialtypedsrAB(100)	Deltaproteobacteriasupercluster	Proteobacteria	Deltaproteobacteria	Syntrophobacteraceae
Otu0085		0.220145	0.115817		-0.00019686	0.593049		-0.00206284	0.593049		0.000326369	0.878924		-0.000176182	0.0392688		0.207928	0.00763475	0	0		0.310899	0.0800021	0	0		0.247374	0	0	0.0103972		0.11438	0.0302893	0	0.0192678		Otu0085	M01867_33_000000000-B5842_1_1103_24828_6740	GTGCACTGTCACACTCCGGCCACCGATGCATCCGGTCCGGTTAAGGCGGTCATGGATGATCTGTTCGAGTATTTTGGTTCCATGACTCTGCCAGCACAGGTGCGTATAGCCTTGGCGTGTTGTTTGAACATGTGCGGTGCTGTCCATGCCTCCGATATCGCCATCCTTGGTATCCATCGCAAACCACCGATGATCGACAATGATCGAATTACCGGTGTCTGCGAGATTCCTCTGGCCATCGCTTCCTGTCCGCTCGGCGCTGTTAAGCCTGCTAAAGCGACCAACTCCGCTGGCGATGAAGTGAAGTCGGTCAAGGTTAACGCCGAGCGCTGTATGTTC	Otu0085	ReductivebacterialtypedsrAB(100)	Deltaproteobacteriasupercluster	Proteobacteria	Deltaproteobacteria	Desulfobulbaceae
Otu0031		0.216964	0.059877		-0.00561279	0.779258		-0.00229784	0.636163		0.0160765	0.767914		-0.0196104	0.859172		0.251925	0.208082	0.0441439	0		0.23133	1.56987	1.48611	1.48171		0.219369	0.303718	0.210885	0.799291		0.165232	1.63858	1.65995	1.01767		Otu0031	M01867_33_000000000-B5842_1_1102_21888_7428	GTCCACTGCCACACCCCGGCCACCGACGCTTCGGGCCCGGTGAAGGCGGTCATGGATGAGCTAATCGGATACTTCGAGTCCATGACCCTTCCCTCCCAGGTGCGGATCGCCCTGGCCTGCTGCCTGAATATGTGCGGGGCCGTGCACTGCTCGGACATCGCCATCCTGGGGATCCACCGGACCGTTCCCAAACCGGACCACAACCGGATTCCCAACGTGTGCGAGATCCCCACGACCGTGGCGTCCTGCCCCACCGGGGCCATCCGCCCGGACCCCAAGACCAAGAGCGTGGTCATCAACGAAGAGAAGTGCATGTAC	Otu0031	ReductivebacterialtypedsrAB(100)	Firmicutesgroup	Unclassified	Unclassified	Unculturedfamily_levellineage6
Otu0099		0.216447	0.112172		-0.00645608	0.941203		-0.00153788	0.593049		-0.00120626	0.127604		-0.000375588	0.593049		0.277427	0.241816	0.216514	0.0316256		0.214768	0.0596428	0	0		0.248821	0.0435974	0.131097	0.0207943		0.124772	0.0145663	0	0		Otu0099	M01867_33_000000000-B5842_1_1112_18564_21113	GCTCACTGCCACACCCCCGCCATCGACGCTTCCGGTGTCGTGAAGGCGGTCATGGACGATCTGTTCGAGTATTTCGGCTCCCACAAGCTGCCGGCCCAGGTGCGTATCGCTCTGGCTTGCTGCTTGAACATGTGCGGCGCCGTGCATTGCTCGGACATCGCCATTCTGGGCGTGCATCGCAAGCCGCCCTTCGTCGAGCACGACCGTGTCCAGAACGTGTGTGAAACTCCGCTCGTCATCGCCGCCTGCCCCCCGGCCGCCATCAAGCCCAAGAAGGTTGGTGAGATGAAGAGCATCGAGATCAACAACAGCCGTTGTATGTTC	Otu0099	ReductivebacterialtypedsrAB(100)	Deltaproteobacteriasupercluster	Proteobacteria	Deltaproteobacteria	Syntrophobacteraceae
Otu0049		0.205676	0.0918185		-0.000719108	0.997157		0.00852201	0.551304		0.0035364	0.902737		-0.00972719	0.792929		0.11233	0.0889166	0.0815288	0.0646886		0.215005	0.805276	0.658969	1.05064		0.263945	0.0604054	0.140373	0.187345		0.231424	0.728739	0.451297	0.369315		Otu0049	M01867_33_000000000-B5842_1_1101_12359_6949	GTTCACTGCCATACGCCGGCCACCGACGCTTCCGGCCCGGTCAAGGCGGTCATGGATGAGCTGCACGGGTACTTCACGAGCATGACCCTTCCGTCCCAGGTCCGGATTGCTTTGGCCTGCTGTCTGAACATGTGCGGGGCCGTTCACTGCTCCGACATCGCCATTCTGGGGATTCACCGCACGGTCCCCAAGCCGGATCACAACCGCGTGCCTAATGTGTGCGAAATCCCGACCACTGTGGCTTCCTGCCCCACCGGCGCCATCCGGCCGGATCCCAAGAACAAGAGCGTCACCATCAACGAAGAGAAATGCATGTAC	Otu0049	ReductivebacterialtypedsrAB(100)	Firmicutesgroup	Unclassified	Unclassified	Unculturedfamily_levellineage6
Otu0069		0.199675	0.110062		-0.00694642	0.995171		-0.00219558	0.925981		0.00401962	0.814643		-0.00146868	0.141692		0.206242	0.581765	0.482763	0.342794		0.295622	0.0782336	0.0318167	0		0.154422	0.202376	0.188619	0.327973		0.142412	0.187997	0.0535022	0.117192		Otu0069	M01867_33_000000000-B5842_1_1112_7381_6550	GCCCACTGCCACACCCCCGCCATCGATGCATCGGGCGTGGTGAAGGCCGTCATGGACGATCTGTTCGAGTATTCCGGCTCCCACAAGCTGCCGGCTCAGGTGCGCATCGCCCTGGCCTGCTGCCTCAACATGTGCGGTGCCGTTCACTGCTCCGACATCGCCATCCTGGGCGTGCACCGCAAACCCCCTTTCATTGAGCACGACCGTGTGCAGAACGTCTGCGAAATCCCGCTCGTCATCGCCGCCTGCCCCCCGGCAGCCATCAAGCCCAAGAAGGTCGGCGAGCTGAAGAGCATCGAGATCAACAACAGCCGCTGCATGTTC	Otu0069	ReductivebacterialtypedsrAB(100)	Deltaproteobacteriasupercluster	Proteobacteria	Deltaproteobacteria	Syntrophobacteraceae
Otu0058		0.189056	0.0579781		-0.000266435	0.022278		0.00489903	0.337546		-0.00759855	0.588406		-0.00234287	0.722916		0.185175	0.121999	0.0617341	0.102749		0.16604	0.413262	0.250155	0.540205		0.140475	0.409411	0.112756	0.114369		0.264536	0.459866	0.478648	0.388583		Otu0058	M01867_33_000000000-B5842_1_2103_16043_16987	ATGCACTGCCATACGCCGGCCACCGATGCCTCCGGCCCGGTCAAGGCCACCATGGACGTGCTCTTTGAGGACTTCCAGAAGATGCGGCTGCCGGCCCAGATGCGCGCGTCGCTGGCCTGCTGTCTCAATATGTGCGGCGCCGTACACTGCTCAGACATCGCCATTCTGGGCTACCATCGCAAGCCGCCCATGATCGACCATGAGTATCTTGACAAGATGTGCGAGATTCCGCTCGCCATCGCCGCCTGTCCGACCGCGGCCATCAAGCCGTCCAAGATCGAAGTCGGCGGAGCGAAAGTGAACAGCGTCGCCGTCAACAACGATCGCTGCATGTTC	Otu0058	ReductivebacterialtypedsrAB(100)	Deltaproteobacteriasupercluster	Proteobacteria	Deltaproteobacteria	Deltaproteobacteria_unclassified
Otu0052		0.189255	0.066462		-0.00132053	0.0293828		0.0029372	0.0270683		-0.0012718	0.852524		0.00937533	0.97615		0.22418	0.135476	0.365018	0.134397		0.212559	0.520262	1.12485	0.721794		0.180532	0.454391	0.456232	0.414204		0.139748	0.245104	0.404989	0.572326		Otu0052	M01867_33_000000000-B5842_1_2107_7291_10277	ATCCACTGCCATACCCCGGCTACCGACGCTTCCGGCCCGGCTAAAGCCACCATGGACGTGCTGTTCGACGACTTCAAGAACAGCCGCCTGCCGGCCAAGCTGCGGGTGTCGCTGGCCTGCTGCCTGAACATGTGCGGGGCCGTGCACTGCTCGGACATCGCCATCCTGGGCTACCACCGCAAGCCGCCCATGCTGGACCATGAGTACCTGGACAAGATGTGCGAGATTCCGCTCGCCATCGCCGCCTGCCCCACCGCGGCCATCAAGCCGGCCAAAATGGAAATCGGCAGCACGAAGGTCAACAGCGTGGCGGTGAACAACGACCGCTGCATGTTC	Otu0052	ReductivebacterialtypedsrAB(100)	Deltaproteobacteriasupercluster	Proteobacteria	Deltaproteobacteria	Desulfobacteraceae
Otu0102		0.186961	0.0762608		-0.00283428	0.999673		-0.000268759	0.593049		-0.00187566	0.610849		0.000722324	0.204287		0.116486	0.144099	0.108432	0.0474383		0.175882	0.0104232	0	0		0.213644	0.149291	0.175186	0.094162		0.241832	0.0522184	0.0147951	0.0685468		Otu0102	M01867_33_000000000-B5842_1_1101_16577_2378	GTTCATTGCCATACACCGGCAACCGATGCTTCCGGACCGGTAAAAGCGGCCATGGATGTATTGTTCAGAGATTTTCAGGATATGCGGATGCCCGCCCATGTGCGTATCGCATTGGGTTGCTGCCTGAATATGTGCGGTGCCGTGCATTGCTCGGATATCGCCATTCTGGGATATCACCGCAAACCGCCCATGGTCGATCACGCCTATTTGGATAAAACGTGTGAAGTACCCCTGGCGATTGCGGCATGCCCCACGGCAGCGTTGAAGCCGAAAAAAGTTGATTTTAACGGCACCATGGTGAACAGCATCGAAGTGAACAATGAACGCTGCATGTTC	Otu0102	ReductivebacterialtypedsrAB(100)	Deltaproteobacteriasupercluster	Firmicutes	Clostridia	LA_dsrABFirmicutes
Otu0169		0.182365	0.0854668		0.000368388	0.295052		0	0		0.000985252	0.878924		0	0		0.19178	0	0.0228311	0.0158128		0.222021	0	0	0		0.155473	0	0	0.0313873		0.160184	0	0	0		Otu0169	M01867_33_000000000-B5842_1_1105_8951_9862	GTGCATTGCCATACTCCTGCCACCGATGCCTCGGGCGTAGTCAAGGCGGTCATGGATGAACTGTTTGATTACTTCACCTCGATGACCCTGCCGGCGCAGGTACGTATTGCTCTCGCCTGCTGCCTCAACATGTGTGGTGCGGTGCATGCCTCCGATATCGCCATTCTCGGTATCCATCGTAAGCCGCCGATGATCGACCATAAGCGTATCTCCGGTGTTTGCGAATTGCCCCTGGCCATCGCCTCCTGCCCGCTCGGTGCGGTCAAGCCCGCCAAAGCGGAAGTGGACGGCAAGGAAATCAAAACCGTCAAAGTAACGGTTGAGCGCTGCATGTTC	Otu0169	ReductivebacterialtypedsrAB(100)	Deltaproteobacteriasupercluster	Proteobacteria	Deltaproteobacteria	Desulfobulbaceae
Otu0110		0.182374	0.103631		-0.00354738	0.9352		0.00136605	0.452532		0.000381991	0.0305134		0.00137653	0.815709		0.272755	0.11522	0.102842	0		0.0884788	0.189138	0.25411	0.244259		0.184911	0.104003	0.0389712	0.104559		0.183351	0.11164	0.107004	0.154665		Otu0110	M01867_33_000000000-B5842_1_1106_20558_12640	GTGCACTGTCACACCCCGGCCACCGACGCCTCCGGCCCGGTCAAGGCCACCATGGACGTGCTGTTCGACGACTTCAAAAACAGCCGTCTGCCGGCCAAGCTGCGGGTGTCGCTCGCCTGCTGCCTGAACATGTGCGGCGCGGTGCACTGCTCCGACATCGCCATCCTGTGATACCACCGCAAGCCGCCCATGATCGACCATGAGTACCTTGACAAGATGTGCGAGATTCCGCTCGCCATCGCGGCCTGCCCGACCGCGGCCATCAAGCCGGCCAAGATCGAAGTCGGCGGAGCGAAAGTGAACAGCGTCGCCGTCAACAACGAGCGCTGCATGTTC	Otu0110	ReductivebacterialtypedsrAB(100)	Deltaproteobacteriasupercluster	Proteobacteria	Deltaproteobacteria	Deltaproteobacteria_unclassified
Otu0084		0.182504	0.0941298		0.000533254	0.0586578		-0.00140504	0.593049		-0.00025879	0.0280269		-0.00154169	0.593049		0.236029	0.0184118	0.0938781	0.0488759		0.166277	0.054491	0	0		0.200638	0	0.0461681	0		0.127072	0.0597907	0	0		Otu0084	M01867_33_000000000-B5842_1_1101_29492_15310	ATTCACTGCCATACGCCGGCGACTGACGGGTCAGGTCCGGTAAAAGCAACTATGGACGTGCTGTTTGATGATTTCAGAAACATGAGACTTCCGGCGCATCTCCGTGTTTCTCTGGCTTGCTGTCTCAATATGTGCGGCGCGGTTCACTGCTCTGACATTGCAATCCTCGGCTATCACCGGAAACCTCCGATGTTGGATCATGAATATCTGGATAAGATGTGCGAAATTCCGCTGGCAATTGCTGCATGTCCTACCTCAGCCATCAAACCTTCAAAGGGTGATCTTCCGAATGGCACAAAGGTCAACAGTGTTGCAGTAAACAATGAAAGATGTATGTTC	Otu0084	ReductivebacterialtypedsrAB(100)	Deltaproteobacteriasupercluster	Proteobacteria	Deltaproteobacteria	Deltaproteobacteria_unclassified
Otu0098		0.177193	0.0646451		0.0036693	0.978219		-0.00320305	0.926906		0.0030358	0.9732		0.000382108	0.00836602		0.128025	0	0.0617341	0.127917		0.182965	0.103711	0.0943554	0		0.212131	0.0666336	0.0867751	0.166942		0.185652	0.0506929	0.189781	0.0877029		Otu0098	M01867_33_000000000-B5842_1_1112_16467_22305	CTCCATTGCCATACCCCTGCTACTGACGCTTCAGGTCTGGTAAAGGCCGTTGCAGACGATTTATTCAACGATTTCAAGACAATGAGGATGCCCGCGAAATTGAGGGTTTCGATGGCATGCTGTCTGAATATGTGCGGCGCTGTGCACTGTTCTGATATTGCCCTCCTCGGCTATCACCGCAAGCCTCCTGCAATCGATAATGATGCTGTTGGGAAGGCCTGTGAGATACCGCTGGTTGTCGCAGCCTGCCCATTGTATGCTATTAAGCCGGTAACAACAGCGGAAGGGAAAAAGACCGTTACCATCAATGTCGAAAAATGCATGTAC	Otu0098	ReductivebacterialtypedsrAB(100)	ReductivebacterialtypedsrAB_unclassified	ReductivebacterialtypedsrAB_unclassified	ReductivebacterialtypedsrAB_unclassified	ReductivebacterialtypedsrAB_unclassified
Otu0111		0.173901	0.0834288		-0.000213512	0.866225		0.00312572	0.561289		0.00536095	0.526641		-0.00121635	0.999287		0.168144	0.159369	0.154094	0.151625		0.165202	0.135587	0.0837499	0.225907		0.174205	0.266348	0.166353	0.419277		0.188052	0.236217	0.22057	0.194674		Otu0111	M01867_33_000000000-B5842_1_1102_15853_4106	GTGCATTGCCATACCCCGGCCATCGACGCCTCGGGCATCGTCAAGTCCGTCATGGATGACCTGTTCGAGTACTTCGGCAGCCACAAACTGCCGGCCCAGGTGAGGATCGCCCTGGCCTGCTGCCTCAATATGTGCGGCGCGGTGCATTGCTCCGACATCGCCATCCTGGGGATCCACCGCACGCCTCCCAAGGTGAATCACGAGAAGCTGCGCCATCTGTGCGAAATTCCCACCACCATCGCAAGCTGCCCCACCGGCGCCATTCGGCCCCATCCGGACAAGGCCATCAAGAGCGTGGTGGTTAACGACGAGCGCTGCATGTAC	Otu0111	ReductivebacterialtypedsrAB(100)	Deltaproteobacteriasupercluster	Proteobacteria	Deltaproteobacteria	Desulfobaccaacetoxidanslineage
Otu0087		0.169857	0.0915966		-0.000427183	0.593049		-0.00221131	0.593049		0	0		-0.000180338	0.593049		0.13861	0.0165673	0	0		0.161242	0.0857606	0	0		0.160595	0	0	0		0.218979	0.00699399	0	0		Otu0087	M01867_33_000000000-B5842_1_1107_23683_20573	GTGCACTGTCACACTCCGGCCACCGATGCATCCGGTCCGGTTAAGGCGGCTATGGATGATTTGTTCGAGTATTTCGGTTCCATGACTCTGCCAGCACAGGTACGTATTGCCCTGGCGTGTTGTTTGAACATGTGCGGTGCGGTACATGCTTCCGATATCGCCATTCTTGGTATTCATCGTAAACCGCCGATGATCGATAACGATCGTATTACCGGCGTCTGCGAGATTCCCCTGGCCATCGCCTCCTGTCCGCTTGGTGCGGTCAAGCCTGCCAAGGCAACCAACTCAGCTGGCGAGGAAGTGAAGTCGGTTAAAGTTAATGCCGAGCGCTGTATGGTC	Otu0087	ReductivebacterialtypedsrAB(100)	Deltaproteobacteriasupercluster	Proteobacteria	Deltaproteobacteria	Desulfobulbaceae
Otu0066		0.17094	0.111168		-0.000501503	0.0489806		0.00685367	0.0910348		0.00335757	0.658101		0.00437428	0.249638		0.175925	0.0991469	0.164576	0.0948542		0.198205	0.290473	1.07292	0.648534		0.113719	0.244096	0.206142	0.344281		0.195912	0.24358	0.541267	0.43609		Otu0066	M01867_33_000000000-B5842_1_1112_18898_8431	ATCCACTGCCATACCCCGGCTACCGACGCTTCCGGCCCGGTTAACGCCACCATGGACGTGCTGTTCGACGACTTCAAGAACAGCCGCCTGCCGGCCAAGCTGCGGGTGTCGCTGGCCTGCTGCCTGAACATGTGCGGGGCCGTGCACTGCTCGGACATCGCCATCCTGGGCTACCACCGCAAGCCGCCCATGCTGGACCATGAGTACCTGGACAAGATGTGCGAGATTCCGCTCGCCATCGCCGCCTGCCCCACCGCGGCCATCAAGCCGGCCAAAATGGAAATCGGCAGCACGAAGGTCAACAGCGTGGCGGTGAACAACGACCGCTGCATGGTC	Otu0066	ReductivebacterialtypedsrAB(100)	Deltaproteobacteriasupercluster	Proteobacteria	Deltaproteobacteria	Deltaproteobacteria_unclassified
Otu0118		0.166219	0.0878932		-0.00286893	0.980388		0	0		-5.39453e-05	0.000277148		0.00135659	0.780305		0.206268	0.118909	0.0976008	0.0237079		0.143766	0	0	0		0.208074	0.0249128	0.129018	0.0417845		0.106768	0.00699399	0	0.048962		Otu0118	M01867_33_000000000-B5842_1_1112_2707_18128	GTTCATTGCCATACGCCGGCAACCGATGCATCCGGGCCGGTGAAAGCAGCGATGGATGCATTGTTTAAGGATTTTCAGGATATGCGGATGCCCGCCCATGTGCGTGTTTCTCTGGCCTGCTGTCTGAATATGTGTGGCGCCGTACATTGCTCGGATATCGCTATTCTGGGGTATCATCGCAAGCCGCCCATGGTCGATCACGCCTATCTGGACAAAACCTGTGAAGTGCCCCTGGCGATTGCGGCATGCCCCACAGCAGCGTTGAAGACGAAAAAAGTTGATCTTAACGGCACCACCGTGAACAGCATCGAAGTGAACAATGAACGCTGCATGTTC	Otu0118	ReductivebacterialtypedsrAB(100)	Deltaproteobacteriasupercluster	Deltaproteobacteriasupercluster_unclassified	Deltaproteobacteriasupercluster_unclassified	Deltaproteobacteriasupercluster_unclassified
Otu0121		0.164834	0.0827282		-0.00307167	0.56316		-0.000462839	0.593049		-0.00540645	0.715811		0.00195644	0.805835		0.126617	0.199097	0.0747698	0.0790414		0.1591	0.0179501	0	0		0.182538	0.31539	0.140373	0.111903		0.191079	0.00757232	0	0.0685468		Otu0121	M01867_33_000000000-B5842_1_1101_6350_9256	ATTCACTGCCATACACCGGCAACGGATGCTTCCGGAACCGTTAAGGCTACGATGGACGCGGTTTTTGACGATTTCAAAAACATGAGGCTTCCGGCTCCCCTGCGCATCTCTATGGCCTGCTGCCTGAACATGTGCGGTGCGGTTCACTGCTCCGACATCGCTATTCTGGGCTATCACCGCAAACCGCCCATGTTGGATCACGAATGGCTGGACAAACAGTGTGAAATCCCGCTGGCCATTGCCGCATGCCCCACAGGCGCCATCAAACCCTCCAAGGTGGAAATGGGCGGTGCTACCGTCAAGAGTGTGGCCGTAAACAACGAACGCTGCATGTTC	Otu0121	ReductivebacterialtypedsrAB(100)	Deltaproteobacteriasupercluster	Proteobacteria	Deltaproteobacteria	Deltaproteobacteria_unclassified
Otu0068		0.163135	0.0808521		0.00254412	0.284439		0	0		0.00161553	0.1082		0.00706985	0.878924		0.151233	0.137321	0.0373849	0.200524		0.20265	0	0	0		0.130878	0.0124564	0.181798	0.094162		0.16778	0	0	0.225225		Otu0068	M01867_33_000000000-B5842_1_1101_12008_20176	CTTCACTGCCACACTCCTGCCACCGATGCTTCCGGTACGGTAAAAGCCACCATGGACGCGGTATTCGATGACTTCAAAAACATGAGACTTCCGGCACATCTCAGAATTTCCATGGCTTGCTGTCTGAATATGTGCGGCGCGGTTCATTGCTCCGATATCGCCATTCTCGGCTATCACCGCAAACCGCCGATGTTGGATCATGAATATCTGGACAAGATGTGCGAAATTCCGCTTGCCATCGCAGCCTGCCCCACAGCCGCGATCAAGCCGTCCAAAATCGAGCTGCCCAATGGCGCGAAAGTCAACAGCGTGGCTGTGAACAATGATCGCTGCATGTTC	Otu0068	ReductivebacterialtypedsrAB(100)	Deltaproteobacteriasupercluster	Proteobacteria	Deltaproteobacteria	Desulfobacteraceae
Otu0076		0.160866	0.0987123		-0.000247977	0.102342		0.00253508	0.206993		-0.0013221	0.134054		0.000934882	0.0353002		0.252173	0.138566	0.159335	0.134375		0.182212	0.327134	0.197127	0.384679		0.0770423	0.322402	0.197895	0.25805		0.132037	0.239003	0.0922093	0.242573		Otu0076	M01867_33_000000000-B5842_1_1111_27289_11117	ATGCATTGCCACACTCCGGCCACCGACGCCTCCGGCCCGGTCAAGGCCACCATGGACGTGCTCTTCGAGGAGTTCCAGAAGATGCGGCTGCCGGCCCAGCTGCGCGTTTCGCTGGCTTGCTGCCTGAATATGTGCGGCGCCGTGCACTGCTCGGACATCGCTATCCTGGGATACCATCGCAAGCCGCCCATGCTGGACCATGAGTACCTGGACAAGATGTGCGAGATTCCGCTCGCCATCGCCGCCTGCCCGACCGCGGCCATCAAGCCGGCCAAGATCGAAGTCGCCGGGCAGAAGGTCAACAGCGTTGCGGTCAACAACGAACGCTGCATGTTC	Otu0076	ReductivebacterialtypedsrAB(100)	Deltaproteobacteriasupercluster	Proteobacteria	Deltaproteobacteria	Desulfobacteraceae
Otu0022		0.159787	0.0704509		0.00185601	0.194451		0.0016364	0.188109		0.005237	0.988711		-0.0179066	0.84686		0.0819143	0.33956	0.239695	0.380854		0.206391	0.470162	0.599715	0.545427		0.226188	0.243312	0.324249	0.424601		0.124656	1.27521	0.81414	0.622426		Otu0022	M01867_33_000000000-B5842_1_1101_15214_2572	GCCCACTGCCACACCCCCGCAATCGATGCTTCCGGGGTGGTCAAGGCCGTGATGGATGAGCTTTTCGACTATTTCGGATCGCACAAGCTGCCCGCCCAAGTCCGGATTGCTCTGGCTTGCTGCCTCAACATGTGCGGCGCCGTGCACTGTTCGGACATTGCGATCCTGGGTGTGCACCGGAAGCCTCCGTTTGTCGAACATGACCGGGTGCAGAATGTGTGTGAAATCCCGCTGGTTATCGCCGCATGTCCTACAGCCGCGATCAAGCCCAAGAAGGTCGACGAGAGGAAGAGTGTTGAGATCAACAACAGTCGGTGCATGTTC	Otu0022	ReductivebacterialtypedsrAB(100)	Deltaproteobacteriasupercluster	Deltaproteobacteriasupercluster_unclassified	Deltaproteobacteriasupercluster_unclassified	Deltaproteobacteriasupercluster_unclassified
Otu0097		0.155028	0.0674313		-0.000632474	0.166206		-0.0028473	0.936455		-0.000578423	0.945832		-0.0027572	0.887182		0.151336	0.0533908	0	0.0237079		0.135236	0.120687	0.0625387	0.0195963		0.173125	0.0292644	0.0267987	0.0103972		0.160416	0.194517	0.193219	0.106448		Otu0097	M01867_33_000000000-B5842_1_1102_2586_12861	GTCCACTGCCATACGCCTGCAACCGATGCCTCCGGTCCGGTCAAAGCTACTGCAGACGTATTGTTTGATGAGTTCAAGAATATGAGACTGCCGTCGAAAGTAAAAATAGCCCTGGCATGCTGCCTCAATATGTGCGGCGCGGTGCACTGTTCCGATATCGCACTCCTCGGCTATCACCGCAAGCCCCCTGCAATTGATGATGATGCTATCGGGAAAGCCTGCGAGATCCCGTTGGTCATTGCAGCCTGCCCATTGTATGCTATTAAGCCGGCAACAACGGCGGAAGGGAAAAAGACCGTAACAGTCAATAATGAAAAATGCATGTAC	Otu0097	ReductivebacterialtypedsrAB(100)	Deltaproteobacteriasupercluster	Deltaproteobacteriasupercluster_unclassified	Deltaproteobacteriasupercluster_unclassified	Deltaproteobacteriasupercluster_unclassified
Otu0057		0.153558	0.0737049		-0.000443203	0.0436603		-0.00292038	0.201102		0.0128352	0.972482		0.00311341	0.0562483		0.171949	0.0426138	0.10436	0.0395207		0.12189	0.244449	0.0212112	0.11155		0.185345	0.0728618	0.157078	0.496794		0.135047	0.373256	0.822941	0.552742		Otu0057	M01867_33_000000000-B5842_1_1102_18752_8263	ATTCATTGCCATACGCCGGCCACGGATGCCTCGGGTGTCGTAAAAGCTGTTATGGATGATCTGTTCGACGATTTTACCAAGATGAGGATGCCGGCCCAGGTCCGGATTTCACTGGCCTGCTGCCTGAACATGTGCGGCGCAGTCCACTGTTCGGATATCGCCATCCTGGGCTATCACCGCAAACCGCCCATGATCGATGCCGAAGTGATCGACAAGGTCTGCGAGATTCCCCTGGCGATCGCCTCCTGTCCGACGGCGGCCATCAAACCTTCCAAGGTCCAAAGGCCCGATGGCTCTACCGCTCAGGCCGTGGCGGTTAATGCTGACCGTTGCATGTTT	Otu0057	ReductivebacterialtypedsrAB(100)	Deltaproteobacteriasupercluster	Deltaproteobacteriasupercluster_unclassified	Deltaproteobacteriasupercluster_unclassified	Deltaproteobacteriasupercluster_unclassified
Otu0185		0.148987	0.0513509		-0.00311164	0.766394		0	0		0.000565422	0.0169435		0.00452784	0.932011		0.156476	0.115714	0.0228311	0		0.135532	0	0	0		0.153915	0.0186846	0.164717	0.0627746		0.150024	0	0.0147951	0.146886		Otu0185	M01867_33_000000000-B5842_1_1101_8297_23533	ATTCACTGCCATACACCTGCAAGCGATGCTTCAGGTACTGTAAAAGCCACCATGGATGAAGTTTTCGAAGATTTCCAGAGCATGAAAATGCCTGCAAAACTGAGAATTTCCATGGCCTGCTGCATCAATATGTGCGGTGCTGTTCACTGCTCGGATATCGCGATTCTCGGTTATCACAGAAAACCGCCAGTCCTTGATCATGAATATCTTGATAAAGTGTGTGAAATTCCTCTGGCCGTTGCATCTTGCCCCACTGCAGCCATCAGACCTTCAAAAGTCGAACTGCCAAACGGTACAACAGTAAATTCAGTCGCCGTTAAAAACGAACGCTGCATGTAC	Otu0185	ReductivebacterialtypedsrAB(100)	Deltaproteobacteriasupercluster	Deltaproteobacteriasupercluster_unclassified	Deltaproteobacteriasupercluster_unclassified	Deltaproteobacteriasupercluster_unclassified
Otu0120		0.148402	0.0948063		-0.00164633	0.611813		0	0		-0.000915167	0.593049		0	0		0.175327	0.048404	0.0710471	0		0.21333	0	0	0		0.13381	0.0354926	0	0		0.0711401	0	0	0		Otu0120	M01867_33_000000000-B5842_1_1101_23515_10641	CTGCACTGTCATACCCCTGCAACAGACGCATCCGGTCCCGTCAAAGCGACCATGGACGTTCTGTTTGATGATTTCAAGTCTATGAGACTGCCTGCTCATCTGCGCGTATCTCTGGCTTGCTGTCTGAATATGTGCGGCGCGGTTCACTGCTCTGATATTGCTATTCTCGGCTATCACCGCAAACCGCCGATGTTGGACCATGAATGGCTTGACAAAATGTGCGAAATTCCGCTCGCAATTGCAGCCTGTCCTACGGCAGCCATCAAACCCTCTAAAATTGATCTGCCCGGCGGCGGCAAAGTCAACAGCGTGGCTGTAAATAATGATCGCTGTATGTTC	Otu0120	ReductivebacterialtypedsrAB(100)	Deltaproteobacteriasupercluster	Proteobacteria	Deltaproteobacteria	Desulfobacteraceae
Otu0154		0.14337	0.0686595		-0.00120577	0.978558		-0.00023968	0.593049		0.0033863	0.996794		0.000726904	0.675339		0.141384	0.0636735	0.0549751	0.0237079		0.208219	0.00929541	0	0		0.150072	0.0292644	0.0636911	0.14329		0.0738039	0.00757232	0	0.0293772		Otu0154	M01867_33_000000000-B5842_1_1107_13348_17882	ATTCACTGCCATACCCCGGCAACGGATGCTTCGGGTCCGGTCAAGGCTGCGATGGACGTTCTGTTTGATGATTTCCGCAGCATGAGAATGCCTGCACATCTGCGCGTATCCCTGGCTTGCTGCCTGAATATGTGCGGCGCGGTTCATTGTTCTGATATCGCAATTCTGGGCTATCACCGGAAACCGCCGCTATTGGATCATGAATATCTGGAAAAGATGTGCGAAATTCCTCTTGCAATTGCCTCATGTCCCACTGCTGCCATCAAACCGACCACCGTTGAACTTGCCGACGGCAGGAAGGTAAAAAGCGTTGCGGTAAATGAAAAACGTTGCATGTTC	Otu0154	ReductivebacterialtypedsrAB(100)	Deltaproteobacteriasupercluster	Deltaproteobacteriasupercluster_unclassified	Deltaproteobacteriasupercluster_unclassified	Deltaproteobacteriasupercluster_unclassified
Otu0088		0.142257	0.0921406		-0.00238082	0.956557		-0.00240943	0.98553		0.00462775	0.956977		-0.00161188	0.188127		0.0874363	0.0838774	0.0389031	0		0.217053	0.103224	0.0837499	0.0229885		0.144965	0.0435974	0.0674058	0.195276		0.119576	0.181107	0.0535022	0.106971		Otu0088	M01867_33_000000000-B5842_1_1101_23837_10193	CTCCATTGCCATACCCCTGCTACTGACGCTTCAGGTCTGGTAAAGGCCGTTGCAGACGATTTATTCAACGATTTCAAGACAATGAGGATGCCCGCGAAATTGAGGGTTTCGATGGCATGCTGTCTGAATATGTGCGGCGCTGTGCACTGTTCTGATATTGCCCTCCTCGGCTATCACCGCAAGCCTCCTGCAATCGATAATGATGCTGTTGGGAAGGCCTGTGAGATACCGCTGGTTGTCGCAGCCTGCCCATTGTATGCTATTAAGCCGGTAACAACAGCGGAAGGGAAAAAGACCGTTACCATCAATATCGAAAAATGCATGTAC	Otu0088	ReductivebacterialtypedsrAB(100)	Deltaproteobacteriasupercluster	Deltaproteobacteriasupercluster_unclassified	Deltaproteobacteriasupercluster_unclassified	Deltaproteobacteriasupercluster_unclassified
Otu0112		0.141269	0.0658816		-0.00201989	0.277039		-0.00105945	0.865592		-0.00169765	0.170832		-0.00230244	0.294069		0.138682	0.136774	0.218033	0.0869365		0.196929	0.058028	0.0318167	0.0195963		0.089586	0.127039	0.227591	0.0909125		0.13988	0.0576869	0.145395	0		Otu0112	M01867_33_000000000-B5842_1_2109_23762_25650	GCCCACTGCCACACCCCGGCCATCGACGCCTCCGGCGTTGTGAAGGCCGTTATGGATGACCTGTTCGAGTATTTCGGCTCGCACAAGCTGCCGGCCCAGGTCCGTATCGCCCTGGCCTGCTGCCTGAACATGTGCGGCGCCGTGCATTGCTCGGACATCGCCATTCTGGGGTACCACCGCAAGCCGCCCATGATCGACCATGAGTACCTTGACAAGATGTGCGAGATTCCGCTCGCCATCGCGGCCTGCCCGACCGCGGCCATCAAGCCGGCCAAGATCGAAGTCGGCGGAGCGAAAGTGAACAGCGTCGCCGTCAACAACGAGCGCTGCATGTTC	Otu0112	ReductivebacterialtypedsrAB(100)	Deltaproteobacteriasupercluster	Proteobacteria	Deltaproteobacteria	Deltaproteobacteria_unclassified
Otu0114		0.137644	0.111952		0.00179717	0.707806		0	0		0.00235496	0.985712		0.00061477	0.878924		0.0652087	0.034979	0.0938781	0.102749		0.276318	0	0	0		0.105062	0.0124564	0.0498828	0.094162		0.103989	0	0	0.0195848		Otu0114	M01867_33_000000000-B5842_1_1101_10267_21133	ATCCACTGTCATACCCCTGCCACCGATGCCTCCGGAACTGTAAAGGCTTCCATGGATGCATTGTTTACGGATTTCCAGGATATGAGACTTCCGGCACAGCTCAGGGTTTCCATGGCCTGTTGCCTGAATATGTGCGGTGCGGTTCATTGCTCCGATATCGCCATCCTCGGATATCACAGAAAACCGCCCATGCTGGATCATGAATACCTGGACAAGGTCTGCGAGATTCCCTTGGCTATTTCCGCCTGCCCCACGGCCGCCATCAAACCGGCAAAGGTGAAACTGGCCAACGGACAGGAAGTCAAATCCGTTGAAGTTAAAAATGAACGCTGCATGTAT	Otu0114	ReductivebacterialtypedsrAB(100)	Deltaproteobacteriasupercluster	Proteobacteria	Deltaproteobacteria	Desulfobacteraceae
Otu0046		0.134857	0.0518726		0.0071187	0.870144		-0.00162069	0.133098		-0.00512981	0.90065		0.00147106	0.145455		0.12042	0.46569	0.640027	0.723603		0.129049	0.184994	0.0318167	0.106011		0.152725	0.278021	0.161378	0.0937704		0.137233	0.145453	0.047824	0.174884		Otu0046	M01867_33_000000000-B5842_1_1104_12820_18385	ATCCACTGCCACACGCCCGCCACGGACGCCTCCGGCACCGTGAAGGCGACCATGGACGTGGTGTTCGAGGAATTCCAGAACATGCGTCTGCCCGCCCCCGTGCGCATCTCCATGGCCTGCTGCCTGAACATGTGCGGCGCGGTGCACTGCTCCGACATCGCCATCCTGGGCATCCACCGCAAGCCTCCGATCATTGACCACGAGAGCGTGGACAACATCTGCGAAGTGCCCCTGGCCGTCGCTGCCTGTCCCACCGGCGCCATCCGCCCGACCAAGGTCGAGTTCCAGGGCAAGCAGGTCAACACCGTTGCCGTGAAAAACGAGCGCTGCATGTTC	Otu0046	ReductivebacterialtypedsrAB(100)	Deltaproteobacteriasupercluster	Proteobacteria	Deltaproteobacteria	Desulfovibrionaceae
Otu0165		0.129747	0.0621275		-0.000235565	0.0543943		0	0		-4.10198e-05	0.00180868		0.00166397	0.79926		0.0940105	0.0260465	0.0549751	0.0237079		0.170076	0	0	0		0.150535	0.0062282	0.0368924	0.0103972		0.104368	0.00699399	0	0.0587544		Otu0165	M01867_33_000000000-B5842_1_1107_19097_6475	GTTCACTGCCATACACCGGCCACAGATGCTTCAGGTCCTGTAAAAGCTACAATGGACGTTCTGTTTGACGATTTTAAAAATATGAGACTGCCCGCTCACCTTCGCGTGTCTCTGGCTTGCTGCCTTAATATGTGCGGTGCGGTTCATTGTTCTGATATTGCTATTCTCGGCTATCACCGGAAACCCCCGATGTTGGATCATGAATGGCTTGACAAAATGTGCGAAATTCCTTTGGCAATTGCAGCATGTCCGACCGCTGCTATCAAACCGTCCAAAGTGGAACTGCCTGACGGAACAAAGATCAACAGCGTTGCAGTCAACAATGACAGATGTATGTTC	Otu0165	ReductivebacterialtypedsrAB(100)	ReductivebacterialtypedsrAB_unclassified	ReductivebacterialtypedsrAB_unclassified	ReductivebacterialtypedsrAB_unclassified	ReductivebacterialtypedsrAB_unclassified
Otu0096		0.128447	0.0780872		0.000442386	0.0148268		-0.00105594	0.269088		-0.00389147	0.239664		0.00547327	0.747083		0.137976	0.187569	0.0762879	0.181791		0.166201	0.0689382	0	0.0229885		0.113102	0.416732	0.145934	0.244404		0.0965084	0.0372832	0	0.204988		Otu0096	M01867_33_000000000-B5842_1_1104_10840_25026	GCCCATTGCCACACCCCCGCCATCGATGCCTCCGGCGTCGTGAAGGCGGTCATGGACGAGCTGTTCGAATATTTCGGCTCCCATAAGCTGCCTGCCCAGGTGCGTATCGCCCTGGCGTGCTGCCTCAATATGTGCGGTGCCGTGCATTGCTCCGACATCGCTATTCTCGGTGTGCATCGCAAGCCTCCTTTCATCGAGCATGCACGTGTACAGAATGTATGCGAAATTCCTCTCGTCATTGCCGCCTGTCCGACGGCTGCCATCAAGCCCAAGAAGGTGGACGACAGGAAGAGCATCGAGATCAACAACAGCCGCTGCATGTTC	Otu0096	ReductivebacterialtypedsrAB(100)	Deltaproteobacteriasupercluster	Proteobacteria	Deltaproteobacteria	Syntrophobacteraceae
Otu0062		0.126797	0.0673459		-0.00229572	0.98923		0.00100058	0.00733191		0.00714997	0.976673		-0.0058864	0.851631		0.129742	0.0794373	0.0441439	0		0.209056	0.345451	0.733879	0.446689		0.115122	0.031141	0.0812141	0.26786		0.0532684	0.535589	0.54439	0.349637		Otu0062	M01867_33_000000000-B5842_1_1106_4854_15973	ATGCACTGCCACACGCCGGCCACCGACGCCTCCGGCCCGGTCAAGGCCACCATGGACGTGCTCTTCGAGGACTTCCAGAAGATGCGGCTGCCGGCCCAGATGCGCGTGTCGCTGGCCTGCTGCCTCAACATGTGCGGCGCCGTACACTGCTCGGACATCGCCATCCTGGGCTACCACCGCAAGCCGCCCATGGTCGACCATGAGTACCTCGACAAGATGTGCGAGATTCCGCTCGCCATCGCCGCCTGTCCGACCGCGGCCATCAAGCCGTCCAAGATGGGAATCGCCGGACAGAAGGTCAACAGCGTCGCCGTCAACAACGATCGCTGTATGTGC	Otu0062	ReductivebacterialtypedsrAB(100)	Deltaproteobacteriasupercluster	Proteobacteria	Deltaproteobacteria	Deltaproteobacteria_unclassified
Otu0180		0.126078	0.0728334		-0.000705066	0.593049		0	0		-7.28161e-05	0.0280269		0.000307385	0.878924		0.130696	0.0273443	0	0		0.127221	0	0	0		0.0681061	0	0.0129904	0		0.178287	0	0	0.0097924		Otu0180	M01867_33_000000000-B5842_1_1101_13727_5709	GTGCATTGTCATACGCCGGCCACGGATGCTTCTGGTGTTGTCAAGGCTGTTATGGATGACTTGTTCGATTATTTTACTTCTATGACATTGCCGGCACAATGTCGTATTGCCTTGGCATGTTGTCTCAACATGTGCGGCGCTGTTCATGCCTCCGATATAGCTATTCTCGGTATTCATCGGAAGCCACCGATGATCGATCACAAGCGTATCACAGGTGTCTGTGAGCTGCCATTGGCTATTGCCTCCTGTCCTCTGGGCGCCGTAAAACCTGCCAAGGCAGAAGTAGATGGCAAAGAGATCAAGACCGTTAAAGTTAATAATGATCGATGCATGTTC	Otu0180	ReductivebacterialtypedsrAB(100)	Deltaproteobacteriasupercluster	Proteobacteria	Deltaproteobacteria	Desulfobulbaceae
Otu0132		0.125517	0.0887405		0.0003576	0.316194		-0.00409272	0.94341		-0.00237241	0.440476		-0.00338509	0.195019		0.0773049	0.0336813	0.0549751	0.0488759		0.142014	0.133365	0.116661	0		0.100109	0.218399	0.10348	0.1223		0.182641	0.301686	0.0387071	0.146886		Otu0132	M01867_33_000000000-B5842_1_1102_4334_13517	ATTCACTGCCACACGCCCGCGACAGACGCATCGGGCACGGTGAAAGCGACCATGGACGTCCTTTTTGACGATTTCACGAGCATGAGGCTGCCTGCCCAACTGCGTGTCTCCATGGCATGCTGCCTGAACATGTGCGGCGCAGTGCATTGCTCCGATATCGCCATCCTGGGCTACCACCGCAAACCGCCCATGCTGGACCACGAATACCTGGACAAGATGTGCGAGATTCCTCTCGCCATTGCGGCCTGCCCCACGGCGGCCATCAAACCGTCCAAGGTGGAGATCGACGGCAAGAAACTCAACAGCGTGGCCGTCAACAATGAACGGTGCATGTTC	Otu0132	ReductivebacterialtypedsrAB(100)	Deltaproteobacteriasupercluster	Proteobacteria	Deltaproteobacteria	Desulfobacteraceae
Otu0160		0.125276	0.0611844		-0.00175643	0.999543		-5.94483e-05	0.0280269		-0.000869989	0.536698		-0.00154169	0.593049		0.117367	0.0757483	0.0534569	0.0158128		0.150552	0	0.0106056	0		0.144039	0.0249128	0.0406071	0		0.0891437	0.0597907	0	0		Otu0160	M01867_33_000000000-B5842_1_1111_11528_10371	GCTCACTGCCACACCCCCGCCATCGACGCTTCCGGTGTCGTGAAGGCGGTCATGGACGATCTGTTTGAGTATTTCGGCTCCCACAAGCTGCCGGCCCAGGTGCGCATCGCTCTGGCCTGCTGCCTGAACATGTGCGGCGCCGTGCATTGCTCGGACATCGCCATTCTGGGCGTGCACCGCAAGCCACCCTTCATCGAGCACGACCGCGTCCAGAACGTGTGTGAAATCCCGCTCGTCATCGCCGCCTGCCCCACGGCCGCCATCAAGCCCAAGAAGGTGGATGATAGGAAGAGCATCGAGATCAACAACGCCCGCTGCATGTTC	Otu0160	ReductivebacterialtypedsrAB(100)	Deltaproteobacteriasupercluster	Proteobacteria	Deltaproteobacteria	Syntrophobacteraceae
Otu0063		0.122276	0.0761653		0.00249485	0.505047		-4.94624e-05	0.000283765		-0.0046324	0.882126		0.00518443	0.425074		0.143777	0.175936	0.126022	0.246502		0.0867272	0.10612	0.0106056	0.087488		0.126233	0.322402	0.321563	0.174677		0.132367	0.132727	0	0.274187		Otu0063	M01867_33_000000000-B5842_1_1101_12767_4524	ATCCACTGCCATACGCCGGCCATTGATGCTTCCGGGCCGGTCAAGGCGGTCATGGATGAGCTCTTCGAGTATTTCACCTCCATGAAACTGCCCGCACAGGTGCGTATCGCTCTGGCTTGCTGCTTGAACATGTGTGGCGCGGTCCATTGTTCGGATATCGCCATCCTTGGTGTGCACCGCAAGCCCCCGTTGGTTGAGCATGATCGCCTCGGCAACGTCTGCGAAATCCCGCTGGTCATCGCTGCCTGCCCCACCGCAGCCATCAAGCCGAAAAAGGTGGAGGACAAGAAGAGCGTCGAAATCAACAACAACCGGTGTATGTTC	Otu0063	ReductivebacterialtypedsrAB(100)	Deltaproteobacteriasupercluster	Deltaproteobacteriasupercluster_unclassified	Deltaproteobacteriasupercluster_unclassified	Deltaproteobacteriasupercluster_unclassified
Otu0148		0.123051	0.0929058		-0.000543128	0.490944		-0.00165728	0.593049		-0.00444285	0.983036		0.000922154	0.878924		0.0760725	0.18118	0.156781	0.15952		0.189989	0.0642735	0	0		0.152571	0.154427	0.0822425	0		0.0735727	0	0	0.0293772		Otu0148	M01867_33_000000000-B5842_1_2109_7695_21036	GCTCACTGCCACACCCCCGCCATCGACGCGTCGGGCGTGGTGAAGGCCGTCATGGACGCTCTGTTCGAGTATTTCGGCTCCCACCAGCTGCCGGCTCAGGTGCGCATCGCCCTGGCCTGCTGCCTCAACGTGTGCGGCGCCGTTCACTGCTCGGACATCGCCATTCTGGGCGTGCACCGGAAACCGCCTTTCGTCGAGCACGATCGTGTGCAGAACGTCTGCGAGATTCCACTCGTCGTTGCTGCGTGCCCCACCGCAGCCATCAAGCCCAAGAAGGTGGATGACAGGAAGAGTATCGAAATCAACAACGCCCGCTGCATGTTC	Otu0148	ReductivebacterialtypedsrAB(100)	Deltaproteobacteriasupercluster	Proteobacteria	Deltaproteobacteria	Syntrophobacteraceae
Otu0144		0.122193	0.0694835		0	0		-0.000268759	0.593049		0	0		0.00181446	0.878924		0.073577	0	0	0		0.151323	0.0104232	0	0		0.185235	0	0	0		0.0786366	0	0	0.0578035		Otu0144	M01867_33_000000000-B5842_1_1103_25883_17856	CTCCATTGCCACACCCCGGCGACCGATGCTTCCGGCCCGGTTAAGGCCGTTATGGATGACCTGTTCGAATATTTTGGTTCCATGCAATTGCCGGCGCAGGTTCGTATCGCTTTGGCTTGCTGCCTGAACATGTGCGGTGCCGTTCATGCCTCCGACATCGCCATCCTTGGTATTCACCGCAAACCGCCGATGATCGATCATGCCCGGGTTACCGGTGTCTGCGAAATCCCGCTGGCCATTGCCTCCTGTCCGCTGGGAGCAGTCAAGCCCTTTAAAGCTATCGTCAACGGCGAAGAAGTGAAATCCGTAAAAGTTAACGCTGAGCGTTGTATGTTC	Otu0144	ReductivebacterialtypedsrAB(100)	Deltaproteobacteriasupercluster	Proteobacteria	Deltaproteobacteria	Desulfobulbaceae
Otu0067		0.114724	0.0695181		0.000547335	0.608218		0.00798461	0.806927		0.0126179	0.792747		0.00508503	0.441314		0.11596	0.00763475	0	0.0237079		0.0773417	0.637958	0.860051	0.931985		0.115556	0.0709851	0.0138083	0.462744		0.15004	0.367	0.613003	0.572924		Otu0067	M01867_33_000000000-B5842_1_1101_25436_21452	ATCCACTGCCACACGCCCGCCACCGATGCGTCGGGCATCGTCAAAGCGGTGATGGATGACCTGTTCGAGTACTTCAGCGAGTGGAAGCTGCCGGCGTACTGCCGCGTGAGCCTGGCGTGCTGCCTGAACATGTGCGGCGCCGTCCACTGCTCCGACGTGGCGATCCTGGGCATCCACCGCAAGCCGCCCGCGGTCAACCATGACCTGGTGCGCGCTAAGTGCGAGATCCCGAACGTGATCGCGGCGTGTCCCACCGGCGCCATCCGCCCCGACCCGAAGACCAAATCGCTGATCGTCAACGAAGACAAGTGCATGTAC	Otu0067	ReductivebacterialtypedsrAB(100)	Firmicutesgroup	Unclassified	Unclassified	Unculturedfamily_levellineage5
Otu0075		0.112479	0.0491006		-0.000965377	0.996348		-0.00408135	0.972289		0.000748685	0.276947		-0.000867554	0.0165167		0.115532	0.121557	0.108083	0.0883966		0.0889358	0.322503	0.25125	0.179759		0.090343	0.0958979	0.0657699	0.114369		0.155104	0.1952	0.401234	0.204354		Otu0075	M01867_33_000000000-B5842_1_1101_21626_25541	GCTCACTGCCACACCCCGGCCATCGACGCTTCCGGTGTCGTCAAGGCGGTCATGGATGAGCTGTTCGAGTACTTCGGTTCCCACAAGCTTCCCGCCCAGGTGCGCATTGCATTGGCGTGCTGCCTGAACATGTGCGGTGCCGTACACTGCTCGGACATCGCCATCCTCGGCGTGCACCGCAAACCGCCCTTCGTAGAGCATGATCGTGTACAGAATGTGTGCGAGATTCCCCTCGTCATTGCAGCGTGCCCCACGGCGGCCATCAAGCCCAAGAAGGTTGGGGAAATGAAAAGTGTGGAAATCAACAACAACCGCTGCATGTTC	Otu0075	ReductivebacterialtypedsrAB(100)	Deltaproteobacteriasupercluster	Proteobacteria	Deltaproteobacteria	Syntrophobacteraceae
Otu0065		0.112028	0.0775075		-0.00119632	0.379161		0.00889846	0.729765		0.00191315	0.361838		3.42991e-05	0.000223456		0.0808574	0.0318368	0.066975	0		0.13774	0.27712	0.208827	0.548404		0.0976255	0.178555	0.119367	0.228934		0.131889	0.520181	0.594769	0.534593		Otu0065	M01867_33_000000000-B5842_1_1102_13262_22932	GTGCACTGCCATACCCCTGCCACGGATGCATCGGGCGTTGTGAAGGCCACGATGGACGAGTTGTTCGATTACTTCGGCTCCCACAAGCTGCCGGCCCAGGTTCGGATCGCCCTGGCCTGCTGCCTGAACATGTGCGGGGCCGTGCACTGCTCGGATATCGCCATCCTGGGCGTGCACACCAAGCTTCCCAAGGTCAATGACGAGACTGTGAAGAATATGTGCGAGATCCCCACGACGATCGCGGCGTGTCCTACGGGCGCCATCCGTCCCCATCCGGACAAGGAGAAAAAGAGCGTCGTCGTGAACGCGGATCGATGCATGGTC	Otu0065	ReductivebacterialtypedsrAB(100)	ReductivebacterialtypedsrAB_unclassified	ReductivebacterialtypedsrAB_unclassified	ReductivebacterialtypedsrAB_unclassified	ReductivebacterialtypedsrAB_unclassified
Otu0156		0.112503	0.0552813		-6.55357e-05	0.000863848		-0.00164966	0.741467		-0.000296249	0.203573		1.3987e-06	6.93582e-07		0.0902826	0.0941601	0.0213129	0.0790639		0.17336	0.103224	0.0519331	0.041511		0.0946788	0.125162	0.102662	0.111707		0.0916919	0.0781958	0.023912	0.0685468		Otu0156	M01867_33_000000000-B5842_1_2110_16077_17827	ATCCACTGCCACACCCCGGCCACCGACGCCTCCGGCGTCGTCAAGGCGGTCATGGACGACCTTTTCGACGAGTTCACCCACATGCGCATGCCGGCGCAGGTGCGGACCTCCCTGGCCTGCTGCCTCAACATGTGCGGCGCCGTGCACTGCTCGGACATCGCCATTTTGGGCTATCATCGCAAGCCGCCCATGGTCGATTGGGAAGTGATCGACAAGGTCTGTGAGATCCCCCTGGCCATCGCCTCCTGCCCGACGGCGGCCATCAAACCGGGTAAGTTCACGCGGGATGACGGCACCACGGCCCAAGGCGCCCAGGTGAATGCCGACCGCTGCATGTTC	Otu0156	ReductivebacterialtypedsrAB(100)	Deltaproteobacteriasupercluster	Proteobacteria	Deltaproteobacteria	Desulfonatronumaceae
Otu0164		0.110199	0.0781288		-0.00251266	0.99957		0	0		-0.00209899	0.144705		0.000853951	0.553182		0.0608777	0.116755	0.0882878	0.0316256		0.111286	0	0	0		0.110632	0.0523005	0.192102	0.0103972		0.157999	0.0145663	0	0.0391696		Otu0164	M01867_33_000000000-B5842_1_1103_21371_12845	GTCCACTGCCACACCCCGGCCACCGACGCCTCCGGCCCGGTCAAGGCCGTGATGGACACCCTGTTCGCGGATTTCAAAAACCACCGCATGCCGGCCCATGTTCGGGTGTCTTTGGCCTGCTGCCTCAACATGTGCGGCGCCGTGCACTGCTCGGACATCGCCATTTTGGGCTACCACCGCAAACCGCCGATCCTTGACCACGAATACCTGGACAAGATGTGCGAAATTCCCCTTGCCATCGCCGCCTGCCCCACCGCGGCCATCAAGCCGACCAAGATCGATCTTGCCGACGGCAAGAAGGTCAATTCCGTGGCGGTCAACAATGACCGCTGCATGTAC	Otu0164	ReductivebacterialtypedsrAB(100)	Deltaproteobacteriasupercluster	Proteobacteria	Deltaproteobacteria	Desulfonatronumaceae
Otu0126		0.109588	0.080304		-0.000644564	0.370205		-0.000836646	0.890275		0.000684809	0.756545		0.00360569	0.943704		0.0487815	0.0407693	0.0602159	0.0237079		0.11616	0.0301418	0.0106056	0		0.110941	0.031141	0.0267987	0.0521817		0.162469	0	0.0147951	0.117509		Otu0126	M01867_33_000000000-B5842_1_1101_24514_10912	ATTCACTGTCATACGCCTGCCAGCGATGCTTCCGGTACGGTCAAAGCCACTATGGACGCTGTATTCGATGATTTCAAAACCATGAGGCTTCCGGCGCATCTCAGAATTTCCATGGCTTGCTGTCTGAATATGTGCGGCGCGGTTCATTGCTCCGATATTGCTATTCTTGGCTATCACCGCAAACCGCCGATGTTGGATCATGAATATCTGGACAAAATGTGCGAAATTCCGCTTGCCATCGCAGCCTGCCCCACCGCAGCCATCAAACCGTCCAAAATCGAGATGCCCAATGGCACCAAGGTCAACAGCGTAGCTGTGAACAATGACAGATGTATGTTC	Otu0126	ReductivebacterialtypedsrAB(100)	Deltaproteobacteriasupercluster	Proteobacteria	Deltaproteobacteria	Deltaproteobacteria_unclassified
Otu0082		0.108954	0.0516806		-0.000115557	0.0066014		-0.00690506	0.814902		0.00413471	0.970513		-0.00663469	0.713795		0.144761	0.0920589	0.136504	0.0963142		0.111429	0.335549	0.146289	0.0817775		0.0854193	0.10025	0.126564	0.236669		0.0942076	0.405544	0.190097	0.155709		Otu0082	M01867_33_000000000-B5842_1_2114_19078_5866	ATCCATTGCCACACCCCGGCCATCGACGCCTCCGGTGTTGTCAAGGCCGTCATGGACGATCTGTTCGACTATTTCGGTTCCCCCAAGCTGCCGGCCCAGGTCCGTATTTCCCTGGCCTGCTGCCTGAACATGTGCGGCGCCGTGCACTGCTCCGACATCGCCATCTGCGGCGTGCACCGCACCCCGCCTAAAATCAGGCATGATGTCCTGCGTCACCTGTGCGAAATCCCCACCACCATCGGTTCCTGTCCCACCGGTGCCATCCGGCCGCATCCCGACAAGAACCTGAAGTCCGTCGTCGTCAACGAAGAACGGTGTATGTAC	Otu0082	ReductivebacterialtypedsrAB(100)	Deltaproteobacteriasupercluster	Proteobacteria	Deltaproteobacteria	Desulfobaccaacetoxidanslineage
Otu0134		0.107923	0.0510138		-0.000807022	0.394566		-0.000268759	0.593049		2.28573e-05	5.2841e-05		0.00130329	0.569696		0.135233	0.108626	0.131263	0.086959		0.0842812	0.0104232	0	0		0.095002	0.0124564	0.114392	0.0313873		0.117176	0.020982	0	0.0587544		Otu0134	M01867_33_000000000-B5842_1_1102_2275_12417	ATTCACTGTCATACACCTGCTACCGATGCTTCCGGTACAGTCAAAGCCACCATGGACGCTGTATTCGATGATTTCAAAACCATGAGACTTCCGGCACATCTCAGAATTTCTATGGCATGCTGTCTGAATATGTGCGGCGCGGTTCATTGCTCTGATATTGCTATTCTTGGCTATCACCGCAAACCGCCGATGTTAGATCATGAATATCTGGACAAAATGTGCGAAATTCCGCTTGCTATCGCTGCCTGCCCCACCGCAGCCATCAAACCGTCAAAAATTGAGATGCCCGACGGCACCAAGGTCAACAGCGTGGCTGTGAACAATGACAGATGTATGTTC	Otu0134	ReductivebacterialtypedsrAB(100)	Deltaproteobacteriasupercluster	Proteobacteria	Deltaproteobacteria	Desulfobacteraceae
Otu0135		0.106369	0.0668601		0.000592347	0.617868		0	0		-0.00118796	0.593049		0	0		0.147932	0.0260465	0.048216	0.0488759		0.109221	0	0	0		0.0790629	0.0460723	0	0		0.0892593	0	0	0		Otu0135	M01867_33_000000000-B5842_1_1103_12600_16543	CTGCACTGTCATACCCCTGCAACAGACGCATCCGGTCCCGTCAAAGCGACCATGGACGTTCTGTTTGATGATTTCAAGTCTATGAGACTGCCTGCTCATCTGCGCGTATCTCTGGCTTGCTGTCTGAATATGTGCGGCGCGGTTCACTGCTCTGATATTGCTATTCTCGGCTATCACCGCAAACCGCCGATGTTGGACCATGAATGGCTTGACAAAATGTGCGAAATTCCGCTCGCAATTGCAGCCTGTCCTACGGCAGCCATCAAACCCTCTAAAATTGATCTGCCCGGCGGCGGCAAAGTCAACAGCGTGGCTGTAAATAATGATCGCTGTATGGTC	Otu0135	ReductivebacterialtypedsrAB(100)	Deltaproteobacteriasupercluster	Deltaproteobacteriasupercluster_unclassified	Deltaproteobacteriasupercluster_unclassified	Deltaproteobacteriasupercluster_unclassified
Otu0044		0.105356	0.0650155		-0.00231794	0.904073		0.0276883	0.854566		0.0191419	0.892978		0.019479	0.997109		0.127525	0.0744506	0.0710471	0		0.0730676	0.332132	1.03369	1.33948		0.109229	0.31539	0.330838	0.927955		0.111601	0.525127	0.792784	1.19347		Otu0044	M01867_33_000000000-B5842_1_1101_16488_2743	GTCCACTGTCACAGCGCGGCAACAGATGCATCAGGCCTTGTCAAAGCTATTATGGATAGTGTATACGACCATTTTACCAGCACAAAGCTGCCCAATCACCTCCGGATTGCCGTTGGATGCTGCATCAATATGTGCGGTGCTGTTCACTGCTCCGACATCGCTGTAGTGGGTGTCCATACAAAGTCTCCAAAGCCCGATCATGCTCGTGTGATGGCACAGTGCGAGATCCCCACTACAATCCAGTCCTGCCCAACCGGCGCTATCCGTCGGCACCCTGATGCCAACATCAAGAGTGTTGTTGTCAAGGATGACCTGTGCATGTAC	Otu0044	ReductivebacterialtypedsrAB(100)	ReductivebacterialtypedsrAB_unclassified	ReductivebacterialtypedsrAB_unclassified	ReductivebacterialtypedsrAB_unclassified	ReductivebacterialtypedsrAB_unclassified
Otu0108		0.103629	0.0537803		0.00287767	0.281496		-0.0031087	0.835946		0.00281503	0.899945		0.00151044	0.942411		0.130727	0.151497	0.0373849	0.222794		0.0684131	0.113647	0.0318167	0		0.113425	0.102126	0.105559	0.192418		0.101952	0.0770391	0.0830924	0.126239		Otu0108	M01867_33_000000000-B5842_1_1105_13511_25315	ATTCACTGCCACACTCCGGCCATTGACGCCTCCGGTGTCGTTAAGGCCGTCATGGACGACTTGTTCGAATACTTCGGTTCCCATAAGCTGCCGGCCCAGGTCCGGATTTCCCTGGCCTGCTGCCTGAACATGTGCGGCGCCGTGCATTGCTCCGACATCGCCATCTGCGGCGTCCACCGGACAGCTCCGAAAATCATGCACGAAAAGCTGCGCCACCTGTGCGAAATTCCCACAACTATCGGTTCCTGTCCCACTGGCGCCATTCGGTCGCATCCCGACAAGAACCTAAAGTCGGTTGTCGTCAACGAAGAACGTTGTATGTAC	Otu0108	ReductivebacterialtypedsrAB(100)	Deltaproteobacteriasupercluster	Proteobacteria	Deltaproteobacteria	Desulfobaccaacetoxidanslineage
Otu0326		0.102998	0.0480115		0	0		-0.000925678	0.593049		0	0		-8.29321e-05	0.0280269		0.0811359	0	0	0		0.0920583	0.0359002	0	0		0.162462	0	0	0		0.0763359	0	0.0147951	0		Otu0326	M01867_33_000000000-B5842_1_1106_22501_22288	CTTCATTGCCACACCCCTGCTACTGATGCCTCTGGTCTGGTGAAATCTGTTGCTGACAATTTATTTGACGATTTTAAGACCATGAGGTTACCGGCAAAGTTAAGGGTTTCGATGGCTTGCTGTCTCAACATGTGCGGCGCTGTGCACTGCTCGGATATCGCCCTCCTGGGTTATCACCGCAAGCCTCCTGCAATTGACCACGAAGTTCTCGGGAAGGCATGTGAGATTCCGCTGGTCGTTGCGGCATGCCCGCTTTTCGCTATCAAGCCGATTACTACCGAGGATGGAAAAAAGAGCGTGTCAGTAAATAGAGAAAAGTGCATGTAC	Otu0326	ReductivebacterialtypedsrAB(100)	ReductivebacterialtypedsrAB_unclassified	ReductivebacterialtypedsrAB_unclassified	ReductivebacterialtypedsrAB_unclassified	ReductivebacterialtypedsrAB_unclassified
Otu0163		0.101996	0.065842		0	0		-0.00100036	0.593049		0	0		-0.000585751	0.593049		0.0509986	0	0	0		0.174274	0.0387965	0	0		0.0707295	0	0	0		0.11198	0.0227169	0	0		Otu0163	M01867_33_000000000-B5842_1_2113_9303_14343	CTGCACTGCCACACCCCGGCTACCGATGCATCAGGTCCGGTTAAGGCGGTCATGGATGATCTGTTCGAGTATTTTGTCTCCATGAAACTTCCCGCGCAGGTACGTATCGCCTTGGCGTGCTGCTTGAACATGTGCGGTGCGGTTCATGCCTCCGATATCGCCATTCTTGGCATTCATCGCAAGCCTCCGATGATCGACAATGATCGTATCACCGGTGTCTGCGAGATTCCTCTGGCCATTGCTTCCTGTCCGCTCGGGGCTGTTAAGCCCGCTAAAGCGACCAACTCCGCCGGTGAGGAAGTAAAGTCGGTCAAGGTCAATGCTGAGCGTTGTATGTTC	Otu0163	ReductivebacterialtypedsrAB(100)	Deltaproteobacteriasupercluster	Proteobacteria	Deltaproteobacteria	Desulfobulbaceae
Otu0079		0.102188	0.0509553		-0.00166664	0.77938		0.0116265	0.927719		0.00392731	0.920321		0.00456681	0.91531		0.0663688	0.0515463	0.0602159	0		0.0657476	0.122301	0.156894	0.498864		0.149315	0.130606	0.140373	0.257463		0.12732	0.397339	0.407228	0.544591		Otu0079	M01867_33_000000000-B5842_1_1101_6393_9696	GTGCACTGCCATACCCCTGCCACGGATGCATCGGGCGTTGTGAAGGCCACGATGGACGAGTTGTTCGATTACTTCGGCTCCCACAAGCTGCCGGCCCAGGTTCGGATCGCCCTGGCCTGCTGCCTGAACATGTGCGGGGCCGTGCACTGCTCGGATATCGCCATCCTGGGCGTGCACACCAAGCTTCCCAAGGTCAATGACGAGACTGTGAAGAATATGTGCGAGATCCCCACGACGATCGCGGCGTGTCCTACGGGCGCCATCCGTCCCCATCCGGACAAGGAGAAAAAGAGCGTCGTCGTGAACGCGGATCGATGCATGTTC	Otu0079	ReductivebacterialtypedsrAB(100)	Deltaproteobacteriasupercluster	Deltaproteobacteriasupercluster_unclassified	Deltaproteobacteriasupercluster_unclassified	Deltaproteobacteriasupercluster_unclassified
Otu0127		0.102617	0.0610457		0.00075675	0.897276		-0.00100036	0.593049		0	0		0.000307385	0.878924		0.122812	0.0152695	0.016072	0.0395207		0.105784	0.0387965	0	0		0.0775053	0	0	0		0.104368	0	0	0.0097924		Otu0127	M01867_33_000000000-B5842_1_1101_9210_7452	GTACATTGCCATACACCTGCAACTGATGCTTCCGGTGTTGTCAAGGCAGTCATGGATGAGCTCTTTGATTATTTCACCTCCATGACATTGCCCGCACAGTGCCGTATTGCGCTGGCCTGCTGTTTGAACATGTGTGGTGCTGTTCACGCATCTGATATCGCTATATTGGGTGTTCATCGCAAGCCGCCGATGATCGATCATCTTCGTATTACCGGCGTCTGTGAGTTGCCTCTGGCAATCGCCTCATGTCCACTAGGAGCTGTTAAGCCGGCAAAGGCTGTTGTGGAGGGAAAGGAAATCAAGTCTGTACAGGTGAACGTGGAGCGCTGTATGTTC	Otu0127	ReductivebacterialtypedsrAB(100)	Deltaproteobacteriasupercluster	Deltaproteobacteriasupercluster_unclassified	Deltaproteobacteriasupercluster_unclassified	Deltaproteobacteriasupercluster_unclassified
Otu0117		0.0997811	0.0649784		-0.00477089	0.61601		-0.000598256	0.795755		-0.00669533	0.859834		0.00146955	0.775603		0.068689	0.140463	0.204997	0		0.111572	0.0185908	0.0212112	0		0.106899	0.285033	0.117289	0.0417845		0.111964	0.0227169	0.0147951	0.0681181		Otu0117	M01867_33_000000000-B5842_1_2106_8939_12331	CCCACTGCCACACCCCCGCCATCGATGCTTCGGGCGTGGTGAAGGCCGTCATGGACGATCTGTTCGAGTATTTCGGATCCCACAAGTTGCCCGCTCAGGTGCGCATCGCCCTGGCCTGCTGCCTCAACATGTGCGGCGCGGTCCACTGCTCCGACATCGCCATCCTGGGCGTGCACCGCAAACCCCCTTTCATCGAGCACGACCGCGTGCAGAACGTGTGCGAGATCCCGCTGGTCATTGCCGCCGGCCCCACGGCGGCCATCAAGCACAAGAAGGTGGATGACCGGAAGAGAATCGAGATCAACAACGCCCGCTGCAGGGTC	Otu0117	ReductivebacterialtypedsrAB(100)	Deltaproteobacteriasupercluster	Proteobacteria	Deltaproteobacteria	Syntrophobacteraceae
Otu0109		0.0983928	0.0654007		0.00346351	0.56073		-0.000814295	0.0458824		-0.00283256	0.973441		-0.00554121	0.694217		0.0889472	0.188814	0.131263	0.288875		0.107393	0.129828	0	0.0807036		0.0704063	0.104003	0.0851392	0.0103972		0.126825	0.238899	0.0535022	0.0292654		Otu0109	M01867_33_000000000-B5842_1_2106_19789_17918	ATTCACTGCCACACCCCGGCCATCGACGCCTCCGGTGTTGTTAAAGCCGTCATGGACGATCTGTTTGAATATTTCGGCTCCCATAAGCTGCCGGCCCAGGTCCGCATCTCCCTGGCCTGCTGCCTGAACATGTGCGGCGCCGTGCACTGCTCCGACATCGCCATCTGCGGTGTGCACCGGACCCCGCCCAAAGTGAGACATGAGGCCCTGCGCCACTTGTGCGAAATTCCCACCACCATCGGCTCTTGCCCCACCGGCGCCATCCGGCCTCATCCCGACAAGAGCATAAAGTCCGTGGTCGTCAACGAAGAACGGTGTATGGAC	Otu0109	ReductivebacterialtypedsrAB(100)	Deltaproteobacteriasupercluster	Proteobacteria	Deltaproteobacteria	Desulfobaccaacetoxidanslineage
Otu0113		0.097103	0.0531049		0.00463584	0.996418		-0.00141395	0.215224		-0.00210313	0.593049		-0.00284422	0.409123		0.089401	0.0520931	0.116709	0.211316		0.0768847	0.146685	0.0424223	0.083022		0.0846624	0.0815649	0	0		0.137464	0.203824	0.0591804	0.0873859		Otu0113	M01867_33_000000000-B5842_1_1103_19040_25854	ATTCACTGCCACACCCCGGCCATCGACGCCTCCGGTGTTGTTAAAGCCGTCATGGACGATCTGTTTGAATATTTCGGCTCCCATAAGCTGCCGGCCCAGGTCCGCATCTCCCTGGCCTGCTGCCTGAACATGTGCGGCGCCGTGCACTGCTCCGACATCGCCATCTGCGGTGTGCACCGGACCCCGCCCAAAGTGAGACATGAGGCCCTGCTCCACTTGTGCGAAATTCCCACCACCATCGGCTCTTGCCCCACCGGCGCCATCCGGCCGCATCCCGACAAGAGCATAAAGGCCGTGGTCATCAACGAAGAACGCTGCATGTAC	Otu0113	ReductivebacterialtypedsrAB(100)	Deltaproteobacteriasupercluster	Proteobacteria	Deltaproteobacteria	Desulfobaccaacetoxidanslineage
Otu0064		0.0964023	0.0741676		-0.000624043	0.593049		-0.000268759	0.593049		0	0		0	0		0.0663688	0.024202	0	0		0.154303	0.0104232	0	0		0.106605	0	0	0		0.0583323	0	0	0		Otu0064	M01867_33_000000000-B5842_1_1102_5284_13849	CTCCATTGCCACACTCCTGCTACCGATGCTTCCGGTCCGGTCAAAGCGGTCATGGATGACCTGTTCGAGTATTTCGGTTCCATGCAATTACCAGCACAGGTGCGTATAGCGCTGGCCTGCTGCCTGAACATGTGCGGTGCCGTTCATGCTTCCGATATAGCCATCCTCGGTATTCACCGCAAACCGCCGATGATCGATCATGCCCGGGTTACCGGCGTCTGCGAGATTCCGCTGGCAATCGCGTCCTGCCCCCTTGGAGCTGTCAAGCCCTTTAAGGCTATTGTTAACGGCGAGGAAGTGAAATCCGTTAAAGTCAACGCCGAGCGTTGTATGTTC	Otu0064	ReductivebacterialtypedsrAB(100)	Deltaproteobacteriasupercluster	Proteobacteria	Deltaproteobacteria	Desulfobulbaceae
Otu0140		0.0926748	0.0579807		-0.000598406	0.561591		0	0		0	0		0.000307385	0.878924		0.0724891	0.0471063	0.0228311	0.0237079		0.120815	0	0	0		0.101175	0	0	0		0.0762203	0	0	0.0097924		Otu0140	M01867_33_000000000-B5842_1_1101_24965_9284	GTACATTGCCATACACCTGCAACTGATGCTTCCGGTGTTGTCAAGGCAGTCATGGATGAGCTCTTTGATTATTTCACCTCCATGACATTGCCCGCACAGTGCCGTATTGCGCTGGCCTGCTGTTTGAACATGTGTGGTGCTGTTCACGCATCTGATATCGCTATATTGGGTGTTCATCGCAAGCCGCCGATGATCGATCATCTTCGTATTACCGGCGTCTGTGAGTTGCCTCTGGCAATCGCCTCATGTCCACTAGGAGCTGTTAAGCCGGCAAAGGCTGTTGTGGATGGAAAGGAAATCAAGTCTGTACAGGTGAACGTGGAGCGCTGTATGTTC	Otu0140	ReductivebacterialtypedsrAB(100)	Deltaproteobacteriasupercluster	Proteobacteria	Deltaproteobacteria	Desulfobulbaceae
Otu0086		0.0911578	0.0487212		0.00118561	0.0980967		0.00693003	0.940533		-0.0017876	0.932799		1.11033e-06	6.91079e-07		0.0965061	0.173051	0.0710471	0.192606		0.105404	0.0463234	0.0731443	0.271884		0.106789	0.209696	0.172732	0.146148		0.0559322	0.060369	0.103566	0.0681181		Otu0086	M01867_33_000000000-B5842_1_1101_20817_26410	GTTCACTGCCACACACCGGCAACCGATGCTTCCGGTCCGGTAAAAGCGGCCATGGACGTGCTGTTTGATGATTTCAAAAATATGCGACTTCCGGCGCACCTGAGGGTGTCCCTGGCCTGCTGCCTGAACATGTGCGGCGCAGTTCATTGTTCGGATATCGCAATTCTCGGGTATCACCGAAAACCGCCCATGATCGACCATGCCTATCTGGACAACATGTGCGAAATCCCGTTGGCCATTGCTTCCTGCCCGACCGCAGCCATCAAACCGAAAAAGGTTGACGTGGACGGTCAACAGAAAAACAGCGTGGAGATCAATAACAACCGTTGCATGTTC	Otu0086	ReductivebacterialtypedsrAB(100)	Deltaproteobacteriasupercluster	Deltaproteobacteriasupercluster_unclassified	Deltaproteobacteriasupercluster_unclassified	Deltaproteobacteriasupercluster_unclassified
Otu0173		0.0904153	0.042438		-0.00218089	0.93045		0	0		-0.000382991	0.0399875		0.00338123	0.878924		0.0759694	0.0775928	0.032144	0		0.101444	0	0	0		0.105496	0.176865	0.232941	0.174677		0.0787522	0	0	0.107716		Otu0173	M01867_33_000000000-B5842_1_1101_7913_14877	ATTCACTGCCATACCCCGGCAGCCGACGCCTCCGGCACGGTCAAGGCCACGATGGACGTATTGTTCAAGGATTTTCAGACCATGCGTCTTCCGGCGCAACTCCGCGTTTCAATGGCTTGCTGTCTGAACATGTGCGGCGCGGTTCATTGCTCCGATATCGCCATTCTGGGATATCATCGCAAGCCGCCGATGCTCGATCACGAGTACCTCGACAAAATGTGCGAAATCCCGCTGGCGATCGCCGCATGTCCCACGGCCGCGATCAAACCGTCGAAGGTCGAGCTTCCCGACGGAACCAAGGTGAACAGCGTCGCCGTCAATAACGAAAGATGTATGTAT	Otu0173	ReductivebacterialtypedsrAB(100)	Deltaproteobacteriasupercluster	Proteobacteria	Deltaproteobacteria	Deltaproteobacteria_unclassified
Otu0103		0.0903133	0.0343861		0.00164196	0.138392		0.00329939	0.985072		0.00480427	0.928786		-0.00548833	0.739918		0.127246	0.12883	0.016072	0.161003		0.059722	0.28404	0.336765	0.398564		0.0979487	0.0604054	0.0750456	0.21607		0.0763359	0.254886	0.294229	0.0870689		Otu0103	M01867_33_000000000-B5842_1_2106_8809_11839	ATGCACTGCCACACCCCGGCCACCGACGCCTCCGGGCCGGTAAAGGCCACCATGGACGTGCTCTTCGACGACTTCAAGAACAGCCGTCTGCCGGCCAAGCTGCGGGTGTCGCTGGCCTGCTGCCTCAACATGTGCGGCGCCGTGCACTGCTCGGACATCGCCATCCTGGGCTACCATCGCAAGCCGCCCATGCTGGACCATGAGTACCTGGACAAGATGTGCGAGATTCCGCTCGCCATCGCCGCCTGCCTGACCGCGGCCATCAAGCCGGCCAAGATCGAAGTCGCCGGGCAGAAGGGCAACAGAGTTGCGGTCAACAACGAACGCTGCAGGGTC	Otu0103	ReductivebacterialtypedsrAB(100)	Deltaproteobacteriasupercluster	Proteobacteria	Deltaproteobacteria	Deltaproteobacteria_unclassified
Otu0155		0.0900188	0.0655277		0.00242837	0.84939		-0.00153697	0.136264		0.0007029	0.253543		-0.000732656	0.450915		0.126014	0.0394715	0.101673	0.12794		0.0556855	0.0944152	0.201082	0.0644995		0.0769025	0.0666336	0.0360744	0.083569		0.101473	0.0588435	0.023912	0.0292654		Otu0155	M01867_33_000000000-B5842_1_1110_26867_14417	ATGCACTGCCACACCCCGGCCACCGACGCCTCCGGGCCGGTCAAGGCCACCATGGACGTGCTCTTCGACGACTTCAAGAACAGCCGTCTGCCGGCTAAGCTGCGCGTGTCGCTGGCCTGCTGCCTGAACATGTGCGGCGCCGTGCATTGCTCCGACATCGCCATCTGCGGTGTGCACCGGACCCCGCCCAAAGTGAAGCATGAAGTCCTGCGCCACCTGTGCGAAATCCCCACGACCATCGGTTCTTGTCCCACCGGCGCCATCCGGCCGCATCCCGACAAGAGCATAAAGTCCGTCGTCATCAACGAAGAACGCTGCATGTAC	Otu0155	ReductivebacterialtypedsrAB(100)	Deltaproteobacteriasupercluster	Proteobacteria	Deltaproteobacteria	Desulfobaccaacetoxidanslineage
Otu0189		0.0894782	0.0908686		0.000189334	0.0198265		-0.00223737	0.720581		0.00413236	0.909113		-0.00146079	0.228234		0.155171	0.0407693	0	0.0395207		0.0485849	0.103711	0.0318167	0.0195963		0.0776888	0.0417208	0.0490648	0.174677		0.0764677	0.143086	0.0387071	0.0779105		Otu0189	M01867_33_000000000-B5842_1_1113_8834_5491	ATTCACTGCCACACGCCCGCGACAGACGCATCGGGCACGGTGAAAGCGACCATGGACGTCCTTTTTGACGATTTCACGAGCATGAGGCTGCCTGCCCAACTGCGTGTCTCCATGGCATGCTGCCTGAACATGTGCGGCGCAGTGCATTGCTCCGATATCGCCATCCTGGGCTACCACCGCAAACCGCCCATGCTGGACCACGAATACCTGGACAAGATGTGCGAGATTCCGCTCGCCATCGCGGCCTGCCCGACCGCGGCCATCAAGCCGGCCAAGATCGAAGTCGGCGGAGCGAAAGTGAACAGCGTCGCCGTCAACAACGAGCGCTGCATGTTC	Otu0189	ReductivebacterialtypedsrAB(100)	Deltaproteobacteriasupercluster	Proteobacteria	Deltaproteobacteria	Deltaproteobacteria_unclassified
Otu0168		0.0883928	0.0334055		-0.000388197	0.0408805		-0.000268759	0.593049		-0.00113092	0.807692		0.00245908	0.878924		0.0841314	0.118909	0.0534569	0.0948542		0.0717731	0.0104232	0	0		0.113719	0.178555	0.182826	0.14329		0.083948	0	0	0.0783392		Otu0168	M01867_33_000000000-B5842_1_1105_18846_3119	ATTCACTGCCATACACCGGCAACGGATGCTTCCGGAACCGTTAAGGCTACGATGGACGCGGTTTTTGACGATTTCAAAAACATGAGGCTTCCGGCTCCCCTGCGCATCTCTATGGCCTGCTGCCTGAACATGTGCGGTGCGGTTCACTGCTCCGACATCGCTATTCTGGGCTATCACCGCAAACCGCCCATGTTGGATCACGAATGGCTGGACAAACAGTGTGAAATCCCGCTGGCCATTGCCGCATGCCCCACAGGCGCCATCAAACCCTCCAAGGTGGAAATGGGCGGTGCTACCGTCAAGAGTGTGGCCGTAAACAACGAACGCTGCAGGTTC	Otu0168	ReductivebacterialtypedsrAB(100)	Deltaproteobacteriasupercluster	Deltaproteobacteriasupercluster_unclassified	Deltaproteobacteriasupercluster_unclassified	Deltaproteobacteriasupercluster_unclassified
Otu0130		0.0873534	0.078016		0.000248544	0.118763		0	0		-0.000321185	0.593049		0.000307385	0.878924		0.0618315	0.034979	0.016072	0.0395207		0.0519449	0	0	0		0.133949	0.0124564	0	0		0.101688	0	0	0.0097924		Otu0130	M01867_33_000000000-B5842_1_1102_21874_3850	GTCCATTGCCACACTCCGGCAACGGATGCCTCGGGTGTCGTCAAGGCAGTTATGGACGAATTGTTTGACTATTTCACCTCTATGACTCTGCCGGCGCAATGTCGTATCGCTCTGGCCTGTTGTCTGAATATGTGCGGTGCTGTTCATGCCTCCGATATCGCTATCCTCGGTATTCATAGAAAGCCACCGATGATTGATCACAGCCGTATCACCGGTGTCTGTGAGTTGCCGCTGGCTATTGCTTCTTGTCCCCTTGGCGCTGTAAAACCGGCCAAAGTTGAGGTGGATGGTAAAGAGATCAAGACCGTTAAGGTTAATAATGATCGTTGCATGTTC	Otu0130	ReductivebacterialtypedsrAB(100)	Deltaproteobacteriasupercluster	Proteobacteria	Deltaproteobacteria	Desulfobulbaceae
Otu0162		0.0862888	0.0608539		0.00473544	0.333623		-0.00285208	0.360024		-0.00322859	0.305234		0.0124421	0.763075		0.07252	0.1917	0.032144	0.314066		0.126164	0.18789	0.030722	0.0689655		0.0956192	0.466063	0.269834	0.328169		0.050852	0.104437	0.0295902	0.48744		Otu0162	M01867_33_000000000-B5842_1_1104_6995_6940	ATCCATTGCCACACCCCGGCCATTGACGCCTCGGGCGTGGTGAAGGCGGTCATGGATGATTTGTTTGAATACTTTGGCAGCCATAAGCTACCCGCCCAGCTGCGCATCTCCCTGGCCTGTTGCTTGAACATGTGCGGCGCGGTGCACTGCTCCGACATCGCCATCCTGGGCATCCATCGCACCCCGCCTCACGTCGCGCACGAAAAGCTGCGGCACCTGTGCGAAATCCCCACCACCATCGCCTCCTGTCCCACCGGCGCCATCCGGCCTCATCCGGACAAGTCCATCAAGAGCGTGGTGGTCAACGAACCCCGCTGCATGTAC	Otu0162	ReductivebacterialtypedsrAB(100)	Deltaproteobacteriasupercluster	Proteobacteria	Deltaproteobacteria	Desulfobaccaacetoxidanslineage
Otu0115		0.0855688	0.0540251		-0.000918332	0.894249		-0.0029137	0.940036		0.0058714	0.767269		0.000773332	0.733017		0.0583821	0.0610256	0.0602159	0.0316256		0.0713161	0.142507	0.0837499	0.0391926		0.133825	0.0709851	0.0368924	0.251943		0.0787522	0.0291326	0.0535022	0.0581204		Otu0115	M01867_33_000000000-B5842_1_1103_20342_11345	ATTCACTGTCATACCCCGGCCATCGATGCCCCCGGCGTCGTCAAGGCGGTCATGGATGATCTGTTCGAATATTTCGGCAGCCATAAACTGCCGGCCCAGGTTCGCATCTCCCTGGCCTGCTGCCTGAACATGTGCGGCGCCGTGCACTGCTCCGACATCGCCATCTGCGGCGTGCACCGGACCCCGCCCAAAGTGAAGCACGAAGTCCTGCGCCATCTTTGCGAAATCCCCACCACCATCGGTTCTTGTCCCACCGGCGCCATTCGGCCGCATCCCGACAAGAACCTGAAAAGCGTCATCGTCAACGAAGAGCGCTGCATGTAC	Otu0115	ReductivebacterialtypedsrAB(100)	Deltaproteobacteriasupercluster	Proteobacteria	Deltaproteobacteria	Desulfobaccaacetoxidanslineage
Otu0267		0.0819329	0.0622404		0.000218482	0.217492		0	0		-7.28161e-05	0.0280269		0	0		0.0473429	0.010777	0	0.0158128		0.121729	0	0	0		0.10008	0	0.0129904	0		0.0585797	0	0	0		Otu0267	M01867_33_000000000-B5842_1_1103_20485_6595	ATTCACTGCCATACCCCTGCCACCGATGCTTCCGGTACGGTCAAAGCCACGATGGATGTGGTATTTGATGATTTCAAAACCATGAGACTTCCCGCGCACCTCAGAATTTCTATGGCTTGCTGTCTGAATATGTGCGGCGCGGTTCACTGCTCTGATATTGCTATTCTTGGCTATCACCGCAAACCGCCGATGTTAGATCATGAATATCTGGACAAAATGTGCGAAATTCCGCTGGCGATTGCAGCCTGTCCTACCGCTGCCATTAAGCCCTCCAAAATAGAACTGGAAGGCGGCGTGAAAGTCAACAGCGTGGCAGTCAACAATGACAGATGTATGTTC	Otu0267	ReductivebacterialtypedsrAB(100)	Deltaproteobacteriasupercluster	Deltaproteobacteriasupercluster_unclassified	Deltaproteobacteriasupercluster_unclassified	Deltaproteobacteriasupercluster_unclassified
Otu0253		0.081791	0.0463016		0	0		-0.000537518	0.593049		0.000326369	0.878924		-0.000360676	0.593049		0.0990016	0	0	0		0.0519449	0.0208464	0	0		0.0847728	0	0	0.0103972		0.0914444	0.013988	0	0		Otu0253	M01867_33_000000000-B5842_1_2106_26876_10697	CTCCATTGCCACACCCCTGCAACCGATGCCTCCGGCCCGGTTAAGGCGGTTATGGGTGATCTGTTCGAGTACTTCGGCTCCATGACCTTGCCGGCGCAGGTTCGTATTGCCTTGGCCTGCTGTCTGAACATGTGCGGGGCCGTTCATGCCTCCGACATCGCCATCCTCGGCATTCCCCGTAAACCGCCGATGATCGACCATGCCCGGGTTACCGGTGTCTGCGAGATCCCGCTGGCCAGTGCCTCCTGCCCGCTGGGAGCAGTAAAGCCCTTTAAAGACATCGTAGACGGCGAAGAAGGGAAATCAGTCAAAGTTAACGCCGAGCGTTGTAGGTTC	Otu0253	ReductivebacterialtypedsrAB(100)	Deltaproteobacteriasupercluster	Proteobacteria	Deltaproteobacteria	Desulfobulbaceae
Otu0214		0.0809598	0.0349784		-6.72256e-05	0.00956416		0	0		-0.000682783	0.118372		0.000307385	0.878924		0.0786403	0.0457561	0.0228311	0.0395207		0.116998	0	0	0		0.0442529	0.0124564	0.064509	0		0.083948	0	0	0.0097924		Otu0214	M01867_33_000000000-B5842_1_1103_7355_19733	GTTCATTGCCATACGCCGGCAACCGATGCATCCGGGCCGGTGAAAGCAGCGATGGATGCATTGTTTAAGGATTTTCAGGATATGCGGATGCCCGCCCATGTGCGTGTTTCTCTGGCCTGCTGTCTGAATATGTGTGGCGCCGTACATTGCTCGGATATCGCCATTCTTGGGTATCATCGCAAGCCGCCCATGGTCGATCACGCCTATCTGGACAAAACCTGTGAAGTGCCCCTGGCGATTGCGGCATGCCCCACAGCAGCGTTGAAGCCGAAAAAAGTTGATCTTAACGGCACCACCGTGAACAGTATCGAAGTGAACAATGAACGCTGCATGTTC	Otu0214	ReductivebacterialtypedsrAB(100)	ReductivebacterialtypedsrAB_unclassified	ReductivebacterialtypedsrAB_unclassified	ReductivebacterialtypedsrAB_unclassified	ReductivebacterialtypedsrAB_unclassified
Otu0093		0.0810559	0.0443505		-0.000422554	0.114595		-0.00198387	0.465284		0.0038937	0.998112		0.000387103	0.0309449		0.101219	0.0471063	0.0800106	0.0395207		0.0732871	0.311926	0.356881	0.256753		0.0784457	0.0541772	0.106377	0.187541		0.0712719	0.16328	0.0978874	0.163935		Otu0093	M01867_33_000000000-B5842_1_1102_18681_19007	GCCCACTGCCACACCCCGGCCATCGACGCCTCTGGCGTCGTCAAGGCGGTCATGGACGAGTTGTTCGAGTACTTCGGTTCCCACAAGCTTCCCGCCCAGGTGCGCATCGCACTGGCGTGCTGCCTGAACATGTGCGGCGCGGTCCACTGCTCGGACATCGCCATTCTCGGTGTTCACCGGAAACCGCCCTTGGTTGAACATGAGCGCGTGCAGAATGTGTGCGAGATTCCTCTGGTCATCGCATCATGCCCCACGGCGGCCATCAAGCCCAAGAAGGTCGGGGAGCTCAAGAGCATCGAGATCAACAACAACCGCTGCATGTGC	Otu0093	ReductivebacterialtypedsrAB(100)	Deltaproteobacteriasupercluster	Proteobacteria	Deltaproteobacteria	Deltaproteobacteria_unclassified
Otu0090		0.0779911	0.043398		-0.000378059	0.0422402		-0.00289681	0.766026		0.00513268	0.938692		0.00500726	0.494186		0.0938351	0.174895	0.112155	0.151648		0.0468334	0.107735	0.0212112	0		0.0898799	0.0417208	0.145723	0.223805		0.081416	0.103699	0	0.244698		Otu0090	M01867_33_000000000-B5842_1_1105_10865_8546	ATCCACTGCCATACGCCGGCCATTGATGCTTCCGGGCCGGTCAAGGCGGTCATGGATGAGCTCTTCGAGTATTTCACCTCCATGAAACTGCCCGCACAGGTGCGTATCGCTCTGGCTTGCTGCTTGAACATGTGTGGCGCGGTCCATTGTTCGGATATCGCCATCCTTGGTGTGCACCGCAAGCCCCCGTTGGTTGAGCATGATCGCCTCGGCAACGTCTGCGAAATCCCGCTGGTCATCGCTGCCTGCACCACCGCAGCCATCAAGCCGAAAAAGGTGGAGGACAAGAAGAGCGTCGAAATCAACAACAACCGGTGTATGTTC	Otu0090	ReductivebacterialtypedsrAB(100)	ReductivebacterialtypedsrAB_unclassified	ReductivebacterialtypedsrAB_unclassified	ReductivebacterialtypedsrAB_unclassified	ReductivebacterialtypedsrAB_unclassified
Otu0261		0.0773893	0.0463589		-0.000631382	0.993349		0.000659946	0.0234997		-4.98971e-05	0.0327975		-0.000522366	0.522032		0.0559897	0.0533908	0.0441439	0.0316256		0.063996	0.0556188	0.201082	0.102618		0.0954794	0.0417208	0.0498828	0.0415887		0.094092	0.0732003	0.0830924	0.0583257		Otu0261	M01867_33_000000000-B5842_1_1106_14451_23507	GTCCACTGCCACACCCCGGCCATCGACGCCTCGGGTATCGTTAAGTCCGTCATGGACGACCTGTTCGAGTATTTCGGCAGCCACAAGCTGCCGGCCCAGGTCAGGATCGCCCTGGCCTGCTGCTTGAACATGTGCGGCGCGGTGCATTGCTCCGACATCGCCATCCTGGGCATCCATCGCACCCCGCCCAAGGTGGCCCACGAGAAACTGCGCCATCTCTGCGAAATTCCCACCACTATCGCTTCTTGCCCCACCGGCGCCATCCGGCCTCATCCGGACAAGACCATCAAGAGCGTCGTGATCAACGACGAGCGCTGCATGTAC	Otu0261	ReductivebacterialtypedsrAB(100)	Deltaproteobacteriasupercluster	Proteobacteria	Deltaproteobacteria	Desulfobaccaacetoxidanslineage
Otu0283		0.0770507	0.0463466		-0.00162744	0.958525		0	0		0.00102486	0.487047		0.00166397	0.79926		0.0537727	0.0731003	0.0426257	0.0158128		0.10053	0	0	0		0.0903723	0.0709851	0.117289	0.111903		0.063528	0.00699399	0	0.0587544		Otu0283	M01867_33_000000000-B5842_1_1101_12643_14471	ATTCACTGCCACACCCCGGCCATCGACGCCTCCGGGGTAGTCAAGGCGGTGATGGACGACCTGGATGAATATTTCTGCCGCCATAAGCTGCCGGCCCAGCTGCGCATCTCCCTGGCCTGCTGCCTCAACATGTGCGGCGCGGTGCACTGCTCCGACATCGCCATCCTGGGGATTCACCGTACGGCCCCCAAGGTCATGCACGACAAACTGCGCCATTTGTGCGAAATTCCCACCACGATCGCTTCTTGCCCCACCGGCGCCATCCGGCCCCATCCGGACAAGAACATCAAGAGCGTGGTAGTTAACGAGCCCCGCTGCATGTAC	Otu0283	ReductivebacterialtypedsrAB(100)	Deltaproteobacteriasupercluster	Proteobacteria	Deltaproteobacteria	Desulfobaccaacetoxidanslineage
Otu0157		0.0773707	0.0536075		-0.000624043	0.593049		0.000232962	0.00289941		0.00189769	0.975212		-0.00457241	0.90066		0.123869	0.024202	0	0		0.0648336	0.0904253	0.232899	0.123288		0.0952959	0	0.0129904	0.0627746		0.0254838	0.165962	0.16019	0.0192678		Otu0157	M01867_33_000000000-B5842_1_1108_11950_24060	GTCCATTGCCACACGCCTGCAACAGACGCCTCCGGTCCGGTGAAAGCTACCGCAGACGTGTTGTTTGATGAGTTCAAGAATATGAGATTGCCGGCAAAGCTGAGAGTGGCCCTCGCCTGCTGTCTCAATATGTGCGGCGCCGTGCACTGCTCTGATATCGCGCTCCTCGGCTATCACCGCAAGCCCCCTGCAATTGATGACGATGCTGTCGGAAAGGCCTGTGAGATCCCGCTGGTCATTGCAGCCTGCCCGTTGTATGCTATTAAGCCGGCAACAACTGCTGAGGGGAAAAAGACCGTTACCATCAATAACGAAAAATGCATGTAC	Otu0157	ReductivebacterialtypedsrAB(100)	Deltaproteobacteriasupercluster	Unclassified	Unclassified	Unculturedfamily_levellineage11
Otu0351		0.0777126	0.0737275		-0.000427183	0.593049		0	0		0.0014	0.960164		-0.000766089	0.593049		0.149753	0.0165673	0	0		0.0425594	0	0	0		0.110926	0.0062282	0.0138083	0.0521817		0.00761209	0.0297109	0	0		Otu0351	M01867_33_000000000-B5842_1_2110_5835_12232	GTGCATTGCCATACCCCGGCTATCGATGCCTCCGGTGTCGTGAAGGCAGTGATGGACGATCTCTTCACGCATTTTCAGTCCATGGATCTGCCGGCCCAGGTGCGCATCGCCCTGGCTTGCTGCCTTAACATGTGTGGCGCGGTCCACTGTTCAGACATTGCCATCCTCGGATTCCACCGCAAACCGCCCTTCGTTCAGCATGACCTTATCAGTTCAATCTGTGAGCTCCCGCTGGCGATTGCGGCCTGCCCGACCGGCGCCATCAAGCCGGCTACGGTAGAAGGCAAGAAGAGTGTGAGCGTCAATGGGGAACGCTGCATGTTC	Otu0351	ReductivebacterialtypedsrAB(100)	Deltaproteobacteriasupercluster	Deltaproteobacteriasupercluster_unclassified	Deltaproteobacteriasupercluster_unclassified	Deltaproteobacteriasupercluster_unclassified
Otu0147		0.0767363	0.0444352		-0.00108956	0.983541		0	0		-0.00105959	0.450103		0.000584554	0.267722		0.0796973	0.0915646	0.083047	0.0553335		0.112724	0	0	0		0.073816	0.0292644	0.0544154	0		0.040708	0.0242424	0	0.0385356		Otu0147	M01867_33_000000000-B5842_1_1114_20546_17390	ATTCACTGCCATACTCCGGCCATCGACGCTTCGGGTCCGGTGAAGGCGGTCATGGATGAGCTGTTCGATTACTTCACGTCCATGAAGCTTCCCGCCCAGGTGCGTATTGCTCTGGCCTGCTGCCTGAACATGTGCGGTGCGGTACACTGCTCGGACATCGCTATCCTCGGCGTCCACCGCAAACCGCCGTTGGTTGAGCATGATCGCGTCGGCAATGTGTGTGAAATCCCGCTGGTCATCGCGGCCTGCCCGACCGCGGCCATCAAGCCCAAGAAGGTGGACGAACGCAAGAGTGTGGAAATCAACAACAGCCGCTGCATGTTC	Otu0147	ReductivebacterialtypedsrAB(100)	Deltaproteobacteriasupercluster	Proteobacteria	Deltaproteobacteria	Deltaproteobacteria_unclassified
Otu0122		0.0761567	0.0276827		-0.00141511	0.936095		0	0		0.00413484	0.174217		0.00737723	0.878924		0.0666473	0.0502485	0.0213129	0		0.0920583	0	0	0		0.0518293	0.0940213	0.434694	0.28658		0.094092	0	0	0.235018		Otu0122	M01867_33_000000000-B5842_1_1102_17389_10886	ATTCACTGCCATACCCCGGCAACCGACGCCTCTGGCACGGTCAAGGCCACGATGGACGTATTGTTCAAGGATTTCCAAAGCATGCGTCTTCCTGCGCAACTCCGCGTTTCAATGGCTTGCTGTCTGAACATGTGCGGCGCGGTTCATTGCTCCGATATCGCCATTCTGGGATATCATCGCAAGCCGCCGATGCTTGATCACGAGTATCTAGACAAAATGTGCGAAATCCCGCTGGCAATCGCCGCATGCCCCACGGCCGCGATCAAACCGTCGAAGGTAGAGCTTCCCGACGGAACCAAGGTGAACAGCGTCGCCGTCAATAACGAAAGATGTATGTAT	Otu0122	ReductivebacterialtypedsrAB(100)	Deltaproteobacteriasupercluster	Deltaproteobacteriasupercluster_unclassified	Deltaproteobacteriasupercluster_unclassified	Deltaproteobacteriasupercluster_unclassified
Otu0211		0.0753844	0.0410562		-0.000479238	0.0438694		-0.00119444	0.593049		0.000270664	0.0962916		-0.00159674	0.375286		0.0927782	0.0780871	0	0.0488759		0.107155	0.0463234	0	0		0.0584797	0.0373692	0.0138083	0.0417845		0.0431244	0.0857681	0	0.0195848		Otu0211	M01867_33_000000000-B5842_1_1104_18507_15450	ATTCACTGCCACACACCGGCCATCGATGCTTCCGGTCCGGTCAAGGCGGTCATGGATGAGCTGTTTGATTATTTCACTTCGATGAAACTGCCCGCCCAGGTCCGTATCGCCCTGGCTTGCTGTCTGAACATGTGTGGTGCCGTGCATTGCTCCGACATCGCCATCCTCGGTGTGCACCGCAAGCCCCCGTTGGTTGAGCATGATCGTCTCGGCAACGTCTGCGAGATTCCTCTGGTCATCGCTGCCTGCCCAACTGCGGCCATCAAACCGAAAAAGATTGATGATAAGAAGAGCGTGGAAATCAACAACAGCCGCTGCATGTTC	Otu0211	ReductivebacterialtypedsrAB(100)	ReductivebacterialtypedsrAB_unclassified	ReductivebacterialtypedsrAB_unclassified	ReductivebacterialtypedsrAB_unclassified	ReductivebacterialtypedsrAB_unclassified
Otu0101		0.0743743	0.0570998		0.00270824	0.692756		-0.000263514	0.12906		0.00399345	0.589816		0.0061632	0.997809		0.0627131	0.0699581	0.0441439	0.151625		0.0588845	0.0359002	0.0106056	0.0229885		0.0612723	0.0958979	0.251493	0.250903		0.114628	0.0367049	0.101326	0.244586		Otu0101	M01867_33_000000000-B5842_1_1102_4859_13905	GTTCATTGCCATACACCGGCAACAGATGCTTCCGGTCCGGTAAAGGCTGCCATGGACGTGCTGTTTGATGATTTCAAGAATATGCGTCTTCCGGCGCACCTGCGGGTGTCGTTGGCTTGCTGTCTGAATATGTGCGGCGCGGTTCACTGCTCGGATATCGCTATTCTGGGATATCACCGCAAACCGCCAATGATCGACCATGCATATCTGGACAACATGTGTGAAATCCCACTGGCCATTGCTTCCTGCCCGACAGCAGCCATTAAGCCAAAGAAGGTTGATGTGGACGGTCAGCAGAAAAACAGTGTGGAAGTCAACAAAGAACGCTGCATGTTC	Otu0101	ReductivebacterialtypedsrAB(100)	Deltaproteobacteriasupercluster	Proteobacteria	Deltaproteobacteria	Desulfobacteraceae
Otu0142		0.0746352	0.0467863		-0.00188667	0.86444		-0.000519714	0.25142		0.000260842	0.0603227		-0.000817433	0.376767		0.0984446	0.187022	0.140227	0.118562		0.0701646	0.0458363	0.0106056	0.0229885		0.112176	0.0373692	0.0737847	0.0521817		0.0177561	0.0825076	0.0387071	0.048645		Otu0142	M01867_33_000000000-B5842_1_1103_5577_19387	GCCCACTGCCACACCCCCGCTATCGATGCCTCGGGCGTGGTCAAGGCGGTCATGGACGCTCTGTTCGAATATTTCTGCTCCCACCAGCTGCCTGCTCAGGTGCGCATTGCCTTGGCATGCTGCCTCAACATGTGTGGTGCCGTTCATTGCTCCGATATCGCTATCCTGGGCGTGCACCGCAAACCGCCCTTCGTCGAGCATGATCGCGTGCAGAATGTGTGCGAGATTCCGCTCGTTGTCGCCGCATGCCTCACGGCAGCCATCAAGCCCAAAAAGGTGGATGACAGGAAGAGCATCGAGATCAACAATGCTCGCTGCATGTTC	Otu0142	ReductivebacterialtypedsrAB(100)	Deltaproteobacteriasupercluster	Proteobacteria	Deltaproteobacteria	Syntrophobacteraceae
Otu0259		0.0728157	0.0667781		1.34981e-05	0.000259493		0	0		5.18336e-06	0.000179179		0.000307385	0.878924		0.0131531	0.0184118	0.0456621	0.0237079		0.0825297	0	0	0		0.0607799	0.0124564	0	0.0103972		0.1348	0	0	0.0097924		Otu0259	M01867_33_000000000-B5842_1_1104_3945_21609	ATACACTGCCATACCCCCGCATCGGATGCCTCCGGTACGGTCAAGGCGACCATGGACGTGTTATTTGATGATTTCAAGCAACACCGCATGCCGGCTCACCTTCGGGTCGCCATGGCCTGCTGCCTCAATATGTGCGGCGCGGTCCACTGCTCCGATATCGCCATTCTGGGCTATCATCGTAAACCGCCGATGATCGATAATGAGTATTTGGACAAGATGTGCGAAATCCCGCTCGCCATCGCCGCCTGCCCCACCGCCGCCATTCGGCCGTCCAAGGTTGAATTGGCAAACGGTACCCAAGTAAACAGTGTCGCCATCAAAGGCGAACGCTGTATGTTC	Otu0259	ReductivebacterialtypedsrAB(100)	Deltaproteobacteriasupercluster	Proteobacteria	Deltaproteobacteria	Deltaproteobacteria_unclassified
Otu0050		0.0736941	0.0459077		-0.00246817	0.952559		-0.0106724	0.699265		-0.000515243	0.146961		-0.0116715	0.993203		0.0583821	0.151787	0.10436	0.0646886		0.055905	0.79827	0.443915	0.395002		0.078769	0.156303	0.190255	0.145952		0.10172	0.528755	0.357481	0.12635		Otu0050	M01867_33_000000000-B5842_1_1101_10685_6862	GCCCACTGCCACACCCCGGCCATCGACGCGTCTGGCGTTGTCAAGGCGGTCATGGATGAATTGTTCGAGTATTTCGGTTCCCACAAGCTGCCGGCCCAGGTGCGCATCGCCCTGGCGTGCTGCCTGAATATGTGCGGCGCCGTTCACTGCTCGGATATCGCCATTCTCGGTGTCCACAGGAAGCCCCCCTTCGTCGAGCATGACCGCGTACAGAACGTGTGTGAGATTCCCCTTGTCATTGCAGCATGCCCCACTGCGGCCATCAAGCCCAAGAAGGTCGGGGAAATGAAAAGCGTGGAAATCAACAACAATCGCTGCATGTTC	Otu0050	ReductivebacterialtypedsrAB(100)	Deltaproteobacteriasupercluster	Proteobacteria	Deltaproteobacteria	Syntrophobacteraceae
Otu0293		0.0707234	0.0696254		0.000969387	0.834206		-0.00185874	0.0867286		-1.10452e-05	1.7598e-05		0.00075629	0.586896		0.0402379	0.0184118	0.016072	0.0488759		0.137283	0.0283733	0.201082	0		0.00897989	0.047949	0.132943	0.0627746		0.0963928	0	0.0295902	0.0293772		Otu0293	M01867_33_000000000-B5842_1_1102_17073_18129	GCTCATTGCCACACCCCGGCGACCGACGCCTCAGGACCTGTAAAGGCGACTATGGACGTCCTTTTTGACTATTTTACCAGCATGACCCTTCCGGCCCAAGTCCGGGTGGCGCTGGCCTGTTGTTTGAACATGTGCGGTGCGGTCCATTGTTCGGATATCGCGATTCTGGGCTACCACCGCAAGCCCCCCTTGCTTGACCATGAGTATCTGGACAAGATGTGCGAGATTCCTCTTGCCATCGCGGCCTGTCCCACGGCAGCCATCAAGCCGGCTAAAGTGGAAGTAAAAGGCCAGAAGGTGAATAGCGTGGCTGTCGCCAACGAACGCTGCATGTAC	Otu0293	ReductivebacterialtypedsrAB(100)	Deltaproteobacteriasupercluster	Deltaproteobacteriasupercluster_unclassified	Deltaproteobacteriasupercluster_unclassified	Deltaproteobacteriasupercluster_unclassified
Otu0116		0.0655186	0.0397758		-0.000247821	0.201843		0.0014799	0.4046		-0.000816012	0.0377385		-0.000599795	0.0384797		0.0639763	0.034979	0.016072	0.0237079		0.0700216	0.238657	0.314459	0.299338		0.0569364	0.166099	0.023084	0.114565		0.0711401	0.300794	0.196658	0.26309		Otu0116	M01867_33_000000000-B5842_1_1104_6645_15508	GTACACTGCCACACGCCGGCGACGGACGCCTCCGGCCCCGTCAAGGCCCTGATGGACGAGATCTACGACTACTTCGTCACGATGAAACTTCCCAACCACGTGCGGATCGCGCTGGCCTGCTGCCTGAACATGTGCGGCGCCGTCCACTGCTCCGACATCGCCATCCTCGGCATCCACCGGACGGTCCCCAAGGTGGACAACACGCGTGTTCCGAATGTCTGTGAAATCCCCAGCACCGTGGCCTCATGCCCCACGGGCGCCATCCGCGGGGACATGAAGAACAAGACCGTCACGGTGAACGATGAGAAGTGCATGTAC	Otu0116	ReductivebacterialtypedsrAB(100)	Firmicutesgroup	Unclassified	Unclassified	Unculturedfamily_levellineage6
Otu0171		0.0659774	0.0456684		-0.00182506	0.999337		-0.000462839	0.593049		-0.00302784	0.83976		0.00061477	0.878924		0.0815636	0.0623233	0.0389031	0		0.0768847	0.0179501	0	0		0.0495291	0.14197	0.0628731	0.0313873		0.0559322	0	0	0.0195848		Otu0171	M01867_33_000000000-B5842_1_1101_19165_20786	ATCCACTGCCATACCCCGGCCACCGACGCTTCAGGCGTGGTCAAGGTGGTCATGGATTCCCTGTTCGACGATTTCACCGCCATGCGCATGCCGGCCCAGGTGCGGATCTCCCTGGCCTGCTGCCTCAACATGTGCGGGGCCGTCCACTGCTCGGACATCGCCATCCTTGGCTATCACCGGAAACCGCCCATGATCGACGCCGAAGTGATCGACAAGGTCTGCGAAATCCCCTTGGCCATCGCTTCCTGCCCGACCGCGGCCATCAAACCGTCCAAGGTGCAGAAGCCGGACGGGACCACCGCCCAGGCCGTGGCCATCAATGTGGACCGCTGTATGTTC	Otu0171	ReductivebacterialtypedsrAB(100)	Deltaproteobacteriasupercluster	Proteobacteria	Deltaproteobacteria	Deltaproteobacteria_unclassified
Otu0172		0.0653646	0.0444206		-0.000414927	0.120474		-0.00131124	0.309373		0.000196974	0.0863129		-0.00106888	0.420751		0.0295803	0.00763475	0.0389031	0		0.0911443	0.0562595	0.103866	0.0229885		0.0871024	0	0.023084	0.0103972		0.0536314	0.053375	0	0.0097924		Otu0172	M01867_33_000000000-B5842_1_1108_21420_3375	GTCCACTGCCATACGCCTGCAACCGACGCCTCCGGTCCGGTCAAAGCTACTGCGGACGTTTTGTTTGATGAGTTCAAGAATATGAGACTGCCGGCGAAAGTAAAAATAGCCTTGGCATGCTGCCTCAATATGTGCGGCGCGGTGCACTGTTCCGATATCGCACTCCTCGGCTATCACCGCAAGCCCCCTGCAATTGATGATGATGCTATCGGGAAAGCCTGCGAGATCCCGTTGGTTGTTGCAGCCTGTCCGCTTTATGCAATTAAGCCGGTAACACTGGAGAATGGAAAAAAGAGCGTTACAGTCAATAATGAAAAATGCATGTAC	Otu0172	ReductivebacterialtypedsrAB(100)	Deltaproteobacteriasupercluster	Unclassified	Unclassified	Unculturedfamily_levellineage11
Otu0418		0.0654405	0.0383012		-0.00028695	0.378804		0	0		-0.000559179	0.989815		0	0		0.0700244	0.00763475	0.016072	0		0.0541535	0	0	0		0.0611325	0.0186846	0.0138083	0		0.0764515	0	0	0		Otu0418	M01867_33_000000000-B5842_1_1101_21254_23162	CTTCACTGCCACACGCCGGCCACCGACGCTTCGGGTCCGGTCAAAGCCACCATGGACGTGCTGTTTGACGACTTCACCAACATGCGGCTTCCGGCACATTTGCGCGTATCCCTGGCCTGTTGCCTGAACATGTGCGGCGCGGTCCATTGTTCCGACATCGCGATCCTCGGATACCACCGGAAACCGCCTCTGCTGGATCATGAATATCTGGACAAAATGTGCGAAATTCCGCTGGCCATCGCCGCCTGCCCGACTGCGGCCATCAAACCCGCCAAGATGACACTCGCTAACGGAACTGAAGTGAAAAGCGTCGCCGTTAACGAGGAGCGTTGCATGTTC	Otu0418	ReductivebacterialtypedsrAB(100)	Deltaproteobacteriasupercluster	Proteobacteria	Deltaproteobacteria	Deltaproteobacteria_unclassified
Otu0212		0.0649897	0.0275672		0.000744195	0.878924		0	0		-7.7401e-05	0.0280269		0	0		0.057222	0	0	0.0237079		0.060636	0	0	0		0.0734928	0	0.0138083	0		0.0686082	0	0	0		Otu0212	M01867_33_000000000-B5842_1_2103_12308_14246	GTGCATTGTCATACGCCGGCCACGGATGCTTCTGGTGTTGTCAAGGCTGTTATGGATGCCTTGTTCGATTATTTTACTTCTATGACATTGCCGGCACAATGCCGTATTGCCTTGGCTTGTTGTCTTAACATGTGTGGCGCGGTTCATGCCTCTGATATTGCTATTCTCGGAATTCATCGGAAGCCGCCGATGATCGATCACAGCCGTATTACCGGTGTCTGCGAACTGCCCTTGGCTATTGCCTCCTGTCCTCTGGGCGCCGTAAAACCTGCCAAAGCTGAAGTGGACGGCAAAGAGATCAAAACTGTTAAGGTGAATGTTGAGCGGTGTATGTTT	Otu0212	ReductivebacterialtypedsrAB(100)	Deltaproteobacteriasupercluster	Proteobacteria	Deltaproteobacteria	Desulfobulbaceae
Otu0210		0.064718	0.0441693		-0.000307857	0.422529		-0.00235915	0.0976061		0.00193636	0.999786		-0.00102256	0.577984		0.0644302	0.024202	0.032144	0.0158128		0.0546105	0.0387965	0.242409	0		0.0637266	0.0249128	0.0490648	0.0909125		0.0761047	0.088345	0.047824	0.0485333		Otu0210	M01867_33_000000000-B5842_1_2102_15367_27424	ATTCACTGCCACACCCCGGCCACCGATGCCTCCGGCCCGGTCCAGGCCACCATGGACGTTCTCTTCGACGATTTCAAGAACAGCCGTCTGCCGGCCAACCTGCGCGTATCGCTGGCCTGCAGCCTGAACATGTGCGGCGCCGTGCACTGCTCGGACATCGCCATTCTGGGGTACCACCGCAAGCCGCCCATGATCGACCACGAGTACCTGGACAAGATGTGCGAGATTCCGCTCGCCATCGCGGCCTGCCCGACCGCGGCCATCAAGCCGGCCAAGATCGAAGTCGGCGGAGCGAAAGTCAACAGCGTCGACGTCAACAACGAGCGCTGCATGTTC	Otu0210	ReductivebacterialtypedsrAB(100)	Deltaproteobacteriasupercluster	Proteobacteria	Deltaproteobacteria	Deltaproteobacteria_unclassified
Otu0199		0.0643715	0.0343202		-0.00128174	0.597499		-0.000268759	0.593049		0.00417671	0.823224		0.000980997	0.475188		0.0808574	0.0654656	0.016072	0.0158128		0.0614735	0.0104232	0	0		0.0541589	0.0124564	0	0.14329		0.0609961	0.0215603	0	0.048962		Otu0199	M01867_33_000000000-B5842_1_1104_15973_18637	TGCACTGCCACACCCCGGCCACGGATGCTTCCGGTCCGGTTAAGGCAGTCATGGATGCGCTCTTTGATCACTTCGGCAAGATGGACCTGCCGGCTCAGCTGCGCATCTCTCTGGCCTGCTGTCTGAACATGTGCGGCGCCGTGCATTGCTCCGACATTGGTATCGTGGGTATTCACCGCAAGCCGCCCATCGTTGAAGATCATGTTCTGGACAACCTTTGCGAAGTTCCGCTGACGGTTTCCGCCTGTCCCTTGGGCGCCATCAAGCCGGTGAAAATTGACGCGGGCGACAAGAAGATCAATTCGGTGACCATCAATGAAGAACGCTGCATGTAT	Otu0199	ReductivebacterialtypedsrAB(100)	Deltaproteobacteriasupercluster	Firmicutes	Clostridia	LA_dsrABFirmicutes
Otu0285		0.0632199	0.0488543		-0.00019686	0.593049		-0.000740096	0.381151		0.000751843	0.991431		-0.000902313	0.722586		0.0502201	0.00763475	0	0		0.0253967	0.0197186	0.0413275	0		0.0652992	0.0062282	0.0129904	0.0313873		0.111964	0.0436989	0.0147951	0.0097924		Otu0285	M01867_33_000000000-B5842_1_1102_13486_2968	GTTCATTGCCACACACCCGCAACCGACGCCTCCGGTCCGGTAAAAGCCACTGCTGACGTCCTTTTTGATGAGTTCAAAAACATGAGGCTGCCCGCGAAATTAAGAATAGCACTGGCATGCTGCCTCAATATGTGCGGCGCCGTGCATTGTTCAGACATCGCGCTCCTTGGATATCACCGCAAGCCGCCCGCAATCGACAATGAAGCTATTGGAAAGGCATGCGAGATTCCGTTAGTAGTTGCAGCCTGCCCGTTATATGCCATCAAACCTGTAACAACCGCTGAAGGCAAGAAGAGCGTTACAGTCAACAATGAAAAGTGCATGTAC	Otu0285	ReductivebacterialtypedsrAB(100)	Deltaproteobacteriasupercluster	Deltaproteobacteriasupercluster_unclassified	Deltaproteobacteriasupercluster_unclassified	Deltaproteobacteriasupercluster_unclassified
Otu0404		0.0622058	0.0987614		0	0		-0.00198548	0.71765		-0.000160593	0.593049		-0.000333501	0.348798		0.0486061	0	0	0		0.056362	0.0746967	0.0106056	0		0.0221265	0.0062282	0	0		0.121729	0.0279759	0.0387071	0.0192678		Otu0404	M01867_33_000000000-B5842_1_1104_20426_14465	GTGCATTGCCATACCCCGGCTATCGATGCCTCCGGTATCGTCAAGGCGGTCATGGACGATCTCTTTGTGCACTTCCAGTCCATGGATCTGCCGGCCCAGGTGCGCATCGCCCTGGCCTGCTGTCTTAACATGTGCGGCGCGGTCCACTGTTCGGATATCGCCATCCTGGGGTTCCACCGCAAGCCGCCCCTCGTTCAGCATGACCTTATCAGTTCAATCTGTGAGCTCCCGCTGGCGATTGCGGCCTGTCCGACTGGCGCTATCAAGCCGACCACGGTAGAGGGCAAGAAGAGCGTGTCCGTCAACGCGGCGCGTTGTATGTTC	Otu0404	ReductivebacterialtypedsrAB(100)	Deltaproteobacteriasupercluster	Deltaproteobacteriasupercluster_unclassified	Deltaproteobacteriasupercluster_unclassified	Deltaproteobacteriasupercluster_unclassified
Otu0238		0.0620172	0.0456569		-0.00219303	0.98683		-0.000268759	0.593049		-0.000957765	0.937889		0.000351316	0.156656		0.0593669	0.0731003	0.0549751	0		0.0447679	0.0104232	0	0		0.0929664	0.031141	0.0276167	0		0.0509676	0.0221386	0	0.0293772		Otu0238	M01867_33_000000000-B5842_1_2105_11994_17196	ATTCACTGCCACACACCGGCCATCGATGCTTCCGGTCCGGTCAAGGCGGTCATGGATGAGCTGTTCGAGTACTTCACTTCCATGAAACTGCCCGCCCAGGTCCGTATCGCCCTGGCTTGCTGTCTGAACATGTGTGGTGCCGTGCATTGCTCCGACATCGCCATCCTCGGTGTGCACCGCAAGCCCCCGTTGGTTGAGCATGATCGTCTCGGCAACGTCTGCGAGATTCCTCTGGTCATCGCTGCCTGCCCAACTGCGGCGATCAAACCGAAAAAGGTTGATGAGAAGAAGAGCGTCGAAATCAACAACAGCCGCTGCATGTTC	Otu0238	ReductivebacterialtypedsrAB(100)	Deltaproteobacteriasupercluster	Deltaproteobacteriasupercluster_unclassified	Deltaproteobacteriasupercluster_unclassified	Deltaproteobacteriasupercluster_unclassified
Otu0243		0.061745	0.0440567		0.000667972	0.457312		0	0		0.000426073	0.655387		0.000307385	0.878924		0.079625	0.0368236	0.0213129	0.0553335		0.0783987	0	0	0		0.0382197	0.0186846	0.0138083	0.0313873		0.0507364	0	0	0.0097924		Otu0243	M01867_33_000000000-B5842_1_1104_19928_5721	GCCCACTGCCATACGCCCGCCATCGATGCTTCGGGTGTGGTGAAGGCCGTCATGGACGACCTGTTCGAGTATTTCGGCTCGCACAAGCTGCCCGCACAGGCGCGTATTGCCCTGGCCTGCTGCCTCAACATGTGCGGTGCTGTTCACTGCTCCGACATCGCCATCCTCGGCGTGCACCGGAAACCGCCTTTCATCGAGCACGACCGTGTGCAGAATGTCTGCGAGATCCCGCTGGTCGTCGCCGCCTGCCCCACGGCAGCCATCAAGCCCAAGAAGGTGGATGACCGGAAGAGTATTGAAATCAACAACGCCCGCTGCATGTTC	Otu0243	ReductivebacterialtypedsrAB(100)	Deltaproteobacteriasupercluster	Proteobacteria	Deltaproteobacteria	Syntrophobacteraceae
Otu0203		0.0608775	0.049959		0.000430247	0.633195		-0.000268759	0.593049		0.00525262	0.841869		0.000670104	0.348826		0.0580314	0.120753	0.136504	0.137272		0.0964753	0.0104232	0	0		0.0611031	0.0373692	0.0267987	0.202815		0.0279002	0.0215603	0	0.0390578		Otu0203	M01867_33_000000000-B5842_1_1114_18405_5151	GCACACTGCCACACGCCCGCCATCGACGCCTCGGGTGTGGTGAAGGCCGTCATGGACGACCTGTTCGAGTATTTCGGCACCCACAAGCTGCCTGCCCAGCTGCGCATCGCCCTGGCATGCTGCCTCAACATGTGCGGTGCCGTTCACTGCTCCGACATCGCCATCCTGGGCGTGCACCGCAAACCCCCTTTCATTGAGCACGACCGTGTGCAGAACGTCTGCGAGATCCCGCTGGTCGTGGCCGCCTGCCCTACGGCAGCCATCAAGCCCAAGAAGGTGGATGATAAGAAGAGCATCGAAATCAACAACGCTCGCTGCATGTTC	Otu0203	ReductivebacterialtypedsrAB(100)	Deltaproteobacteriasupercluster	Proteobacteria	Deltaproteobacteria	Deltaproteobacteria_unclassified
Otu0298		0.0602924	0.0278199		-0.00114998	0.983247		-0.00260254	0.184239		0.000960634	0.449887		0.000182102	0.0516342		0.0475492	0.0399658	0.0213129	0		0.0804642	0.0764651	0.222293	0.0195963		0.0648361	0.0417208	0.0875931	0.0805153		0.0483201	0.0469594	0.023912	0.048645		Otu0298	M01867_33_000000000-B5842_1_1108_23437_23363	ATCCATTGCCACACTCCGGCCATCGACGCCTCGGGGGTGGTCAAATCAGTAATGGACGACCTGGATGAGTACTTCGGCAGCCACAAGCTGCCGGCCCAGCTGCGCATCTCCCTGGCCTGCTGCCTCAACATGTGCGGCGTGGTGCACTGCTCCGACATCGCCATCCTGGGGATTCACCGTACCCCGCCCAAGGTCATGCACGATAAACTGCGCCACCTGTGCGAAATCCCCACCACCATCGCCAGCTGCCCCACCGGCGCCATTCGGCCCCATCCGGACAAGAACATCAAGAGCGTGGTGGTCAATGAGCCCCGCTGCATGTAC	Otu0298	ReductivebacterialtypedsrAB(100)	Deltaproteobacteriasupercluster	Proteobacteria	Deltaproteobacteria	Desulfobaccaacetoxidanslineage
Otu0343		0.0599444	0.0349781		0	0		0	0		-0.00170196	0.876434		0.000106781	0.0111464		0.0583821	0	0	0		0.0425594	0	0	0		0.0701124	0.0541772	0.0544154	0		0.0687238	0.0312364	0	0.0290602		Otu0343	M01867_33_000000000-B5842_1_1105_17475_2312	ATTCACTGCCACACCCCGGCCACCGACGCCTCCGGCGTCGTCAAAGCGGTCATGGACGACCTGTTTGACGAGTTTACCCAGATGCGCATGCCGGCCCAGGTGCGTATTTCCCTGGCCTGCTGCCTCAACATGTGCGGCGCCGTGCACTGCTCGGACATCGCCATCCTGGGCTATCACCGCAAACCGCCCATGGTCGACTGGGAAGTGATCGACAAGGTCTGTGAGATTCCGCTGGCCATCGCCTCCTGTCCTACGGCGGCCATCAAGCCGGGCAAGTTCACCCGGGATGACGGCTCCACGGCCCAGGGCGTCCAGATCAATTCCGACCGCTGCATGTTC	Otu0343	ReductivebacterialtypedsrAB(100)	Deltaproteobacteriasupercluster	Proteobacteria	Deltaproteobacteria	Deltaproteobacteria_unclassified
Otu0390		0.0592515	0.0446896		-0.000277883	0.593049		0	0		0	0		0	0		0.0425581	0.010777	0	0		0.0960183	0	0	0		0.0374334	0	0	0		0.0609961	0	0	0		Otu0390	M01867_33_000000000-B5842_1_1105_4667_9589	ATTCACTGTCATACCCCTGCCACCGATGCTTCCGGTACGGTAAAGGCGGCGATGGATGTATTGTTTTCTGATTTCCAGGATATGAGACTTCCGGCACAGCTCAGGGTTTCCATGGCCTGCTGCCTGAATATGTGCGGTGCTGTTCACTGCTCTGATATCGCGATTCTCGGATATCACAGAAAACCGCCCATGCTGGATCATGAATATCTTGACAAAGTCTGTGAGATTCCTCTGGCTATTTCTGCCTGCCCCACCGCAGCCATTAAACCGGCAAAGGTGAAATTGGCGAATGGACAGGAAGTCAAATCCGTTGAAGTAAAAAATGAACGCTGCATGTAT	Otu0390	ReductivebacterialtypedsrAB(100)	Deltaproteobacteriasupercluster	Proteobacteria	Deltaproteobacteria	Desulfobacteraceae
Otu0201		0.0571691	0.0469914		0.00246684	0.708519		-0.000806277	0.593049		0.00182487	0.995235		0.00120527	0.367085		0.0728707	0.021554	0	0.0962917		0.0282997	0.0312695	0	0		0.0460901	0	0.0259808	0.0627746		0.081416	0.0367049	0	0.0685468		Otu0201	M01867_33_000000000-B5842_1_1101_14263_11912	GTGCATTGCCACACCCCGGCCACGGACGCCTCCGGTCCGGTGAAAGCGGTCATGGACGTGCTCTTTGACCACTTCGGCAAGATGGACCTGCCGGCCCAGTTGCGCATCTCCCTGGCCTGCTGTCTGAATATGTGCGGCGCTGTGCATTGCTCCGATATCGGTATCGTGGGTATTCACCGCAAGCCCCCCATTGTTGAAGACGAAGTTTTGGACAACATTTGTGAAGTCCCGTTGACGGTTTCCGCCTGCCCCTTGGGCGCCATCAAGCCGGTCAAGGTTGATGTGGGCGACAAGAAACTCAATTCGGTGACTATCAATGAAGAGCGCTGCATGTAC	Otu0201	ReductivebacterialtypedsrAB(100)	Deltaproteobacteriasupercluster	Deltaproteobacteriasupercluster_unclassified	Deltaproteobacteriasupercluster_unclassified	Deltaproteobacteriasupercluster_unclassified
Otu0161		0.0547969	0.0195637		0.00516021	0.92474		-0.00371873	0.726476		0.00159206	0.998493		-0.00108046	0.999976		0.0653118	0.0888642	0.103191	0.255812		0.0481279	0.139611	0.0212112	0		0.0371395	0.0186846	0.0397891	0.0731718		0.0686082	0.0367049	0.023912	0		Otu0161	M01867_33_000000000-B5842_1_2102_15775_12839	ATTCCCTGCCATACTCCGGCCATCGACGCCTCCGGTGTCGTCCAGGCGTTCATGGATGCTCTGTTTGATTATTTCGGCTCCCATAAACTGCCGGCCCAGGTCCGGATCTCCCTGGCCTGCTGCCTGAACATGTGCGGCGCCGTGCACTGCTCCGACATCGCCATCTGCGGCGTGCACCGCACCCCGCCTAAAATCAGGCATGAGGTCCTGCGCCACCTGTGCGAAATCCCCACCACTATCGGTTCCTGTCCCACCGGCGCCAGCCGGCCGCATCCCGACAAGAACCTGAAGTCCGTCGTCGTCAACGAAGAACGGTGCATGTAC	Otu0161	ReductivebacterialtypedsrAB(100)	Deltaproteobacteriasupercluster	Proteobacteria	Deltaproteobacteria	Desulfobaccaacetoxidanslineage
Otu0215		0.0548874	0.0389576		0.00578098	0.965743		0	0		0.00267691	0.927341		0.000336587	0.921158		0.0581036	0.0260465	0.0602159	0.216314		0.0485849	0	0	0		0.0899093	0.047949	0.104298	0.14329		0.0229519	0.00757232	0.0147951	0.0195848		Otu0215	M01867_33_000000000-B5842_1_2105_21154_7441	ATGCACTGCCACACCCCGGCCACCGACGCCTCTGGGCCGGTCAAGGCCACCATGGACGTGCTCTTCGACGACTTCAAGAACAGCCGTCTGCCGGCTAAGCTGCGCGTGTCGCTGGCCTGCTGCCTGAACATGTGCGGCGCCGTGCATTGCTCGGACATCGCCATTCTGGGCGTGCACCGCAAGCCGCCCTTCATCGAGCACGACCGTGTTCAGAACGTCTGCGAAATCCCGCTCGTCATCGCCGCCTGCCCCACGGCAGCCATCAAGCCCAAGAAGGTCGGCGAGCTGAAGAGCATCGAGATCAACAACAGCCGCTGCATGTTC	Otu0215	ReductivebacterialtypedsrAB(100)	Deltaproteobacteriasupercluster	Proteobacteria	Deltaproteobacteria	Deltaproteobacteria_unclassified
Otu0159		0.0549571	0.0524616		0.00509151	0.990989		-0.00159618	0.375128		-0.000672982	0.0669341		-0.00262589	0.250424		0.0487815	0.0260465	0.102842	0.201961		0.0806072	0.0857606	0	0.0195963		0.0471996	0.149291	0.0599764	0.111903		0.04324	0.0630511	0.178424	0		Otu0159	M01867_33_000000000-B5842_1_1104_15441_18375	ATTCACTGCCACACCCCGGCCATTGACGCCTCCGGTGTCGTTAAGGCCGTCATGGACGACTTGTTCGAATACTTCGGTTCCCATAAGCTGCCGGCCCAGGTCCGGATTTCCCTGGCCTGCTGCCTGAACATGTGCGGCGCCGTGCATTGCTCCGACATCGCCATCTGCGGCGTCCACCGGACAGCTCCGAAAATCATGCACGAAAAGCTGCGCCACCTGTGCGAAATCCCCACCACTATCGGTTCCTGTCCCACCGGCGCCATTCGGCCACATCCCGACAAGAACCTGAAGTCCGTGGTCGTCAACGAAGAACGGTGCATGTAC	Otu0159	ReductivebacterialtypedsrAB(100)	Deltaproteobacteriasupercluster	Proteobacteria	Deltaproteobacteria	Desulfobaccaacetoxidanslineage
Otu0268		0.0549598	0.040981		0	0		0	0		0	0		0	0		0.0990016	0	0	0		0.0314223	0	0	0		0.0563193	0	0	0		0.0330959	0	0	0		Otu0268	M01867_33_000000000-B5842_1_1108_17631_9800	GTGCACTGCCATACCCCGGCAACTGATGCCTCTGGTGTTGTCAAGGCCGTCATGGATGAGCTGTTTGATTATTTTACCTCCATGACCCTTCCTGCCCAGTGCCGTATTGCGCTGGCCTGCTGTTTGAACATGTGTGGTGCGGTTCATGCCTCGGATATCGCTATTCTTGGTGTTCATCGTAAACCACCGATGATCGATCATCTTCGTATTACCGGTGTCTGCGAGTTGCCACTGGCAATTGCTTCCTGTCCTCTGGGAGCTGTAAAGCCGGCAAAGGCTGTAGTGGATGGAAAGGAGATCAAGTCTGTACAGGTGAACGTAGAGCGTTGTATGTTC	Otu0268	ReductivebacterialtypedsrAB(100)	Deltaproteobacteriasupercluster	Proteobacteria	Deltaproteobacteria	Desulfobulbaceae
Otu0151		0.053053	0.0482445		-0.00235901	0.822873		0	0		-0.000679723	0.0862035		0.00368862	0.878924		0.0236353	0.0865253	0.0228311	0		0.0588845	0	0	0		0.0636161	0.0417208	0.105116	0.0313873		0.0660762	0	0	0.117509		Otu0151	M01867_33_000000000-B5842_1_1101_4584_17209	ATTCACTGCCATACACCGGCAACCGATGCCTCTGGTACGGTTAAAGCCACGATGGACGTATTGTTTAAAGATTTCCAGAGTATGCGTCTTCCGGCGCACCTTCGTGTTTCAATGGCTTGCTGCTTGAATATGTGCGGCGCAGTTCATTGCTCTGACATCGCCATTCTGGGATATCATCGTAAGCCGCCCATGCTCGATCATGAGTATCTTGATAAAATGTGCGAAATTCCGCTGGCCATTGCCGCATGTCCCACGGCTGCAATCAAACCGGCGAAGATTGATCTTCCGAATGGAACAAAGGTAAACAGCGTCGTCGTCAATAACGAAAGATGCATGTAC	Otu0151	ReductivebacterialtypedsrAB(100)	Deltaproteobacteriasupercluster	Proteobacteria	Deltaproteobacteria	Desulfobacteraceae
Otu0119		0.0522274	0.0310886		0.00017743	0.00569217		0	0		0.0155379	0.962961		0.0101402	0.878924		0.0477246	0.135424	0.0617341	0.127917		0.0817587	0	0	0		0.0311063	0.0728618	0.160792	0.583557		0.0483201	0	0	0.323037		Otu0119	M01867_33_000000000-B5842_1_1101_20820_13408	ATCCATTGCCACACCCCGGCATCCGACGCTTCCGGTACGGTGAAGGCGACAATGGACGAAGTTTTCGCGGATTTTCAGAATATGCGCATGCCGGCTCATCTTCGGATTTCCATGGCCTGCTGCCTGAACATGTGCGGCGCGGTTCACTGCTCGGATATCGCAATCCTGGGATATCACCGCAAACCGCCCATGGTCGACCATGCGTACCTTGACAAAACGTGCGAAGTCCCCTTGGCGATTGCGGCATGCCCCACAGCGGCGTTGAAGCCGAAAAAAGTCGACCTTAACGGCACCATCGTCAACAGCATCGAAGTCAATAATGACCGCTGCATGTTC	Otu0119	ReductivebacterialtypedsrAB(100)	Deltaproteobacteriasupercluster	Deltaproteobacteriasupercluster_unclassified	Deltaproteobacteriasupercluster_unclassified	Deltaproteobacteriasupercluster_unclassified
Otu0337		0.0514064	0.0393172		0	0		-0.000387656	0.397214		-0.000160593	0.593049		0	0		0.0455075	0	0	0		0.0434734	0.0104232	0.0212112	0		0.055533	0.0062282	0	0		0.0611117	0	0	0		Otu0337	M01867_33_000000000-B5842_1_1101_25486_10070	ATCCATTGCCATACGCCGGCTACGGATGCATCTGGTATTGTCAAAGCCATGATGGATGAAATATTTGATTACTTCACCGAGTGGAAATTGCCGGCCTACTGCCGCATTTCGCTGGCATGCTGCTTAAATATGTGCGGTGCGGTACATTGTTCTGATATTGCCATTTTGGGGATTCATCGTAAACCCCCGGCTGTCAATCACGAATTGGTGCGATCAAAATGCGAAATACCCAATGTGATCGCAGCTTGCCCGACGGGTGCGATCCGCCCCGATCCAAAAAATAAATCGCTGATCATCAATGATGACAAGTGTATGTAC	Otu0337	ReductivebacterialtypedsrAB(100)	ReductivebacterialtypedsrAB_unclassified	ReductivebacterialtypedsrAB_unclassified	ReductivebacterialtypedsrAB_unclassified	ReductivebacterialtypedsrAB_unclassified
Otu0294		0.0499699	0.0286041		-0.000624043	0.593049		-0.00023968	0.593049		0.000984289	0.632304		0.000424481	0.563144		0.0394594	0.024202	0	0		0.0416454	0.00929541	0	0		0.0679226	0.0124564	0	0.0415887		0.050852	0.00699399	0	0.0192678		Otu0294	M01867_33_000000000-B5842_1_1101_15393_18241	GTCCATTGTCATACCCCGGCCATCGACGCCTCGGGGCCCGTTAAAGCGGTGATGGACGACCTGTTCGAGTATTTCGGCAGTCACAAGCTGCCGGCCCAGGTGCGCATCGCCCTGGCCTGCTGCATCAATATGTGCGGCGCAGTGCACTGCTCCGACATCGCCATGTGCGGCGTGCACCGTACGCCGCCCAAGGTTAATCACGAAAAGCTGAAAAACCTCTGTGAAATTCCCACCACCATCGGCTCCTGTCCTACCGGCGCCATCCGGCCCCACCCGGACAAAAACCTGAAAAGCGTCACGGTGAATGACCCCCGCTGCATGTAT	Otu0294	ReductivebacterialtypedsrAB(100)	Deltaproteobacteriasupercluster	Proteobacteria	Deltaproteobacteria	Desulfobaccaacetoxidanslineage
Otu0250		0.0496639	0.0278225		-0.000705066	0.593049		-0.00047936	0.593049		-0.0052094	0.881625		0.000741816	0.694804		0.033236	0.0273443	0	0		0.0512504	0.0185908	0	0		0.0634327	0.166099	0.165303	0		0.0507364	0.00699399	0	0.0293772		Otu0250	M01867_33_000000000-B5842_1_1103_20464_25789	ATCCACTGCCATACCCCGGCCACCGACGCTTCAGGCGTGGTCAAGGTGGTCATGGATTCCCTGTTCGACGATTTCACCGCCATGCGCATGCCGGCCCAGGTGCGGATCTCCCTGGCCTGCTGCCTCAACATGTGCGGGGCCGTCCACTGCTCGGACATCGCCATCCTTGGCTATCACCGGAAACCGCCCATGATCGACGCCGAAGTGATCGACAAGGTCTGCGAAATCCCCTTGGCCATCGCTTCCTGCCCGACCGCGGCCATCAAACCGTCCAAGGTGCAGAAGCCGGACGGGACCACCGCCCAGGCCGTGGCCATCAATGGGGACCGCTGTATGTTC	Otu0250	ReductivebacterialtypedsrAB(100)	Deltaproteobacteriasupercluster	Proteobacteria	Deltaproteobacteria	Desulfonatronumaceae
Otu0131		0.0499087	0.0434131		-0.000816402	0.813829		-0.00242505	0.124575		0.00668999	0.963211		0.00603715	0.931693		0.0905611	0.041316	0.0441439	0.0158128		0.0282997	0.168625	0.34737	0.123288		0.060486	0.047949	0.0859572	0.26786		0.0202881	0.0770391	0.202336	0.29174		Otu0131	M01867_33_000000000-B5842_1_1102_19638_3401	CTGCATTGCCATACCGCGGCGATCGATGCCTCGGGGGTGGTCAAGGCGGTCATGGATGAACTTTACGATGATTTTGAGACGATGAGGCTCCCCGCCCATGTGCGGATATCCCTGGCCTGTTGCCTCAACATGTGCGGCGCCGTCCACTGTTCCGATATCGCCATTCTGGGCGTTCATCGCATGCCCCCCATGGTCGATCATGAGAATTTGGGCAATATGTGCGAGATTCCTCTCGCCGTCGCGGCGTGTCCCACGGGCGCCATCAAGGCGACCACCGTGGACGGCAAGAAGAGCGTGGCGGTTAATAATGAAAAGTGCATGTAC	Otu0131	ReductivebacterialtypedsrAB(100)	Deltaproteobacteriasupercluster	Deltaproteobacteriasupercluster_unclassified	Deltaproteobacteriasupercluster_unclassified	Deltaproteobacteriasupercluster_unclassified
Otu0254		0.0493008	0.0469961		-0.00166406	0.385898		0	0		-0.000145034	0.0783501		0.000307385	0.878924		0.0273632	0.0444583	0.0923599	0		0.0761902	0	0	0		0.0150131	0.0124564	0.0267987	0.0103972		0.0786366	0	0	0.0097924		Otu0254	M01867_33_000000000-B5842_1_1108_13915_12492	CTGCATTGCCATACCCCGGCGACGGACGCATCCGGAACCGTCAAGGCCACCATGGATGTCCTGTTCAACGATTTCAAAGACATGCGCCTGCCGGCGCATCTGCGGGTATCCATGGCCTGCTGCCTGAACATGTGCGGCGCTGTACATTGCTCGGATATCGCCATTCTGGGATACCACAGAAAACCGCCCATGCTGGATCATGAATACCTTGACAAACTCTGTGAAATTCCCCTCGCAATTTCCGCATGCCCCACAGCAGCCATCAAACCGGCGAAAGTGACCCTGCCCAGCGGCGCGGAAGTGAAAAGTGTGGCCGTCAACAATGAACGCTGCATGTAT	Otu0254	ReductivebacterialtypedsrAB(100)	Deltaproteobacteriasupercluster	Proteobacteria	Deltaproteobacteria	Desulfobacteraceae
Otu0328		0.0488698	0.0423913		-0.000180179	0.0280269		-0.00130767	0.180489		0.00139843	0.953195		0.0011261	0.920444		0.0962276	0	0.032144	0		0.0111371	0.0283733	0.102771	0		0.0498231	0.0062282	0.0129904	0.0519859		0.0382916	0.0506929	0.0535022	0.0870689		Otu0328	M01867_33_000000000-B5842_1_1109_29579_16885	GTCCACTGCCACTCGGCAGCGACCGACGCCTCGGGCATCGTCAAGTGCGTGATGGACGAGATGACCCCGTATTTCACAAGCATGAAGCTCCCGGGCAAGCTCCGCATCGCCCTGGCGTGCTGCCTGAATATGTGCGGCGCCGTGCACTGCTCGGACATTGCCATCCTAGGCATTCACCGACATGCGCCCGCCACCAAACATGATTCGGTCAAGAAGGTCTGCGAGATCCCCTCGGTTGTGGCCTCTTGCCCCACCGCTGCGATTCGTCCGGCCACCGTCGACGGCAACCAGAGCGTCGAGGTCATCGAAGAAAACTGCATGTAC	Otu0328	ReductivebacterialtypedsrAB(100)	Deltaproteobacteriasupercluster	Deltaproteobacteriasupercluster_unclassified	Deltaproteobacteriasupercluster_unclassified	Deltaproteobacteriasupercluster_unclassified
Otu0205		0.0476544	0.0383925		-9.00897e-05	0.0280269		-0.000445964	0.676176		0.000503119	0.760727		-0.000713059	0.676959		0.0295803	0	0.016072	0		0.0176196	0.0365409	0.0212112	0.0195963		0.0772257	0.0124564	0.0276167	0.0311915		0.0661918	0.0700451	0.0774142	0.048645		Otu0205	M01867_33_000000000-B5842_1_1103_25648_8834	GTGCACTGCCATACCCCTGCAACAGACGCCTCTGGACCGGTCAAAGCTACTGCCGACGTGTTATTTGATGAGTTTAAAAATATGAGGTTGCCGGCGAAATTGAGAATAGCTCTGGCATGCTGCCTGAATATGTGCGGCGCCGTGCATTGCTCTGATATCGCGCTTCTCGGCTATCACCGCAAGCCACCCGCAATCGATGATGATGCTATTGGAAAGGCCTGTGAGATTCCGTTGGTCGTTGCTGCTTGTCCGCTCTATGCTATTAAGCCGGTAACAACGGCGGATGGAAAAAAGAGCGTTACAGTCAACAACGAAAAGTGCATGTAT	Otu0205	ReductivebacterialtypedsrAB(100)	Deltaproteobacteriasupercluster	Unclassified	Unclassified	Unculturedfamily_levellineage11
Otu0469		0.0476677	0.032006		0	0		-0.000537518	0.593049		5.18336e-06	0.000179179		-0.000985761	0.593049		0.0214183	0	0	0		0.0744386	0.0208464	0	0		0.0516896	0.0124564	0	0.0103972		0.0431244	0.0382304	0	0		Otu0469	M01867_33_000000000-B5842_1_1101_10321_16149	GTGCATTGCCATACCCCGGCTATCGATGCCTCCGGTATCGTGCATGCGGTCATGGACGCTCTCTTCAATCACTTCCAGTCCATGGATCTGCCGGCCCAGGTACGTATCGCCCTGGCCTGCTGTCTTAACATGTGCGGTGCGGTCCACTGTTCGGACATCGCCATCCTTGGATTCCATCGCAAACCGCCCTTTGTGCAGCATGCGCTTATCAGTTCAATCTGTGAGCTCCCGCTGGCGATTGCGGCCTGCCCGACCGGCGCTAGCAAGCCGGCTACGGTAGATGGCAAGAAGAGCGTGAGTGTTAACGGGGAACGTTGTAGGTTC	Otu0469	ReductivebacterialtypedsrAB(100)	Deltaproteobacteriasupercluster	Deltaproteobacteriasupercluster_unclassified	Deltaproteobacteriasupercluster_unclassified	Deltaproteobacteriasupercluster_unclassified
Otu0235		0.0468092	0.0356101		0.0012776	0.385583		-0.00023968	0.593049		0.00446522	0.986664		0	0		0.046286	0.0794373	0.0426257	0.113564		0.0292137	0.00929541	0	0		0.0506094	0.0435974	0.0803962	0.192418		0.0611279	0	0	0		Otu0235	M01867_33_000000000-B5842_1_1102_12392_14042	ATGCACTGCCACACCCCGGCCACCGACGCCTCCGGGCCGGTCAAGGCCACCATGGACGTGCTCTTCGACGACTTCAAGAACAGCCGTCTGCCGGCTAAGCTGCGCGTGTCGCTGGCCTGCTGCCTGAACATGTGCGGCGCCGTGCACTGCTCGGACATCGCCATTCTGGGGTACCACCGCAAGCCGCCCATGATCGACCATGAGTACCTTGACAAGATGTGCGAGATTCCGCTCGCCATCGCGGCCTGCCCGACCGCGGCCATCAAGCCCAAGAAGGTGGATGACAGGAAGAGCATCGAAATCAACAATGCCCGCTGCATGTTC	Otu0235	ReductivebacterialtypedsrAB(100)	Deltaproteobacteriasupercluster	Proteobacteria	Deltaproteobacteria	Deltaproteobacteria_unclassified
Otu0196		0.0468536	0.0366792		0.00176797	0.930678		-0.000635047	0.503413		-0.00432083	0.738644		-0.000248542	0.157609		0.077408	0.0691546	0.0747698	0.12648		0.0498794	0.0179501	0.030722	0		0.0295631	0.161747	0.0267987	0		0.030564	0.0215603	0	0.0097924		Otu0196	M01867_33_000000000-B5842_1_2113_13502_19625	GCCCACTGCCACACCCCCGCCATCGATGCATCGGGCGTGGTGAAGGCCGTCATGGACGATCTGTTCGAATGCTTCGGCTCCCACCAGCTGCCGGCCCAGGTTCGCATCTCCCTGGCCTGCTGCCTGAACATGTGCGGCGCCGTGCACTGCTCCGACATCGCCATCTGCGGCGTGCACCGGACCCCGCCTAAAATCAGGCATGAGGTCCTGCGCCACTTGTGCGAAATCCCCACCACCATCGGTTCCTGTCCCACCGGCGCCATCCGGCCGCATCCCGACAAGAGTATAAAGTCCGTGGTCATCAACGAAGAACGGTGTATGTAC	Otu0196	ReductivebacterialtypedsrAB(100)	Deltaproteobacteriasupercluster	Proteobacteria	Deltaproteobacteria	Desulfobaccaacetoxidanslineage
Otu0296		0.0459061	0.0414976		0	0		0	0		0	0		0	0		0.0384025	0	0	0		0.0249397	0	0	0		0.0770423	0	0	0		0.04324	0	0	0		Otu0296	M01867_33_000000000-B5842_1_1103_19647_15497	GTTCATTGTCATACGCCGGCAACGGATGCTTCCGGTGTTGTCAAGGCTGTTATGGACGACTTGTTCGACTACTTTACTTCTATGACATTGCCGGCACAATGCCGTATTGCTTTGGCCTGTTGTCTCAACATGTGTGGTGCGGTTCATGCCTCCGATATTGCTATTCTCGGAATTCATCGGAAGCCGCCGATGATCGATCACAGCCGTATTACCGGTGTCTGCGAGTTGCCGCTGGCTATCGCCTCTTGTCCGCTGGGTGCAGTTAAGCCAGCAAAGGCTATGGTTGATGGCAAAGAGATTAAGACTGTCAAGGTAACCGTCGAACGGTGTATGTTT	Otu0296	ReductivebacterialtypedsrAB(100)	Deltaproteobacteriasupercluster	Proteobacteria	Deltaproteobacteria	Desulfobulbaceae
Otu0150		0.0450672	0.0444612		-0.00270536	0.795513		-0.000462839	0.593049		-0.000856412	0.247725		0.000918646	0.878924		0.0415733	0.115714	0.0389031	0.0158128		0.0416454	0.0179501	0	0		0.0818261	0.0585287	0	0.0207943		0.0152242	0	0	0.0292654		Otu0150	M01867_33_000000000-B5842_1_2101_22938_12269	GTGCATTGCCATACCCCGGCCATCGACGCCTCCGGTCCGGTGAAGGCGGTCATGGATGAGCTTTTTGATTACTTCACCTCCATGAAACTGCCCGCCCAGGTGCGGATTGCTCTGGCCTGCTGCCTGAACATGTGCGGTGCGGTACACTGCTCCGACATCGCCATTCTCGGCGTCCACCGCAAACCGCCGTTGGTTGAGCATGATCGCCTCGGCAATGTTTGCGAGATCCCGCTGGTCATCGCCGCCTGCCCGACTGCGGCCATCAAGCCCAAGAAGGTGGACGAACGCAAAAGTGTGGAGATCAATAACAGCCGCTGCATGTTC	Otu0150	ReductivebacterialtypedsrAB(100)	Deltaproteobacteriasupercluster	Deltaproteobacteriasupercluster_unclassified	Deltaproteobacteriasupercluster_unclassified	Deltaproteobacteriasupercluster_unclassified
Otu0314		0.0446807	0.0289367		-0.000567777	0.309961		0	0		-0.000209527	0.138372		0.00061477	0.878924		0.0167057	0.0381213	0.0586977	0.0237079		0.0688701	0	0	0		0.039763	0.0354926	0.0498828	0.0313873		0.053384	0	0	0.0195848		Otu0314	M01867_33_000000000-B5842_1_1106_27198_17668	GTCCACTGCCACACCCCGGCCACCGACGCCTCCGGTCCGGTCAAGGCGGTGATGGACGTCCTGTTCGCCGATTTCAAAAACCACCGCATGCCGGCCCACGTGCGGGTCTCTCTGGCCTGCTGCCTCAACATGTGCGGTGCCGTGCACTGCTCGGACATCGCCATTTTGGGCTACCACCGCAAACCGCCGCTGCTTGACCACGAGTACCTGGACAAGATGTGCGAAATTCCCCTTGCCATCGCCGCCTGCCCCACCGCGGCCATCAAGCCGTCCAAGATCGATCTTCCCGACGGCAAGAAGGTCAACTCCGTGGCGGTCAACAATGACCGCTGCATGTAC	Otu0314	ReductivebacterialtypedsrAB(100)	Deltaproteobacteriasupercluster	Proteobacteria	Deltaproteobacteria	Deltaproteobacteria_unclassified
Otu0274		0.044374	0.0363882		-0.000705066	0.593049		0	0		-0.000160593	0.593049		-0.000931515	0.593049		0.0285233	0.0273443	0	0		0.0507934	0	0	0		0.0191798	0.0062282	0	0		0.0789996	0.0361266	0	0		Otu0274	M01867_33_000000000-B5842_1_1103_16261_16304	GTCCACTGCCACACCCCGGCCACCGACGCCTCGGGCACCGTGAAAGTCATCATGGACGAGCTCTTTGAAGACTTCACCAACATGCGCATGCCCGCCATCGTCCGCGTGGCCGTGGCCTGCTGCCTGAACATGTGCGGCGCTTGCCACTGCTCCGACCTGGCTGTCGTGGGCTTCCACCGCAAGCCGCCCCTGGTTGACCACGAGTACCTGGACAACCTGTGCGAAATCCCGCTGGCCATCGCGTCCTGCCCCACAGGCGCTCTGAAGCCCGGCAAGATCGATCTGCCCGACGGCAAGAAAGTGAACACCATCCTGGTGAACGAAGAGCGTTGCATGTAC	Otu0274	ReductivebacterialtypedsrAB(100)	Deltaproteobacteriasupercluster	Proteobacteria	Deltaproteobacteria	Desulfovibrionaceae
Otu0197		0.043582	0.0315918		-0.00137118	0.895202		0.00360333	0.842021		-0.00123056	0.999723		-0.000959208	0.983107		0.0499416	0.0439115	0.0426257	0		0.0650531	0.0591558	0.0519331	0.172658		0.0160933	0.0417208	0.0276167	0		0.04324	0.0609473	0.0535022	0.0290602		Otu0197	M01867_33_000000000-B5842_1_1109_7542_15566	ATGCACTGCCACACGCCGGCCACCGACGCCTCCGGCCCGGTCAAGGCCACCATGGACGTGCTCTTCGAGGACTTCCAGAAGATGCGGCTGCCGGCCCAGATGCGCGTGTCGCTGGCCTGCTGCCTCAACATGTGCGGCGCCGTGCACTGCTCGGACATCGCCATCCTGGGCTACCACCGCAAGCCGCCCATGGTCGACCATGAGTACCTCGATAAGATGTGCGAGATTCCGCTCGCCATCGCCGCCTGTCCGACCGCGGCCATCAAGCCGGCCAAGATGGATGTCGCCGGCCAGAAGGTCAACAGCGTCGCCGTCAACAACGACCGCTGCATGTTC	Otu0197	ReductivebacterialtypedsrAB(100)	Deltaproteobacteriasupercluster	Proteobacteria	Deltaproteobacteria	Desulfobacteraceae
Otu0077		0.0431421	0.0315967		-0.0024961	0.850056		0.015787	0.786533		0.000181281	0.00981531		-0.00349114	0.707121		0.00960061	0.122545	0.0586977	0.0316256		0.0652906	0.139004	0.0625387	0.628279		0.0416295	0.0249128	0.0859572	0.0415887		0.0560478	0.221651	0.2524	0.115924		Otu0077	M01867_33_000000000-B5842_1_1102_23504_9959	GCTCACTGCCACACCCCCGCAATCGATGCGTCGGGGGTAGTCAAGGCCGTGATGGATGAGCTTTTCGATTATTTCGGGTCGCACAAGCTGCCCGCCCAGGTCCGCATTGCTCTGGCCTGCTGCCTCAACATGTGCGGCGCCGTGCACTGTTCGGACATTGCTATTCTGGGTGTGCACCGGAAGCCTCCGCTTGTGGAGAATGAGCGGGTGCAGAACGTGTGTGAAATCCCGCTGGTCATCGCCGCATGCCCGACGGCTGCGATCAAGCCCAAGAAGGTCGGTGAGCTGAAGAGTGTTGAGATCAATAACAGCCGGTGCATGTTC	Otu0077	ReductivebacterialtypedsrAB(100)	Deltaproteobacteriasupercluster	Proteobacteria	Deltaproteobacteria	Deltaproteobacteria_unclassified
Otu0153		0.0431815	0.0316332		0.00103082	0.216752		-0.00303223	0.91663		-0.00145939	0.962195		-0.00197646	0.450671		0.0499416	0.0883699	0.0373849	0.112104		0.0472139	0.108375	0.0424223	0		0.0603462	0.047949	0.0397891	0		0.0152242	0.109063	0.0147951	0.0292654		Otu0153	M01867_33_000000000-B5842_1_1106_27477_14446	GTGCACTGCCACACCCCGGCCATCGACGCCTCCGGTGTCGTTAAAGCCGTCATGGACGATCTGTTTGATTACTTCGGTTCCCATGAGCTGCCGGCCCAGGTGCGCATCGCCTTGGCCTGCTGCCTGAACATGTGCGGCGCCGTGCACTGCTCCGACATCGCCATCTGCGGCGTCCACCGGACAGCTCCGAAAATCATGCACGACAAGCTGCGCCACCTCTGCGAAATTCCCACTACCATCGGTTCCTGTCCCACCGGCGCCATCCGGCCCCATCCTGACAAGAACCTGAAGTCCGTCGTCGTTAATGAAGAACGGTGCATGTAC	Otu0153	ReductivebacterialtypedsrAB(100)	Deltaproteobacteriasupercluster	Proteobacteria	Deltaproteobacteria	Desulfobaccaacetoxidanslineage
Otu0472		0.0419573	0.0376079		-9.00897e-05	0.0280269		0	0		0.000664067	0.524931		0.00061477	0.878924		0.0202582	0	0.016072	0		0.0829102	0	0	0		0.0266164	0.0124564	0	0.0313873		0.0380442	0	0	0.0195848		Otu0472	M01867_33_000000000-B5842_1_1101_24881_6458	ATTCACTGTCATACCCCGGCATCTGATGCTTCCGGAACGGTAAAGGCTGCCATGGATGAGCTTTTTGCAGATTTCCAGGATATGAGACTTCCGGCCCAGCTGAGAGTTTCCATGGCCTGCTGTCTGAACATGTGCGGTGCCGTTCACTGCTCTGATATCGCCATCCTTGGATACCACAGAAAACCGCCCATGCTGGATCATGAATATCTGGACAAACTCTGTGAAATTCCTCTGGCTATTTCTGCATGCCCGACTGCTGCTATCAAACCGGCAAAGGTAAAACTGGCAGACGGAAGAGAGGTCAAATCCGTTGAAGTCAAGAATGAAAGATGCATGTAC	Otu0472	ReductivebacterialtypedsrAB(100)	Deltaproteobacteriasupercluster	Proteobacteria	Deltaproteobacteria	Desulfobacteraceae
Otu0202		0.0421635	0.0457703		0.00183685	0.1993		0	0		0.00103349	0.307641		0.00184431	0.878924		0.0466676	0.129139	0.032144	0.170335		0.0517074	0	0	0		0.0297029	0.0186846	0.0812141	0.0627746		0.0405762	0	0	0.0587544		Otu0202	M01867_33_000000000-B5842_1_1110_22492_21566	GCTCACTGCCATACCCCCGCCATGGACTCTTCGGGTGTCGTCAAGGCGGTCATGGACGATCTGTTCGAGTATTTCGGCTCCCACAAGCTGCCTGCCCAGGTGCGCATTGCCCTGGCCTGCTGCCTCAACATGTGCGGCGCCGTGCACTGCTCGGATATCGCGATCCTCGGTGTACATCGTAAGCCCCCCTTCGTTGAGCATGAACGGGTACAAAACGTGTGCGAAATCCCCCTCGTCATCGCCGCCTGCCCGACGGCAGCCATCAAGCCCAAGAAGGTCGACGAGCGGAAGAGCATCGAAATCAACAACAGTCGCTGCATGTTC	Otu0202	ReductivebacterialtypedsrAB(100)	Deltaproteobacteriasupercluster	Proteobacteria	Deltaproteobacteria	Deltaproteobacteria_unclassified
Otu0470		0.0420219	0.0374556		0.00283159	0.775565		0	0		-0.000666798	0.991089		-0.000570839	0.593049		0.0502201	0.0152695	0	0.102749		0.0628445	0	0	0		0.0321865	0.0230362	0.0129904	0		0.0228363	0.0221386	0	0		Otu0470	M01867_33_000000000-B5842_1_2109_14554_6805	AATACCCAGGGGTGGATTCACTGCCACACCCCGGCCATTGACGCCTCGGGCGTGGTGAAGGCGGTCATGGATGCTTTGTTTGAGTATTTTGGAAGCCATAAACTGCCGGCCCAGCTGCGCATCTCCCTGGCCTGCTGCTTGAACATGTGCGGCGCGGTGCATTGCTCCGACATCGCCATCCTGGGGATTCACCGTACGGCGCCCCACGTCGCGCACGACAAACTGCGCCACCTCTGTGAAATCCCCACCACCATCGCTTCCTGTCCCACCGGCGCCATCCGGCCTCATCCGGACAAGAACATCAAGAGCGTCGTGGTGAACGAGCCCCGCTGCATGTAC	Otu0470	ReductivebacterialtypedsrAB(100)	Deltaproteobacteriasupercluster	Proteobacteria	Deltaproteobacteria	Desulfobaccaacetoxidanslineage
Otu0213		0.041702	0.026427		0	0		-0.00106556	0.511727		0.00383901	0.878924		-0.00280906	0.514253		0.0298588	0	0	0		0.0541535	0.159816	0.113377	0.117578		0.0371395	0	0	0.1223		0.0456563	0.169801	0.047824	0.0585309		Otu0213	M01867_33_000000000-B5842_1_1107_21345_6507	GTCCACTGCCATACTCCGGCGACGGACGCTTCCGGCCCGGTGAAGGCGGTCATGGATGAGCTCTACGACTACTTCACCTCCATGAAGCTCCCGTCGCAAGTCCGCATCGCTCTCGCCTGCTGTCTCAACATGTGCGGCGCCGTGCACTGTTCGGACATTGCCATTCTGGGAATCCACCGGACGGTTCCCAAGCCCGATCATAACCGGATTCCCAATGTGTGCGAAATCCCCACCACGATCGCTTCGTGCCCCACGGGCGCGATCCGGCCGGATCCCAAGACGAAGACGGTTGTTATCAACGAAGAGAAATGCATGTAC	Otu0213	ReductivebacterialtypedsrAB(100)	Firmicutesgroup	Unclassified	Unclassified	Unculturedfamily_levellineage6
Otu0198		0.0416672	0.0367789		0	0		-4.75205e-05	0.00340319		0.00115103	0.775196		0.00259543	0.982028		0.0401656	0	0	0		0.0253967	0.058028	0.0837499	0.0611073		0.040226	0.0062282	0	0.0417845		0.0608805	0.0393871	0.0591804	0.125605		Otu0198	M01867_33_000000000-B5842_1_1106_14690_3132	GCCCACTGCCACACCCCGGCCATCGACGCCTCTGGCGTCGTCAAGGCGGTCATGGACGAGTTGTTCGAGTACTTCGGTTCCCACCAGCTTCCCGCCCAGGTGCGCATCGCACTGGCGTGCTGCCTGAACATGTGCGGCGCGGTCCACTGCTCGGACATCGCCATTCTCGGTGTTCACCGGAAACCGCCCTTGGTTGAACATGAGCGCGTGCAGAATGTGTGCGAGATTCCTCTGGTCATCGCATCATGCCCCACGGCGGCCAGCAAGCCCAAGAAGGTCGGGGAGCTCAAGAGCATCGAGATCAACAACAACCGCTGCATGTTC	Otu0198	ReductivebacterialtypedsrAB(100)	Deltaproteobacteriasupercluster	Deltaproteobacteriasupercluster_unclassified	Deltaproteobacteriasupercluster_unclassified	Deltaproteobacteriasupercluster_unclassified
Otu0222		0.0417958	0.0370762		-0.00148702	0.940747		-0.000666401	0.536866		0.00119142	0.509308		-0.00094183	0.278052		0.0524372	0.048404	0.0426257	0		0.0645961	0.0492196	0.0212112	0.0229885		0.03481	0.0604054	0.0368924	0.094162		0.0153398	0.060369	0	0.0195848		Otu0222	M01867_33_000000000-B5842_1_2104_24195_15392	ATTCACTGCCATACCCCGGCCATCGATGCCTCCGGCGTCGTCAAGGCCGTTATGGACGATCTGTTTGAATATTTCGGCTCCCATAAGCTGCCGGCCCAGGTCCGCATCTCCCTGGCCTGCTGCCTGAACATGTGCGGCGCCGTGCATTGCTCCGACATCGCCATCTGCGGTGTGCACCGGACCCCGCCCAAAGTGAGACATGAGGCCCTGCGCCACCTGTGCGAAATCCCCACCACCATCGGTTCTTGCCCCACCGGCGCCATCAGGCCGCATCCCGACAAGAACCTGAAGTCCGTCGTCGTCAACGAAGAACGGTGTATGTAC	Otu0222	ReductivebacterialtypedsrAB(100)	Deltaproteobacteriasupercluster	Proteobacteria	Deltaproteobacteria	Desulfobaccaacetoxidanslineage
Otu0104		0.0412053	0.0347884		0.000286809	0.0694503		0	0		0.00469339	0.684063		0.0070599	0.878924		0.0557112	0	0.0373849	0.0158128		0.0590275	0	0	0		0.0323263	0.0417208	0.201167	0.219711		0.0177561	0	0	0.224908		Otu0104	M01867_33_000000000-B5842_1_1101_17037_2316	ATTCACTGTCATACGCCGGCCACGGATGCTTCCGGAACGGTAAAGGCGACAATGGATGTTCTGTTCAAGGACTTTCAAACCATGCGGCTTCCGGCGCACCTTCGCGTTTCAATGGCCTGCTGTCTGAACATGTGCGGCGCGGTTCATTGCTCCGATATCGCCATTCTGGGATATCACCGCAAACCGCCGCTTCTCGATCATGAGTATCTTGACAAGATGTGCGAGATTCCGCTTGCCATCGCCGCATGTCCCACGGCGGCGATCAAACCCGCGAAGATCGATCTTCCGAATGGAACAAAGGTCAACAGCGTCGCCGTTAATAACGAACGATGCATGTAT	Otu0104	ReductivebacterialtypedsrAB(100)	Deltaproteobacteriasupercluster	Proteobacteria	Deltaproteobacteria	Desulfobacteraceae
Otu0295		0.0406434	0.0242344		-0.000435008	0.550144		0	0		-0.00102381	0.20132		0.000434431	0.569696		0.0356284	0.0407693	0.0228311	0.0237079		0.0314223	0	0	0		0.0318633	0.0230362	0.0766815	0		0.0636599	0.00699399	0	0.0195848		Otu0295	M01867_33_000000000-B5842_1_1110_4244_11849	ATGCCCTGCCACACCCTGGCCACCGATGCCTCCGGGCCGGTTCATGCCACCATGGACGTGCTCTTCGACGATTTCAAGAACAGCCGTCTGCCGGCCAAGCTGCGGGTGTCGCTGGCCTGCTGCCTCAACATGTGCGGCGCCGTGCACTGCTCGGATATCGCCATTCTGGGTTTTCACCGCAAACCGCCCATGCTGGACCACGAATACCTGGACAAAATGTGCGAAATTCCGCTGGCAATCGCTGCCTGCCCGACCGCCGCCATCCGTCCGTCAAAGGTCGAGCTGCCCGACGGAAAGACCGTTAACAGCGTCGCCGTTAAAAACGAACGGTGCATGTAC	Otu0295	ReductivebacterialtypedsrAB(100)	Deltaproteobacteriasupercluster	Proteobacteria	Deltaproteobacteria	Desulfobacteraceae
Otu0158		0.040714	0.0278404		-0.000225743	0.912089		-0.00150895	0.36557		-0.000660107	0.295684		-0.000107389	0.00469353		0.0167057	0.0476006	0.0426257	0.0395207		0.056819	0.0823772	0	0.0195963		0.0663794	0.047949	0.0729668	0.0313873		0.0229519	0.0518495	0	0.0391696		Otu0158	M01867_33_000000000-B5842_1_1112_8834_25220	ATCCATTGCCACACCCCGGCCATCGACGCCTCCGGTGTTGTCAAGGCCGTCATGGACAACCTGTTTGAATATTTCGGCTCTCACAAGCTGCCGGCCCAGGTCCGCATCTCCCTGGCCTGCTGCCTGAACATGTGCGGCGCCGTGCACTGCTCCGACATCGCCATCTGCGGCGTGCACCGCACCCCGCCCAAGATTAGGCATGATGTTTTACGCCACCTGTGCGAAATCCCCCCCACCATCGGTTCCTGTCCCACCGGCGCCATCCGGCCGCATCCCGACAAGAACCTGAAGTCCGTGGTCGTCAACGAAGAACGGTGCATGTAC	Otu0158	ReductivebacterialtypedsrAB(100)	Deltaproteobacteriasupercluster	Proteobacteria	Deltaproteobacteria	Desulfobaccaacetoxidanslineage
Otu0137		0.0401385	0.0316554		-0.000602421	0.232532		-0.00310519	0.0891344		0.000104888	0.0322011		-0.00236443	0.496388		0.0342929	0.0426138	0	0.0158128		0.0331738	0.159816	0.443491	0.11155		0.0499628	0.031141	0.0138083	0.0313873		0.0431244	0.153709	0.202336	0.0870689		Otu0137	M01867_33_000000000-B5842_1_1105_17890_17351	ATACACTGCCACAGCTCGGCGACTGACGCCTCTGGCCTGGTCAAGGCGATAATGGACGAACTCCACGACTATTTCACGACCTTCAAGCTGCAGGCGAAACTGAGGATCGCCGTGGCCTGCTGCATCAACATGTGCGGCGCCGTTCACTGTTCGGACCTGGCCGTGGTCGGCATCCACACGAAGCCCCCCAAGGTGGACAACAAAAAGCTCGCCTCCACCTGCGAGGTGCCGTCGGTCATCGCCTCCTGTCCCACCGGGGCCATACGCCGCCTGCAGGACAAGGACGCCGTCGGCGTCGAGGTGAGGGAAGACCGCTGCATGTAC	Otu0137	ReductivebacterialtypedsrAB(100)	Deltaproteobacteriasupercluster	Deltaproteobacteriasupercluster_unclassified	Deltaproteobacteriasupercluster_unclassified	Deltaproteobacteriasupercluster_unclassified
Otu0344		0.039797	0.042272		0	0		0	0		-0.000827391	0.946733		-8.31158e-05	0.0348245		0.0247954	0	0	0		0.0679561	0	0	0		0.0512122	0.0292644	0.0129904	0		0.0152242	0.0151446	0	0.0097924		Otu0344	M01867_33_000000000-B5842_1_1103_9532_5366	ATTCATTGCCATACCCCGGCCACCGATGCTTCCGGTCCGGTTAAAGCTGCAATGGATGAACTGTTTACGGATTTTCAGAATATGCGGATGCCGGCCCATGTGCGCGTTTCTCTGGCCTGCTGTCTGAATATGTGCGGCGCCGTGCATTGCTCGGATATCGCCATTCTGGGCTATCATCGCAAACCGCCGATGGTGGACCATGCGTATCTGGACAAAGTATGTGAAGTCCCCCTGGCCATTGCATCCTGCCCCACTGCGGCGTTGAAACCCAAAAAAATTGATCTGGACGGCACCACGGTCAACAGTATCGAAGTGAACCGGGAACGTTGCATGTTC	Otu0344	ReductivebacterialtypedsrAB(100)	Deltaproteobacteriasupercluster	Firmicutes	Clostridia	LA_dsrABFirmicutes
Otu0246		0.0397504	0.0458997		-0.00019686	0.593049		-0.00149753	0.760157		-0.000827391	0.946733		0.00199508	0.440946		0.0200828	0.00763475	0	0		0.0839672	0.0557724	0.0106056	0		0.0473394	0.0292644	0.0129904	0		0.00761209	0.00699399	0.103566	0.0877963		Otu0246	M01867_33_000000000-B5842_1_2111_13807_5888	GTCCACTGCCATACGCCTGCAACCGATGCCTCCGGTCCGGTCAAAGCTACTGCAGACGTATTGTTTGATGAGTTCAAGAATATGAGACTGCCGTCGAAAGTAAAAATAGCCCTGGCATGCTGCCTCAATATGTGCGGCGCGGTGCACTGTTCCGATATCGCACTCCTCGGCTATCACCGCAAGCCCCCTGCAATTGATGATGATGCTATCGGGAAAGCCTGCGAGATCCCGTTGGTCATTGCAGCCTGCCCATTGTATGCTATTAAGCCGGCAGCAACGGCGGAGGGGAAAAAGACCGTAACAGTCAATAATGAAAAATGCATGTAC	Otu0246	ReductivebacterialtypedsrAB(100)	ReductivebacterialtypedsrAB_unclassified	ReductivebacterialtypedsrAB_unclassified	ReductivebacterialtypedsrAB_unclassified	ReductivebacterialtypedsrAB_unclassified
Otu0349		0.0389252	0.0385733		-0.00019686	0.593049		0	0		0	0		0	0		0.0248677	0.00763475	0	0		0.0120511	0	0	0		0.0806061	0	0	0		0.038176	0	0	0		Otu0349	M01867_33_000000000-B5842_1_2105_18035_14256	GTCCATTGTCACACCCCGGCAACGGATGCTTCCGGTGTGGTCAAGGCGGTTATGGATGATTTTTTTGATTATTTCACTTCCATGACCCTGCCCGCCCAGTGTCGTATTGCCCTGGCCTGCTGTCTGAACATGTGCGGCGCCGTCCATGCATCAGATATCGCTATCCTTGGCNTTCATCGTAAGCCGCCGATGATTGACCACAGCCGTATTACCGGTGTCTGCGAACTGCCGCTGGCTATCGCCTCCTGTCCTCTTGGAGCCGTAAAACCGGCCAAGGCCGAGGTTGATGGCAAAGAGATCAAAACCGTTAAGGTCAATGTTGAGCGGTGCATGTTC	Otu0349	ReductivebacterialtypedsrAB(100)	Deltaproteobacteriasupercluster	Proteobacteria	Deltaproteobacteria	Desulfobulbaceae
Otu0184		0.0390004	0.0329679		0.00280822	0.958849		-0.00132742	0.342923		-0.000118421	0.00691186		0.00041253	0.902041		0.028348	0.030539	0.083047	0.129377		0.0227312	0.0753374	0	0.0195963		0.059266	0.0062282	0.0507007	0.0103972		0.0456563	0.0145663	0.023912	0.0293772		Otu0184	M01867_33_000000000-B5842_1_2108_28202_18626	ATTCACTGCCACACCCCGGCCATCGACGCCTCCGGTGTTGTTAAGGCCGTGATGGACGATCTGTTTGAATATTTCGGCTCCCACAAACTGCCGGCCCAGGTCCGCATCTCCCTGGCCTGCTGCCTGAACATGTGCGGCGCCGTGCACTGCTCCGACATCGCCATCTGCGGCGTGCATCGCACCCCGCCTAAAATCCGGCATGAAGTTCTGCGCCACCTGTGCGAAATCCCCACCACCATCGGTTCTTGTCCCACCGGCGCCATCCGGCCGCATCCCGATAAAAGTATAAAATCTGTTGTCGTTAATGAAGAACGTTGTATGTAC	Otu0184	ReductivebacterialtypedsrAB(100)	Deltaproteobacteriasupercluster	Proteobacteria	Deltaproteobacteria	Desulfobaccaacetoxidanslineage
Otu0226		0.0385662	0.0255247		-0.000675233	0.885209		0.0011441	0.898701		0.0028651	0.887206		0.00218268	0.337107		0.0298588	0.021554	0.0213129	0		0.0507934	0.00929541	0.0106056	0.045977		0.0558562	0.0124564	0.0138083	0.103972		0.0177561	0.0145663	0.139717	0.106448		Otu0226	M01867_33_000000000-B5842_1_2109_20019_13301	GCTCATTGCCACAGCGCAGCGACCGATAGTTCACCCATCGTGAAGGCCCTCATGGACGAACTCTACAATTACTTCACCAGCATGAAACTGCCGGCCAAGCTGAGGGTTTCATTGGCCTGTTGCATCAATATGTGTGGGGCTGTCCATTGTTCAGATTTGGCCATTGTCGGGGTACATACGAAGATACCCAAAGTGAATAATGAAAAGTTAGCAGCGACCTGTGAAATTCCAACGGTGATGGCCTCCTGCCCCACAGGGGCGATACGGCGGCATCCTGAGAAAGATATCAAAGCCGTGGTCGTCAAAGAAGATCTCTGTATGTAT	Otu0226	ReductivebacterialtypedsrAB(100)	ReductivebacterialtypedsrAB_unclassified	ReductivebacterialtypedsrAB_unclassified	ReductivebacterialtypedsrAB_unclassified	ReductivebacterialtypedsrAB_unclassified
Otu0260		0.0379552	0.0409148		-0.000102647	0.0042396		-0.000172208	0.0280269		4.73552e-05	0.00164871		-8.29321e-05	0.0280269		0.0310189	0.0520931	0	0.0395207		0.00556855	0	0.030722	0		0.0539897	0.0124564	0.0507007	0.0207943		0.0612435	0	0.0147951	0		Otu0260	M01867_33_000000000-B5842_1_1105_23875_18357	GTCCACTGCCACACCCCGGCCATCGATGCCTCCGGTGTCGTCAAGGCCGTCATGGACGATCTGTTTCATTACTTCGGTTCCCACGAGCTGCCGGCCCAGGTTCGCATCTCCCTGGCCTGCTGCCTGAACATGTGCGGCGCCGTGCACTGCTCCGACATCGCCATCTGCGGCGTCCATCGCACGGCTCCGAAAATTATGCACGAGAAGCTTCGCCACCTGTGCGAAATTCCCACTACCATCGGCTCCTGCCCCACCGGAGCCATCCGCCCTCATCCCGATAAGGCCTTAAAATCCGTTGTCGTTAACGAAGAACGTTGCATGTAT	Otu0260	ReductivebacterialtypedsrAB(100)	Deltaproteobacteriasupercluster	Proteobacteria	Deltaproteobacteria	Desulfobaccaacetoxidanslineage
Otu0190		0.037518	0.0286658		0.00169733	0.514883		-0.00262467	0.170144		-0.000542042	0.412965		-0.000461097	0.188581		0.0285233	0.0718026	0.0389031	0.12		0.0434734	0.0557724	0.211687	0		0.0552391	0.0354926	0.0498828	0.0207943		0.0228363	0.060369	0.023912	0.0391696		Otu0190	M01867_33_000000000-B5842_1_1101_13318_27300	CTCCACTGCCACACCCCGGCAACCGACGCTTCCGGCCCCGTGAAGGCTGCAATGGACGTCCTGTTCGAGGATTTCCAGAGCATGAGGCTTCCGGCACACCTTCGCGTGTCCCTGGCCTGCTGCCTCAACATGTGCGGCGCGGTTCACTGCTCCGATATCGCCATTTTGGGATATCATCGCAAGCCGCCCATGCAGGATCACGAGTACCTTGACAAAATGTGCGAAATTCCGCTTGCCATCGCGGCCTGCCCCACCGCCGCCATCAAGCCCACCAAGGTTGAAATGCCTGACGGAACCAAGCTGAACTCCGTCGCCATCAACCAGGAACGCTGCATGTTC	Otu0190	ReductivebacterialtypedsrAB(100)	Deltaproteobacteriasupercluster	Proteobacteria	Deltaproteobacteria	Deltaproteobacteria_unclassified
Otu0200		0.0374958	0.0227911		-0.000245864	0.0201383		-0.00133706	0.713207		0.000163045	0.0286637		-0.00248742	0.976096		0.0271879	0.0973024	0.0389031	0.0790414		0.0314223	0.040565	0.0519331	0		0.0608092	0.0417208	0.0129904	0.0417845		0.030564	0.0868195	0.0443853	0		Otu0200	M01867_33_000000000-B5842_1_1114_19137_2106	ATTCACTGCCATACTCCGGCCATCGACGCCTCCGGTGTCGTCAAGGCGGTCATGGATGATCTGTTTGATTATTTCGGCTCCCATAAACTGCCGGCCCAGGTCCGGATCTCCCTGGCCTGCTGCCTGAACATGTGCGGCGCCGTGCACTGCTCCGACATCGCCATCTGCGGCGTGCACCGCACCCCGCCTAAAATCAGGCATGAGGTCCTGCGCCACCTGTGCGAAATCCCCACCACCATCGGTTCCTGTCCCACCGGTGCCATCCGGCCGCATCCCGACAAGAACCTGAAGTCCGTCGTCGTCAACGAAGAACGGTGCATGTAC	Otu0200	ReductivebacterialtypedsrAB(100)	Deltaproteobacteriasupercluster	Proteobacteria	Deltaproteobacteria	Desulfobaccaacetoxidanslineage
Otu0304		0.0369486	0.029203		0.00214235	0.785593		-0.00101688	0.593049		-0.000232203	0.0280269		0.000336587	0.921158		0.045229	0.00763475	0.0695289	0.0869365		0.0282997	0.0394372	0	0		0.0258301	0	0.041425	0		0.0484357	0.00757232	0.0147951	0.0195848		Otu0304	M01867_33_000000000-B5842_1_2111_18055_22203	ATGCACTGCCACACCCCGGCCACCGACGCCTCCGGCCCGGTCAAGGCTACCATGGACGTGCTCTTCGACGACTTCAAGAACAGCCGTCTGCCGGCTAAGCTTCGCGTGTCGCTGGCCTGCTGCTTGAACATGTGCGGCGCGGTTCACTGCTCGGATATCGCCATTCTGGGTTTTCACCGCAAACCGCCCATGCTGGACCACGAATATCTGGACAAAATGTGCGAAATTCCGCTGGCGATCGCTGCCTGTCCGACCGCAGCCATTCGTCCGTCAAAGGTCGAGTTGCCCGAGGGCAAGACCGTCAACAGTGTTGCCGTAAAAAATGAACGCTGCATGTAC	Otu0304	ReductivebacterialtypedsrAB(100)	Deltaproteobacteriasupercluster	Proteobacteria	Deltaproteobacteria	Desulfobacteraceae
Otu0209		0.036689	0.0440323		0.000120152	0.0224334		0	0		0.00247845	0.987204		-0.00105382	0.167683		0.0131531	0.024202	0	0.0237079		0.0115941	0	0	0		0.0331126	0.0292644	0.0498828	0.111903		0.0888963	0.0885545	0	0.0391696		Otu0209	M01867_33_000000000-B5842_1_1102_7020_11886	ATCCACTGCCATACACCGGCAACGGACGCCTCGGGTACGGTCAAGGCCACCATGGATGTTCTTTTTGATGAATTTACCAGTATGCAGCTTCCGGCGAAGGTCAAGGTTTCCATGGCCTGCTGCCTGAACATGTGCGGCGCGGTGCATTGTTCCGATATCGCCATCCTGGGATATCACCGCAAACCCCCCATGCTGGACCACGAGTACCTGGACAAGATGTGTGAAATTCCACTAGCCATCGCAGCCTGTCCAACGGCGGCTATCAAGCCGGCCAAAGTCGAAGTTAACGGCCAGAAGTTAAACAGCGTGGCTGTCAATGCCGAGCGCTGCATGTTC	Otu0209	ReductivebacterialtypedsrAB(100)	Deltaproteobacteriasupercluster	Proteobacteria	Deltaproteobacteria	Deltaproteobacteria_unclassified
Otu0138		0.036135	0.0289092		-0.00141057	0.406614		9.9945e-05	0.0014948		-0.00670942	0.879222		0.00219739	0.989128		0.0236353	0.0381213	0.0762879	0		0.0507934	0.114134	0.0318167	0.102618		0.0498231	0.273669	0.112756	0.0311915		0.0202881	0.0436989	0.0626191	0.11708		Otu0138	M01867_33_000000000-B5842_1_1101_24398_9723	GTCCACTGCCACTCCTCCGCCACCGACGCTTCCGGAATCGTGAAATCGGTCATGGACGCTCTGGCCGACCACTTCACCGAAGAGAAGCTGCCGGCCAAGCTGCGCATCGCTCTGGCCTGCTGCCTCAACATGTGCGGCGCGGTCCACTGCTCCGACATCGCCATCCTGGGCGTCCACCGCAAGCCCCCGAAGGTCCGCCACGACCTGCTCCCGAAGGTGTGCGAGGTTCCCACCCTGATCTCCTCCTGCCCGACCGGGGCGATCCGGCCGGCCACGGTGGACGGCAAGCAGTCGGTTGAGGTGGTGGAAGAGCAGTGCATGTAC	Otu0138	ReductivebacterialtypedsrAB(100)	Environmentalsupercluster1	Unclassified	Unclassified	Unculturedfamily_levellineage8
Otu0247		0.0356836	0.0313254		-0.000645855	0.988339		-0.00166284	0.898399		5.18336e-06	0.000179179		-0.000327134	0.885418		0.0261309	0.021554	0.016072	0		0.00556855	0.0793614	0.0413275	0.0195963		0.039763	0.0124564	0	0.0103972		0.0712719	0.0297109	0.0295902	0.0192678		Otu0247	M01867_33_000000000-B5842_1_1107_5674_22904	ATTCCCTGCCATACCCCGGCCATCGATGCCTCCGGCGTCGTCAAGGCCTTTATGGATGATCTGTTTGAATATTTCGGCTCCCCTCAGCTGCCGGCCCAGGTCCGCATCTCCCTGGCCTGCTGCTTGAATATGTGCGGCGCCGTGCATTGCTCCGACATCGCCATCTGCGGTGTGCACCGGACCCCGCCCAAAGTTAGACATGAGGCCCTGCGCCACCTGTGCGAAATTCCCACCACCATCGGCTCTTGTCCCACCGGCGCCATCCGGCCGCATCCCGACAAAAGTATAAAGTCCATGGTCATCAACGAAGAACGCTGCATGTAC	Otu0247	ReductivebacterialtypedsrAB(100)	Deltaproteobacteriasupercluster	Proteobacteria	Deltaproteobacteria	Desulfobaccaacetoxidanslineage
Otu0669		0.0353076	0.0225104		-0.00019686	0.593049		0	0		0	0		0	0		0.0320759	0.00763475	0	0		0.0180766	0	0	0		0.040226	0	0	0		0.050852	0	0	0		Otu0669	M01867_33_000000000-B5842_1_2103_6079_15747	CTTCACTGCCACACGCCGGCCACCGACGCTTCGGGTCCGGTCAACGCCACCATGGACGTGCTGTTTGACGACTTCACCAACATGCGGCTTCCGGCACATTTGCGCGTATCCCTGGCCTGTTGCCTGAACATGTGCGGCGCGGTCCATTGTTCCGACATCGCGATCCTCGGATNCCACCGGAAACCGCCTCTGCTGGATCATGAATATCTGGACAAAATGTGCGAAATTCCGCTGGCCATCGCCGCCTGCCCGACTGCGGCCATCAAACCCGCCAAGAGGACACTCGCTAACGGAACTGAAGTGAAAAGCGTCGCCGTTAACGAGGAGCGTTGCATGTTC	Otu0669	ReductivebacterialtypedsrAB(100)	Deltaproteobacteriasupercluster	Deltaproteobacteriasupercluster_unclassified	Deltaproteobacteriasupercluster_unclassified	Deltaproteobacteriasupercluster_unclassified
Otu0732		0.0353445	0.0475769		0	0		0	0		0	0		0	0		0.0167057	0	0	0		0.0848812	0	0	0		0.019503	0	0	0		0.0202881	0	0	0		Otu0732	M01867_33_000000000-B5842_1_2107_22578_6498	CTCCATTGCCACACCCCGGCGACCGATGCTTCCGGTCCGGTAAAAGCGGTTATGGATGATCTGTTCGAGTACTTCGGTTCCATGCAACTGCCGGCACAGGTTCGTATCGCTCTGGCCTGCTGTCTGAACATGTGCGGTGCCGTTCATGCGTCCGACATCGCCATCCTCGGTATTCACCGTAAACCGCCGATGATCGACCATGCCCGGGTTACCGGCGTCTGCGAGATCCCGCTGGCCATCGCTTCCTGCCCGCTGGGAGCTGTCAAGCCCTTTAAAGCCATCGTAGACGGCGAAGGAGTGAAATCCGTCAAAGTTAACGCCGAACGTTGTATGTTC	Otu0732	ReductivebacterialtypedsrAB(100)	Deltaproteobacteriasupercluster	Proteobacteria	Deltaproteobacteria	Desulfobulbaceae
Otu0354		0.0351426	0.035046		-0.00126888	0.494407		-0.00186788	0.593049		0.000883415	0.339204		-0.000385904	0.117595		0.0477246	0.0515463	0.0778061	0.0158128		0.0369908	0.0724411	0	0		0.0355669	0.0292644	0	0.0521817		0.0202881	0.0388087	0	0.0195848		Otu0354	M01867_33_000000000-B5842_1_1101_5347_19140	ATTCACTGCCATACCCCGGCCATCGACGCCTCGGGGGTGGTTAAATCGGTGATGGACGACCTGGATGAGTACTTCGGCAGCCACAAACCGCCGGCCCAGGTGCGCATCTCCCTGGCCTGCTGCCTCAACATGTGCGGCGCGGTGCACTGCTCCGATATCGCCATCCTGGGGATCCACCGCACCCCCCCCAAAGTGGCCCACGAGAAGCTGCGCCACCTCTGTGAAATTCCCACCACCATCGCTTCTTGCCCCACCGGCGCCATCCGGCCCCATCCGGACAAGAACATCAAGAGCGTGGTGATCAATGAACCCCGCTGCATGTAC	Otu0354	ReductivebacterialtypedsrAB(100)	Deltaproteobacteriasupercluster	Proteobacteria	Deltaproteobacteria	Desulfobaccaacetoxidanslineage
Otu0266		0.0349486	0.0535774		-0.00039735	0.413377		-5.94483e-05	0.0280269		0	0		0	0		0.0406195	0.010777	0.0213129	0		0	0	0.0106056	0		0.091563	0	0	0		0.00761209	0	0	0		Otu0266	M01867_33_000000000-B5842_1_1111_8167_26121	GTACATTGCCATACACCTGCAACAGATGCTTCCGGTGTCGTTAAGGCGGTCATGGATGAACTGTTCGATTATTTTACCTCCATGACCCTGCCTGCTCAGTGCCGTATAGCACTGGCCTGCTGTCTGAACATGTGTGGTGCAGTTCATGCCTCGGATATCGCCATCCTCGGTGTTCACCGTAAGCCGCCGATGATCGATCATCTGCGTATTACCGGTGTCTGCGAACTGCCCCTGGCCATCGCTTCTTGTCCGCTCGGCGCTGTCAAACCCGCAAAAGCAGTAGTAGAAGGTAAGGAGATCAAGACTGTACAGGTGAATGTCGAGCGTTGTATGTTC	Otu0266	ReductivebacterialtypedsrAB(100)	Deltaproteobacteriasupercluster	Proteobacteria	Deltaproteobacteria	Desulfobulbaceae
Otu0186		0.0343825	0.0330509		-1.74983e-05	0.0033457		-0.000731598	0.593049		0.000116469	0.00588088		0.000868863	0.569696		0.0320759	0.0260465	0.016072	0.0237079		0.0249397	0.0283733	0	0		0.0323263	0.0186846	0.0690417	0.0313873		0.0481883	0.013988	0	0.0391696		Otu0186	M01867_33_000000000-B5842_1_1105_20466_28019	CTTCACTGCCACACCCCGGCAACGGATGCTTCCGGACCGGTCAAAGCCACGATGGACGTGCTGTTTGATGATTTCAAAACCATGAGGCTTCCGGTGCACCTGCGAGTTTCTCTGGCGTGCTGCCTCAACATGTGCGGCGCGGTTCACTGCTCCGACATCGCCATTCTCGGCTACCACCGGAAACCGCCGATGCTGGATCATGAATATCTCGACAAGATGTGCGAAATTCCGCTTGCCATTGCCGCATGTCCGACCGCAGCCATCAAACCGTCCAAAATCGAAGTCGAAACCCCGGATGGTACCAAAAAGCTCAACAGCGTCGCGGTGAACAACGAAAGCTGCATGGTC	Otu0186	ReductivebacterialtypedsrAB(100)	Deltaproteobacteriasupercluster	Proteobacteria	Deltaproteobacteria	Deltaproteobacteria_unclassified
Otu0145		0.0345797	0.0337818		-0.00304634	0.952871		-0.00162526	0.378147		-0.00339318	0.891591		0.00129914	0.87614		0.0378454	0.16282	0.10436	0.0553335		0.0476709	0.0868883	0	0.0195963		0.0374628	0.118934	0.116471	0.0103972		0.0153398	0.0312364	0.0626191	0.0782274		Otu0145	M01867_33_000000000-B5842_1_1107_21823_21403	GTCCACTGCCATACCCCGGCCATTGACGCCTCGGGGGTTGTGAAGGCGGTCATGGATGAGCTCTACGACGAGTTCTGCACCATGCGCCTCCCGGCCCAGGTCCGCATCGCGCTCGCCTGCTGCCTGAACATGTGCGGCGCCGTTCATTGCTCCGACATCGCCATACTGGGCGTGCACCGCAAGCCGCCCTTCATCGAGCATGAGCGCGTGCAGAACGTGTGCGAAATCCCGCTCGTCATCGCTGCCTGCCCGACGGCCGCCATCAAGCCCAAGAAGGTGGGAGAGATGAAGAGCATCGAAATCAACAACGCACGGTGCATGTTC	Otu0145	ReductivebacterialtypedsrAB(100)	Deltaproteobacteriasupercluster	Proteobacteria	Deltaproteobacteria	Syntrophobacteraceae
Otu0339		0.0342196	0.0278955		0.000150621	0.124843		0	0		-0.000145632	0.0280269		-1.03154e-05	0.000191176		0.0298588	0.024202	0.0389031	0.0316256		0.0305083	0	0	0		0.0382197	0	0.0259808	0		0.0382916	0.0242424	0	0.0195848		Otu0339	M01867_33_000000000-B5842_1_2110_15473_11211	GTTCATTGCCATACACCGGCAACCGATGCTTCCGGACCGGTAAAAGCGGCGATGGATGTATTGTTCAGAGATTTTCAGGATATGCGGATGCCCGCCCATGTGCGTATCGCATTGGGATGCTGCCTGAATNTGTGCGGCGCTGTGCATTGCTCGGGTATCGCCATTCTGGGATATCACCGCAAACCGCCCATGGTCGATCACGCCTATCTGGACAAGACCTGTGAAGTACCCCTGGCGATTGCGGCATGCCCCACAGCAGCGTTGAAGCCGAAAAAAGTTGATCTTAACGGCACCACCGTGAACAGCATCGAAGTGAACAATGAACGCTGCATGTTC	Otu0339	ReductivebacterialtypedsrAB(100)	ReductivebacterialtypedsrAB_unclassified	ReductivebacterialtypedsrAB_unclassified	ReductivebacterialtypedsrAB_unclassified	ReductivebacterialtypedsrAB_unclassified
Otu0320		0.0341259	0.0250343		-0.00167527	0.593049		0	0		-0.000154856	0.0043012		-8.29321e-05	0.0280269		0.0416765	0.0649713	0	0		0.0507934	0	0	0		0.0134698	0.0124564	0.0867751	0.0207943		0.030564	0	0.0147951	0		Otu0320	M01867_33_000000000-B5842_1_1102_11876_16330	CTCCTTGCCACACCCCCGCCATCGACGCCTCCGGTGTCGTGAAGGCGGTCATGGACGCCCTGTTCGAGTATTTCGGCTCCCACAAGCTGCCGGCCCAGGTGCGCATCGCGCTGGCCTGCTGCCTGAACATGTGCGCCGCCGTTCATTGCTCCGACATCGCCATCCTGGGCGTGCACCGCAAGCCGCCCTTCATCGAGCACGACCGCGTGCAGAACGTGTGCGAGATCCCGCTGGTCATTGCCGCCTGCCCCACGGCGGCCATCAAGCCCAAGAAGGTGGATGACCGGAAGAGCATCGAGATCAACAACGCCCGCTGCATGTTC	Otu0320	ReductivebacterialtypedsrAB(100)	Deltaproteobacteriasupercluster	Proteobacteria	Deltaproteobacteria	Syntrophobacteraceae
Otu0577		0.0339191	0.0372883		0	0		0	0		0	0		0	0		0.028348	0	0	0		0.0352393	0	0	0		0.0720893	0	0	0		0	0	0	0		Otu0577	M01867_33_000000000-B5842_1_1111_11050_24035	ATCCACTGCCACACTCCGGCTACCGATGCTTCCGGTCCGGTCAAGGCCGTTATGGATGATTTGTTCGAGTATTTCGGCTCCATGACGTTGCCCGCTCAGGTGCGTATCGCTTTGGCTTGCTGTTTGAACATGTGCGGTGCCGTTCATGCTTCGGATATCGCCATCCTCGGCATCCATCGTAAGCCGCCGATGATCGATAACGATCGGATTACCGGTGTGTGCGAGATCCCGCTGGCCATTGCTTCTTGTCCGCTCGGTGCTGTAAGGCCAGCCAAGGCAATAAACTCTGCCGGTGAGGAAGTCAAATCGGTTTCGGTAAAAGCAGAGCGCTGTATGTTC	Otu0577	ReductivebacterialtypedsrAB(100)	Deltaproteobacteriasupercluster	Proteobacteria	Deltaproteobacteria	Desulfobulbaceae
Otu0311		0.0332552	0.0421922		-0.000705066	0.593049		0	0		-0.00147216	0.82008		-2.02654e-05	0.000744811		0.0367885	0.0273443	0	0		0.0361533	0	0	0		0.019503	0.0460723	0.0507007	0		0.0405762	0.0242424	0	0.0192678		Otu0311	M01867_33_000000000-B5842_1_1104_17032_15424	GTTCACTGCCATACCCCGGCTACGGATGCTTCTGGACCGGTCAAGGCAGCAATGGATGAACTGTTTGCAGATTTTCAGAATATGCGGATGCCGGCCCATGTGCGCGTTTCCCTGGCATGTTGCCTGAATATGTGCGGCGCCGTGCATTGCTCGGATATTGCGATTCTGGGATATCACCGCAAACCCCCCATGGTGGATCACGCCTATCTGGACAAAATGTGCGAAGTGCCCTTGGCCATCGCCGCTTGTCCGACAGCCGCGCTGAAACCAAAAAAAGTTGATCTGAACGGCACCACAGTAAACAGCATTGAGGTGAACCGGGAACGTTGCATGTTC	Otu0311	ReductivebacterialtypedsrAB(100)	Deltaproteobacteriasupercluster	Firmicutes	Clostridia	LA_dsrABFirmicutes
Otu0095		0.0330674	0.0391039		0.0033342	0.781463		0.00231139	0.0358418		-0.00123678	0.394291		-0.00119676	0.0577612		0.0153702	0.0865253	0.0695289	0.189708		0.0193712	0.0376687	0.453002	0.18547		0.0592366	0.0435974	0.0783174	0.0103972		0.0382916	0.110484	0.2524	0.0977005		Otu0095	M01867_33_000000000-B5842_1_1103_16808_2808	GCCCACTGCCACACCCCGGCCATCGATGCCTCCGGGGTTGTTAAAGCTGTGATGGACGAGCTTTTCGACTATTTCGGTTCTCACAAGCTCCCCGCCCAGGTCCGCATTGCGCTGGCCTGCTGCCTCAACATGTGTGGTGCCGTGCATTGCTCGGATATTGCGATCCTCGGTGTGCACCGGAAGCCTCCGTTCATCGAGCATGGACGGGTGCAGAACGTTTGCGAAATCCCTCTGGTCATTGCCGCCTGTCCTACGGCTGCGATTAAGCCCAAGAAGGTCGATGAGCGAAAGAGTGTTGAGATCAACAACAGCCGGTGTATGTTC	Otu0095	ReductivebacterialtypedsrAB(100)	Deltaproteobacteriasupercluster	Deltaproteobacteriasupercluster_unclassified	Deltaproteobacteriasupercluster_unclassified	Deltaproteobacteriasupercluster_unclassified
Otu0194		0.0330383	0.0352411		-0.00110785	0.926275		0.000213173	0.0873613		0	0		0.00166692	0.588689		0.0369638	0.0394715	0.016072	0		0.058808	0.0197186	0	0.0229885		0.0160933	0	0	0		0.0202881	0.0489579	0.023912	0.0975887		Otu0194	M01867_33_000000000-B5842_1_1103_23167_22142	ATTCACTGCCACACCCCGGCCACGGACGCTTCCGGCACGGTTAAGGTCATCATGGACGAGCTGTTCGATGATTTCACCAACATGCGTATGCCCGCCATTGTGCGTGTGGCCGTCGCCTGCTGCCTGAACATGTGCGGCGCCTGCCACTGCTCCGACGTTGCCGTCGTGGGTTACCACCGCAAGCCGCCCCTCATCGACCACGAGTACCTCGACAACCTGTGCGAGATTCCCCTGGCGATCGCCTCCTGCCCCACCGGCGCTCTGAAGCCCGGCAAGATCGATCTGCCCGACGGCAAGAAGGTCAACACCATCCTGGTGAACAACGAGCGCTGCATGTAC	Otu0194	ReductivebacterialtypedsrAB(100)	Deltaproteobacteriasupercluster	Proteobacteria	Deltaproteobacteria	Desulfovibrionaceae
Otu0206		0.0326054	0.0304386		-0.000119467	0.0280269		0.000728501	0.317981		0.000170959	0.0663399		-0.000737499	0.0411464		0.035453	0	0.0213129	0		0.0258537	0.0469641	0.0212112	0.0655733		0.0386828	0.0186846	0	0.0207943		0.0304321	0.0630511	0.169307	0.0585309		Otu0206	M01867_33_000000000-B5842_1_1101_16702_4526	GTTCACTGCCACACGCCGGCAACGGATGCGTCCGGCCCGGTGAAGGCGGTGATGGATGCGCTTTTTGACGATTTTGTAAAAATGCGGCTGCCCGCGCAGTTGCGGATAGCTCTTGCATGCTGTCTGAATATGTGCGGAGCGGTGCATTGTTCGGACATCGCCATTTTAGGCTATCATCGAAAACCGCCCATACTGGACCATGAATATCTGGACAAGATGTGCGAGATTCCCCTGGCCATTGCGGCATGCCCCACGGCGGCCATCCGTCCCTCCAAAGTGGATCTTGAGGGGGGGAAAAAAGTCAACAGCGTTGCGGTAAAGGAAGACCGATGCATGTTC	Otu0206	ReductivebacterialtypedsrAB(100)	Deltaproteobacteriasupercluster	Proteobacteria	Deltaproteobacteria	Deltaproteobacteria_unclassified
Otu0281		0.0320218	0.0276848		0	0		-0.000462839	0.593049		0.000849711	0.819632		0.00683415	0.674614		0.033236	0	0	0		0.00556855	0.0179501	0	0		0.0232067	0	0.023084	0.0311915		0.0660762	0.0862411	0.0147951	0.2912		Otu0281	M01867_33_000000000-B5842_1_1107_14242_22574	ATCCACTGCCATACCCCGGCAACGGATGCCTCCGGCCCGGTCAAGGCCATCATGGATGAGCTCTATGACCATTTCACCCATATGGACCTGCCCGCTCATGTCCGGATCGCACTCGCCTGCTGCCTAAACATGTGCGGCGCCGTCCACTGCTCCGACATCGCAATCCTGGGCATCCACCGGACGGTTCCCCGCCCGGACAACACCCGACTGTCGAACCTGTGCGAACTTCCCACGACGGTGGCTTCCTGCCCCACCGGTGCCATCCGTGCGGACATGAAGAACAAGACCGTCCAGATCAACGACGACAAGTGCATGTAC	Otu0281	ReductivebacterialtypedsrAB(100)	Deltaproteobacteriasupercluster	Deltaproteobacteriasupercluster_unclassified	Deltaproteobacteriasupercluster_unclassified	Deltaproteobacteriasupercluster_unclassified
Otu0275		0.0314997	0.0394176		-9.00897e-05	0.0280269		0	0		0	0		-0.00026327	0.37622		0.0202582	0	0.016072	0		0.0528589	0	0	0		0.0224497	0	0	0		0.0304321	0.00699399	0.0147951	0		Otu0275	M01867_33_000000000-B5842_1_1101_15146_19217	ATCCACTGCCATACGCCGGCTACCGATGCTTCTGGTCCGGTAAAAGCAGTTATGGACGATCTGTTTGAGTACTTCGGCTCCATGAGTCTGCCGGCCCAGGTGCGTATCGCCCTGGCCTGCTGTCTGAACATGTGTGGTGCTGTTCATGCCTCCGACATCGCCATCCTCGGTATCCATCGTAAACCGCCGATGATCGACAACGATCGTGTTAGCGGTGTATGCGAGATCCCGCTGGCCATCGCTTCCTGTCCGTTGGGTGCGGTGAAGCCTGCCAAGGCCACTAACTCCGCTGGTGAGGAAGTGAAGTCGGTTAAGGTGAACGCCGAGCGTTGTATGTTC	Otu0275	ReductivebacterialtypedsrAB(100)	Deltaproteobacteriasupercluster	Proteobacteria	Deltaproteobacteria	Desulfobulbaceae
Otu0309		0.0315576	0.0306912		-5.09606e-05	0.023329		-0.00179929	0.0911501		-0.00168693	0.910708		-0.000888355	0.961065		0.0224752	0.0273443	0.016072	0.0237079		0.0120511	0.0283733	0.190476	0		0.0281596	0.0604054	0.023084	0		0.0635443	0.0312364	0.0147951	0		Otu0309	M01867_33_000000000-B5842_1_1106_8809_19917	GTTCACTGCCACACCCCGGCCACTGACGCCTCGGGCCCGGTCAAGGCCACCATGGACGTGCTGTTCGATGACTTCAAAAACAGCCGCCTGCCGGCCAAGCTGCGGGTGTCGCTGGCCTGCTGCCTGAACATGTGCGGCGCCGTTCACTGCTCGGACATCGCCATTCTGGGCGTGCACCGGAAACCGTCCTTCATCGAGCATGATCGCGTGCAGAATGTCTGCGAGATCCCGCTCGTCATCGCCTCCTGCCCCACGGACGCCATCAAGCCCAAGAAGGTTGGCGAGATGAAGAGCATCGAGATCAACAATGCCCGCTGCATGTGC	Otu0309	ReductivebacterialtypedsrAB(100)	Deltaproteobacteriasupercluster	Proteobacteria	Deltaproteobacteria	Deltaproteobacteria_unclassified
Otu0330		0.0318624	0.0281585		-0.000760978	0.60814		-0.000806277	0.593049		0.00336787	0.257538		-0.00092513	0.72781		0.0629194	0.0610256	0.032144	0.0316256		0.0231882	0.0312695	0	0		0.0337298	0.17045	0.0259808	0.251943		0.00761209	0.0737787	0.0443853	0.0390578		Otu0330	M01867_33_000000000-B5842_1_1102_7741_10337	ATTCATTGCCATACCCCGGCCATCGACGCTTCGGGGGTGGTCAAAGTGGTGATGGACGACCTGGATGAGTATTTCGGCAGCCACAAGCTCCCGGCCCAGCTGCGCATCTCCCTGGCCTGCTGCTTGAATACGTGCGGCGCGGTGCACTGCTCCGACATCGCCATCCTGGGGATCCATCGCACGGCCCCCAAGGTCATGCACGATAAGCTGCGCCACCTGTGCGAAATCCCCACCACCATCGCTTCCTGTCCCACCGGCGCCATCCGGCCCCATCCGGACAAGAACATCAAGAGCGTGGTGATCAATGAGCCCCGCTGCATGTAC	Otu0330	ReductivebacterialtypedsrAB(100)	Deltaproteobacteriasupercluster	Proteobacteria	Deltaproteobacteria	Desulfobaccaacetoxidanslineage
Otu0241		0.0315226	0.0250819		0.000744195	0.878924		-0.000557291	0.440387		5.18336e-06	0.000179179		0.00181172	0.814787		0.00710505	0	0	0.0237079		0.056362	0.0383094	0.0519331	0.0229885		0.0371395	0.0124564	0	0.0103972		0.0254838	0.020982	0.0147951	0.0775935		Otu0241	M01867_33_000000000-B5842_1_1106_10141_2595	GTCCACTGCCATACGCCTGCAACCGATGCCTCCGGTCCGGTCAAAGCTACTGCAGACGTATTGTTTGATGAGTTCAAGAATATGAGACTGCCGTCGAAAGTAAAAATAGCCCTGGCATGCTGCCTCAATATGTGCGGCGCGGTGCACTGTTCCGATATCGCACTCCTCGGCTATCACCGCAAGCCCCCTGCAATTGATGATGATGCTATCGGGAAAGCCTGCGAGATCCCGTTGGTCATTGCAGCCTGCCCATTGTATGCTATGAAGCCGGCAACAACGGCGGAAGGGAAAAAGACCGTAACAGTCAATAATGAAAAATGCATGTAC	Otu0241	ReductivebacterialtypedsrAB(100)	Deltaproteobacteriasupercluster	Unclassified	Unclassified	Unculturedfamily_levellineage11
Otu0278		0.030995	0.0249196		-0.000277883	0.593049		-0.000115172	0.00179595		-0.000160593	0.593049		3.55046e-05	0.00253132		0.0334113	0.010777	0	0		0.0314223	0.119892	0.030722	0.1003		0.0312461	0.0062282	0	0		0.0279002	0.0906583	0.0682973	0.0877963		Otu0278	M01867_33_000000000-B5842_1_1106_10149_17712	GTCCACTGCCATACTCCGGCGACGGACGCTTCCGGCCCGGTGCAGGCGGTCATGGATGAGCTCTACGACTACTTCACCTCCATGAAGCTCCCGTCGCAAGTCCGCATCGCTCTCGCCTGCTGTCTCAACATGTGCGGCGCCGTGCACTGTTCGGACATTGCCATTCTGGGAATCCACCGGACGGTTCCCAAGCCCGATCATAACCGGATTCCCAATGTGTGCGAAATCCCCACCACGATCGCTTCGTGCCCCACGGGCGCGATCCGGCCGGATCCCAAGACGAAGACGGTTGTTATCAACGAAGAGAAATGCATGTAC	Otu0278	ReductivebacterialtypedsrAB(100)	ReductivebacterialtypedsrAB_unclassified	ReductivebacterialtypedsrAB_unclassified	ReductivebacterialtypedsrAB_unclassified	ReductivebacterialtypedsrAB_unclassified
Otu0405		0.0306787	0.0230292		0	0		0	0		0	0		-0.000820335	0.593049		0.0153702	0	0	0		0.0494989	0	0	0		0.0247499	0	0	0		0.0330959	0.0318147	0	0		Otu0405	M01867_33_000000000-B5842_1_2113_4205_16412	CTGCACTGCCATACCCCGGCAACCGATGCATCCGGTCCGGTTAAGGCGGTCATGGATGATCTGTTCGAGTATTTTGTTACTATGAAGCTGCCCGCGCAGGTACGTATCGCCCTGGCGTGCTGCTTGAACATGTGCGGTGCGGTCCATGCATCCGATATCGCCATCCTTGGTATCCATCGTAAACCGCCGATGATCGATAACGATCGTATTACCGGCGTCTGCGAGATTCCCCTGGCCATCGCCTCTTGTCCGCTCGGTGCAGTCAAGCCTACCAAGGCTACCAACTCTGCTGGCGAGGAAGTGAAGTCGGTCAAGGTTAATGCCGAGCGCTGTATGGTC	Otu0405	ReductivebacterialtypedsrAB(100)	Deltaproteobacteriasupercluster	Proteobacteria	Deltaproteobacteria	Desulfobulbaceae
Otu0393		0.0305825	0.0303048		0.00110704	0.589762		0	0		-0.00320706	0.593049		0.000254093	0.188651		0.0142101	0.0165673	0	0.0488759		0.0652906	0	0	0		0.0250732	0.124378	0	0		0.0177561	0.013988	0	0.0195848		Otu0393	M01867_33_000000000-B5842_1_2107_9617_19202	ATTCACTGCCACACCCCGGCAACTGACGCTTCCGGCCCGGTCCAGGCAACGATGGACGTTCTGTTTGACGACTTCAAAACCCTGAGAATGCCGGCCCACCTGCGGGTCTCCCTGGCCTGCTGTCTGAACATGTGCGGTGCGGTTCACTGCTCGGATATCGCCATTCTGGGTTATCACCGCAAACCGCCCATGCTTGACCACGAGTATCTGGACAAAATGTGCGAAATTCCGCTGGCAATCGCTGCCTGTCCGACTGCTGCGATTCGCCCGTCAAAGGTCGAGCTTGCCGATGGAAAGGCCGTCAACAGCGTTGCTGTAAAGAACGAACGCTGCATGTGC	Otu0393	ReductivebacterialtypedsrAB(100)	Deltaproteobacteriasupercluster	Proteobacteria	Deltaproteobacteria	Desulfobacteraceae
Otu0289		0.0306662	0.0288662		0.00855218	0.898713		0	0		0.0031506	0.999785		0.00124861	0.534151		0.0405164	0.118909	0.128709	0.393107		0.0352393	0	0	0		0.0315694	0.0541772	0.0904898	0.161031		0.0153398	0.0227169	0	0.0584374		Otu0289	M01867_33_000000000-B5842_1_1109_17856_4026	ATCCACTGCCACACCCCGGCCATCGACGCCTCGGGAGTTGTCAAGGTAGTCATGGATGATTTGTTTGAGTATTTTGGCTCCCACAAACTGCCGGCCCAGTTGCGGATCTCCCTGGCCTGCTGCCTGAATATGTGCGGGGCGGTGCACTGCTCCGACATCGCCATCCTGGGAATTCACCGGACTCCGCCCAAGGTAACGCATGACAAGCTGCGGCACCTGTGCGAAATTCCTACTACCATCGCTTCCTGCCCCACCGGCGCCATTCGGCCGCATCCGGATAAGTCCATTAAAAGCGTGGTGGTCAACGACGAGCGTTGCATGTAC	Otu0289	ReductivebacterialtypedsrAB(100)	Deltaproteobacteriasupercluster	Proteobacteria	Deltaproteobacteria	Desulfobaccaacetoxidanslineage
Otu0207		0.0307658	0.0267419		0.000351982	0.0444299		0.00150956	0.445297		0.000371662	0.0563359		0.0015305	0.978422		0.0427334	0.0260465	0.083047	0.0474383		0.0360768	0.0469641	0.0106056	0.0885618		0.0442529	0.0585287	0.0138083	0.062383		0	0.0755136	0.0865311	0.126239		Otu0207	M01867_33_000000000-B5842_1_1105_16792_11741	ATCCACTGCCACACCCCGGCCACCGACGCCTCCGGCCCGGTCAAGGCCACCATGGACGTGCTTTTCGACGACTTCAAGAACAGCCGTCTGCCGGCCAAGCTGCGCGTATCGCTGGCCTGCTGCCTGAACATGTGCGGCGCGGTGCACTGCTCGGATATCGCCATCCTCGGCTACCACCGCAAGCCGCCCATGCTGGACCATGAGTACCTGGACAAGATGTGCGAGATTCCGCTCGCCATCGCCGCCTGCCCCACCGCGGCCATCAAGCCGGCCAAGATGGAAATCGCCGGACAGAAGGTCAACAGCGTCGCCGTCAACAACGATCGCTGCATGGTC	Otu0207	ReductivebacterialtypedsrAB(100)	Deltaproteobacteriasupercluster	Proteobacteria	Deltaproteobacteria	Desulfobacteraceae
Otu0451		0.0304772	0.0260774		-0.000217988	0.298209		-0.000462839	0.593049		-0.000394001	0.854242		-0.00042888	0.259764		0.0273632	0.0291888	0.0373849	0.0237079		0.0309653	0.0179501	0	0		0.0255362	0.0124564	0.0129904	0		0.0380442	0.0285543	0	0.0097924		Otu0451	M01867_33_000000000-B5842_1_1103_14694_19855	ATTCACTGCCACACGCCCGCGACGGACGCCTCGGGCACAGTGAAAGCGACGATGGACGTTTTATTCGACGAGTTCACGAGCATGAGGCTGCCCGCCCAACTGCGTGTCTCCATGGCATGCTGTCTGAACATGTGCGGTGCCGTGCATTGCTCCGATATCGCCATCCTGGGTTACCACCGCAAACCGCCCATGTTGGACCACGAATACCTGGATAAGATGTGCGAGATTCCTCTTGCCATTGCGGCCTGCCCCACGGCGGCCATCAAACCGGCCAAGGTGGAAATCGACGGCAAGAAACTCAACAGCGTGGCCGTCAACGCTGAACGGTGCATGTTC	Otu0451	ReductivebacterialtypedsrAB(100)	Deltaproteobacteriasupercluster	Proteobacteria	Deltaproteobacteria	Deltaproteobacteria_unclassified
Otu0179		0.0304771	0.0352147		0.00194118	0.974701		0.0012542	0.16078		0.000337645	0.115606		0.000623208	0.126144		0.0271879	0.024202	0.0373849	0.0883966		0.0360768	0.0775929	0	0.103692		0.0205832	0.0249128	0.0591584	0.0417845		0.0380604	0.0751448	0.0295902	0.0868637		Otu0179	M01867_33_000000000-B5842_1_1103_21212_15639	ATCCATTGTCATACGCCGGCGACCGATGCTTCCGGCGTGGTCAAGGCGGTCATGGACGACCTGTTTGATGAATTCACCAGCATGAGGATGCCGGCCCATGTCCGGATTTCCCTGGCCTGCTGTTTGAATATGTGCGGGGCCGTCCATTGTTCCGACATCGCCATTCTGGGCTACCACCGCAAACCACCCATGATCGATGCCGAAGTGATCGACAAGGTCTGTGAAATTCCCCTGGCCATCGCCGCCTGTCCGACGGCAGCCATCAAACCGGCCAAAATCAAGAGACCGGACGGAACGGACGCCCAGGCCGTAGCCGTTAATAATGACCGCTGTATGTTC	Otu0179	ReductivebacterialtypedsrAB(100)	Deltaproteobacteriasupercluster	Deltaproteobacteriasupercluster_unclassified	Deltaproteobacteriasupercluster_unclassified	Deltaproteobacteriasupercluster_unclassified
Otu0327		0.0301769	0.0383381		-0.000396705	0.710401		0	0		-0.000481778	0.593049		0.000434431	0.569696		0.0448783	0.0515463	0.0549751	0.0395207		0.0379048	0	0	0		0.0176365	0.0186846	0	0		0.0202881	0.00699399	0	0.0195848		Otu0327	M01867_33_000000000-B5842_1_2101_4818_8698	CCCACTGCCACACGCCGGCCATCGACGCGTCGGGCGTGGTGAAGGCCGTCATGGATGATCTCTTCGAGTATTTCGGCTCCCCCAAGCTGCCGGCACAGGTGCGCATCGCCCTGGCCTGCTGCCTCAACATGTGCGGCGCCGTTCACTGCTCGGACATCGCCATTCTGGGCGTGCACCGCAAACCGCCCTTCATTGAGCACGAGCGCGTGCAGAACGTCTGCGAGATCCCGCTGGTCATCGCCGCCTGCCCCACCGCCGCCAGCAAGCCCAAGAAGGTGGATGACCGAAAGAGCATCGAGATCAACAACGCCCGCTGCATGTTC	Otu0327	ReductivebacterialtypedsrAB(100)	Deltaproteobacteriasupercluster	Proteobacteria	Deltaproteobacteria	Syntrophobacteraceae
Otu0182		0.0297391	0.0393697		-0.000952887	0.439148		-5.94483e-05	0.0280269		0.00147135	0.181611		0.00165366	0.522802		0.0330606	0.0623233	0.016072	0.0237079		0.0412648	0	0.0106056	0		0.0344867	0.0124564	0.131097	0.0805153		0.010144	0.0312364	0	0.0783392		Otu0182	M01867_33_000000000-B5842_1_1105_25068_17201	GTTCATTGCCATACTCCGGCGACCGATGCTTCGGGTCCGGTCAAGGCTGCAATGGACGTTCTGTTCGACGATTTCCGCAATATGAGACTGCCCGCACATCTGCGCGTTTCTCTGGCATGCTGTCTGAATATGTGCGGTGCGGTTCATTGCTCGGATATCGCCATTCTGGGATATCATCGGAAACCGCCGCTTCTGGACCATGAATATCTTGAAAAAATGTGCGAAATTCCTCTGGCAATCGCCGCTTGTCCTACCGCAGCTATCAAGCCGACCACCATTGAACTTGCCGACGGCAGGAAGGTAAAAAGCGTCGCGGTAAATGAAAAACGCTGCATGTTC	Otu0182	ReductivebacterialtypedsrAB(100)	Deltaproteobacteriasupercluster	Deltaproteobacteriasupercluster_unclassified	Deltaproteobacteriasupercluster_unclassified	Deltaproteobacteriasupercluster_unclassified
Otu0263		0.0293949	0.0266562		0.00435643	0.972878		0	0		0.00338324	0.975002		0.00214819	0.878924		0.0189227	0.0407693	0.0695289	0.184688		0.0236452	0	0	0		0.0292398	0	0.023084	0.111903		0.0457719	0	0	0.068435		Otu0263	M01867_33_000000000-B5842_1_1105_4429_14109	GTGCACTGCCACACCCCGGCCACCGACGCCTCGGGCACCGTGAAGGTGACCATGGACGAAGTGTTCAAGCACTTCACCTCGATGGACCTGCCGGCCCCGGTGCGCATCTCCATGGCCTGCTGCCTGAACATGTGCGGCGCCGTGCACTGCTCGGACATCGCCATCCTGGGCTACCACCGCAAGCCGCCCCTCATCGACCACGAGGTGCTGGACAACATCTGCGAAGTGCCCCTGGCCGTGGCCGCCTGCCCCACCGGGGCCATCCGGCCCACCAAGACCGACTTCAAGGGCAAGACGGTCAACACCGTGGCCATCAAGGAAGACCGCTGCATGTTC	Otu0263	ReductivebacterialtypedsrAB(100)	Deltaproteobacteriasupercluster	Proteobacteria	Deltaproteobacteria	Desulfovibrionaceae
Otu0242		0.0295972	0.0251154		0.000272036	0.0275906		0	0		0.00246356	0.920752		0.000922154	0.878924		0.0261309	0.0489508	0	0.0488759		0.0408078	0	0	0		0.0413062	0.0062282	0.0591584	0.094162		0.010144	0	0	0.0293772		Otu0242	M01867_33_000000000-B5842_1_2109_26691_15065	GCTCACTGCCACACCCCCGCCATGGACTCTTCGGGTGTTGTCAAGTCGGTCATGGACGATCTGTCCGAGTATTTCGGCTCCCACAAGCTGCCTGCCCAGGTGCGCATCGCCCTGGCCTGCTGCCTCAATATGTGCGGCGCCGTGCACTGCTCGGATATCGCGATCCTCGGTGTACATCGCAAGCCCCCCTTCGTCGAGCATGAACGCGTACAAAACGTGTGCGAAATCCCCCTCGTCATCGCCGCCTGCCCGACGGCCGCCATCAAGCCCAAGAAGGTCGACGAGCGGAAGAGCATCGAAATCAACAACAGTCGCTGCATGTTC	Otu0242	ReductivebacterialtypedsrAB(100)	Deltaproteobacteriasupercluster	Proteobacteria	Deltaproteobacteria	Syntrophobacteraceae
Otu0308		0.0291673	0.0316643		0	0		-0.00105981	0.830622		1.55589e-05	0.000608664		-0.00248969	0.7323		0.0142101	0	0	0		0.0314223	0.0387965	0.0106056	0		0.0176365	0.0062282	0.0267987	0.0103972		0.0534002	0.0933404	0.0147951	0		Otu0308	M01867_33_000000000-B5842_1_1105_12851_19376	GTACATTGCCACACCCCGGCCATCGACGCCTCCGGTGTTGTTAACGCCGTCATGGACGATCTGTTCGAATATTTCGGTTCCCATAAGTTGCCGGCCCAGGTCCGCATCTCCCTGGCCTGCTGCCTGAACATGTGCGGCGCCGTGCACTGCTCCGACATCGCCATCTGCGGCGTACATCGCACCCCGCCCAAAGTGAGGCATGAGGCCCTGCGGCACCTGTGCGAAATTCCCACCACCATCGGCTCTTGTCCCACCGGCGCCATCCGGCCGCATCCCGACAAGAGTATAAAATCTGTTGTCATCAACGAAGAACGCTGCATGTAT	Otu0308	ReductivebacterialtypedsrAB(100)	Deltaproteobacteriasupercluster	Proteobacteria	Deltaproteobacteria	Desulfobaccaacetoxidanslineage
Otu0236		0.0292099	0.0465649		0.000904182	0.179996		0.00165434	0.619873		-0.00250335	0.999284		-0.000367666	0.723861		0.0323544	0.0515463	0	0.0711462		0	0.0538503	0.0318167	0.102618		0.0768731	0.0958979	0.0636911	0.0103972		0.00761209	0.020982	0.023912	0.0097924		Otu0236	M01867_33_000000000-B5842_1_1101_10759_9895	GTGCACTGCCATTCGTCGGCGACCGACGCGTCGGGCATTGTCAAGGCCGTCATGGACGTGCTGTGCGACCGGTTCACCCACGAGAACCTGCCAGCCAAACTGCGCATTGCGCTCGCCTGCTGCCTCAACATGTGCGGCGCTGTTCACTGTTCGGATATCGCCATCCTCGGCATCCACCGGCGGCCGCCGAAGGTCAACCATGCGACCCTGCCGAAGACGTGCGAGATCCCCACGCTGATTGCCTCCTGCCCGACCGGCGCGATCCGGCCGGCGACCGTCAGCGAAAAGCCGTCGGTGGAAGTCGTGGAAGATCAGTGCATGTAC	Otu0236	ReductivebacterialtypedsrAB(100)	ReductivebacterialtypedsrAB_unclassified	ReductivebacterialtypedsrAB_unclassified	ReductivebacterialtypedsrAB_unclassified	ReductivebacterialtypedsrAB_unclassified
Otu0536		0.0289991	0.0250141		0	0		2.71168e-05	0.00144439		0.000170959	0.0663399		-0.000288337	0.106223		0.028348	0	0	0		0.0305083	0.0179501	0.0413275	0.0229885		0.0292398	0.0186846	0	0.0207943		0.0279002	0.0242424	0.047824	0.0192678		Otu0536	M01867_33_000000000-B5842_1_1102_14098_23729	GTCCACTGCCACTCGGCAGCCACCGACGCCTCGGGCATCGTCAAGTGCGTGATGGACGAGATGACCCCGTATTTCACAAGCATGAAGCTCCCGGGCAAGCTCCGCATCGCCCTGGCGTGCTGCCTGAACATGTGCGGCGCCGTGCACTGCTCGGACATTGCCATCCTGGGCATTCACCGACATGCGCCCGCCACCAAACATGAATCGGTCAAGAAGGTCTGCGAGATCCCCTCGGTTGTGGCCTCTTGCCCCACCGCTGCGATTCGTCCGGCCACCGTCGACGGCAACCAGAGCGTCGAGGTCATCGAAGAAAACTGCATGTAC	Otu0536	ReductivebacterialtypedsrAB(100)	ReductivebacterialtypedsrAB_unclassified	ReductivebacterialtypedsrAB_unclassified	ReductivebacterialtypedsrAB_unclassified	ReductivebacterialtypedsrAB_unclassified
Otu0381		0.02907	0.0298917		0.000496365	0.878924		0	0		-0.000233409	0.383751		0	0		0.0487815	0	0	0.0158128		0.0138026	0	0	0		0.0536958	0.0062282	0.0129904	0		0	0	0	0		Otu0381	M01867_33_000000000-B5842_1_2102_23599_18803	ATACACTGCCATACCCCCGCATCGGATGCCTCCGGTACGGTCAAGGCGACCATGGACGTGTTATTTGATGATTTCAAGCAACACCGCATGCCGGCTCACCTTCGGGTCGCCATGGCCTGCTGCCTCAATATGTGCGGCGCGGTCCACTGCTCCGATATCGCCATTCTGGGCTATCATCGTAAACCGCCGATGATCGATAATGAGTATTTGGACAAGATGTGCGAAATCCCGCTCGCCATCGCCGCCTGCCCCACGGCCGCCATACGGCCGTCCAAGGTTGAATTGGCAAACGGTACCCAGGTAAACAGTGTCGCCATCAAAGGCGAACGCTGTATGTTC	Otu0381	ReductivebacterialtypedsrAB(100)	Deltaproteobacteriasupercluster	Deltaproteobacteriasupercluster_unclassified	Deltaproteobacteriasupercluster_unclassified	Deltaproteobacteriasupercluster_unclassified
Otu0301		0.0287327	0.0253087		-0.000474743	0.593049		-0.000231657	0.0280269		0.00188081	0.979663		0.00149116	0.13014		0.0416765	0.0184118	0	0		0.0447679	0	0.0413275	0		0.0131466	0	0.0138083	0.062383		0.0153398	0.10675	0	0.135192		Otu0301	M01867_33_000000000-B5842_1_1112_19011_25269	ATTCACTGTCACACGCCTGCGACCGACGCGTCGGGCATCGTCAAAGCGGTGATGGACGAACTGTTCGACTATTTTGTATCGTGGAAACTGCCCGCGTACTGCCGCATCTCGCTCGCGTGCTGTCTGAACATGTGCGGCGCGGTGCACTGCTCCGACATCGCGATCCTGGGAATCCATCGCATGGTGCCCAAACTGAATCACGACATCATCCGCACTAAATGCGAAATCCCGAACGTGATCGCGGCGTGCCCGACCGGCGCGATCCGTCCTGATCCGGCGAACAAGAGTCTCGTCGTGAACGAAGAGCGCTGTATGTAC	Otu0301	ReductivebacterialtypedsrAB(100)	ReductivebacterialtypedsrAB_unclassified	ReductivebacterialtypedsrAB_unclassified	ReductivebacterialtypedsrAB_unclassified	ReductivebacterialtypedsrAB_unclassified
Otu0299		0.0279241	0.035858		-0.00039372	0.593049		-0.002002	0.716578		0.00120364	0.442191		-0.000689544	0.346502		0.00826515	0.0152695	0	0		0.0282997	0.0753374	0.0106056	0		0.0116033	0.0292644	0	0.062383		0.063528	0.0867152	0.047824	0.0578035		Otu0299	M01867_33_000000000-B5842_1_1103_10531_2659	ATCCACTGCCACACCCCTGCCACGGATGCCTCGGGCATCGTGAAGGCGGTGATGGACGAGCTGTTCGAGTACTTCAACGAGTGGAAGCTGCCGGCGTACTGCCGGGTCTCGCTGGCCTGCTGCCTCAATATGTGCGGCGCCGTGCACTGCTCCGATGTTGCCATCCTGGGCATCCACCGCAAGCCGCCGGCGATCAATCACGACCTGGTGCGCGCCAAGTGCGAGATCCCGAACGTGATCGCCGCATGCCCCACGGGCGCAATCCGTCCGGACCCGAAGACGAAGTCACTGATCGTCAACGAGGACAAGTGCATGTAC	Otu0299	ReductivebacterialtypedsrAB(100)	Firmicutesgroup	Unclassified	Unclassified	Unculturedfamily_levellineage5
Otu0123		0.0282339	0.0285863		-0.000752626	0.593049		0.000615131	0.878924		0.00347776	0.854011		0.00085756	0.440713		0.0310189	0.0291888	0	0		0.0138026	0	0	0.0195963		0.0120664	0.0585287	0.146752	0.185074		0.0560478	0.0448556	0.023912	0.068435		Otu0123	M01867_33_000000000-B5842_1_1113_7188_8928	GTGCATTGCCACACCCCCGCCACCGACGCCTCCGGCGTGGTCAAGTCGGTCATGGACGATCTCATGGATTATTTCCATGACAAGCGCCTGCCCGGCAAGTGCCGGATCGCCCTGGCCTGCTGCCTGAACATGTGCGGAGCGGTCCACTGCTCCGACATCGCCATCCTCGGCATCCACAGGCTCCCGCCCAACGTCAACGCCGAGGGCGTGACCAAACCGTGCGAGATCCCCTCCGTGATCGCGGCTTGCCCCACCCTGGCCATCCGGCCCGACCCCAAAACCAAAAGCCTGCAGATCAACGAGGAGCGGTGCATGTAC	Otu0123	ReductivebacterialtypedsrAB(100)	Deltaproteobacteriasupercluster	Deltaproteobacteriasupercluster_unclassified	Deltaproteobacteriasupercluster_unclassified	Deltaproteobacteriasupercluster_unclassified
Otu0262		0.0282274	0.0304715		0.00258682	0.997775		-0.000522287	0.995948		0.000695265	0.874578		0.00113647	0.619736		0.0236353	0.00763475	0.0426257	0.0962917		0.0198282	0.0179501	0.0106056	0		0.0286227	0.0062282	0.023084	0.0313873		0.0408236	0.0151446	0	0.048645		Otu0262	M01867_33_000000000-B5842_1_1101_16367_21770	ATTCACTGCCACACCCCGGCCATCGACGCCTCCGGTGTTGTCAAGGCCGTTATGGACGACCTGTTCGAATACTTCGGCTCCCATCAGCTGCCGGCCCAGGTCCGGATCTCCCTGGCCTGCTGCCTGAACATGTGCGGCGCCGTGCACTGCTCCGACATCGCCATCTGCGGCGTGCACCGCACCCCGCCTAAAATCAGGCATGAGGTCCTGCGCCACCTGTGCGAAATCCCCACCACTATCGGCTCCTGTCCCACCGGCGCCATCCGGCCGCATCCCGACAAGAACCTGAAGTCCGTCGTCGTCAACGAAGAACGGTGCATGTAC	Otu0262	ReductivebacterialtypedsrAB(100)	Deltaproteobacteriasupercluster	Proteobacteria	Deltaproteobacteria	Desulfobaccaacetoxidanslineage
Otu0317		0.0282129	0.0256314		0.000744195	0.878924		0	0		0.000165776	0.298452		-0.000815738	0.249929		0.0511017	0	0	0.0237079		0.0253967	0	0	0		0.0363532	0.0062282	0	0.0103972		0	0.0554788	0	0.0195848		Otu0317	M01867_33_000000000-B5842_1_1107_20385_26369	ATTCACTGCCATACGCCGGCGACTGACGGGTCAGGTCCGGTAAAAGCAACTATGGACGTGCTGTTTGATGATTTCAGAAACATGAGACTTCCGGCGCATCTCCGTGTTTCTCTGGCTTGCTGTCTCAATATGTGCGGCGCGGTTCACTGCTCTGACATTGCAATCCTCGGCTATCACCGGAAACCTCCGATGTTGGATCATGAATATCTGGATAAGATGTGCGAAATTCCTCTGGCAATTGCTGCATGTCCTACCTCAGCCATCAAGCCTTCAAAGGTTGATCTTCCGAATGGCACAAAGGTCAACAGTGTTGCAGTAAACAATGAAAGATGTATGTTC	Otu0317	ReductivebacterialtypedsrAB(100)	Deltaproteobacteriasupercluster	Deltaproteobacteriasupercluster_unclassified	Deltaproteobacteriasupercluster_unclassified	Deltaproteobacteriasupercluster_unclassified
Otu0340		0.0281848	0.0386272		0.000621018	0.978014		0	0		-0.000522798	0.46165		0.000307385	0.878924		0.0450536	0.0336813	0.0441439	0.0553335		0.053459	0	0	0		0.0142268	0.0249128	0.0368924	0.0103972		0	0	0	0.0097924		Otu0340	M01867_33_000000000-B5842_1_1107_9748_20322	GCCCACTGCCACACCCCGGCCATCGACGCCTCTGGTGTCGTCAAGGCGGTTATGGATGAGTTGTTCGAGTACTTCGGCTCCCACAAGCTGCCCGCACAGGTGCGCATCGCCCTGGCCTGCTGCCTCAACATGTGCGGTGCCGTTCNCTGCTCCGACATCGCCATCCTGGGCGTGCACCGCAAACCCCCTTTCATTGAGCACGACCGTGTGCAGAACGTCTGCGAAATCCCGCTGGTCGTGGCCGCCTGCCCCACGGCAGCCATCAAGCCCAAGGAGGTGGATGATAGGAAGAGCATCGAAATCAACAACGCTCGCTGCATGGTC	Otu0340	ReductivebacterialtypedsrAB(100)	Deltaproteobacteriasupercluster	Proteobacteria	Deltaproteobacteria	Syntrophobacteraceae
Otu0232		0.0276869	0.0278727		-0.000803766	0.213141		-0.00166466	0.0673947		-0.00109077	0.393297		-0.00157056	0.469425		0.0274664	0.0184118	0.0586977	0		0.0318793	0.0208464	0.201082	0		0.0437899	0.0292644	0.0599764	0		0.00761209	0.0728315	0	0.0097924		Otu0232	M01867_33_000000000-B5842_1_1105_15645_27280	GCTCACTGCCACACCCCCGCCATCGATGCTTCCGGCGTGGTGAAGGCCGTCATGGATGAACTGTTCGAATACTTCGGCTCCCACAAGCTGCCCGCCCAGGTGCGCATCGCCCTGGCTTGCTGCCTCAACATGTGCGGCGCCGTCCACTGCTCCGACATTGCCATTCTCGGCGTGCATCGCAAGCCTCCCTTCGTTGAGAATGACCGCGTTCAGAACGTCTGCGAAATCCCGCTCGTCATCGCCGCGTGCCCGACGGCCGCCATCAAGCCCAAGAAGGTCGGTGAATTCAAGAGCGTCGAGATCAACAACAGCCGTTGCATGTTC	Otu0232	ReductivebacterialtypedsrAB(100)	Deltaproteobacteriasupercluster	Proteobacteria	Deltaproteobacteria	Syntrophobacteraceae
Otu0188		0.0274766	0.0188925		-0.000811977	0.971274		-0.000983482	0.629884		0.000162689	0.734527		0.00140841	0.50089		0.0285233	0.0426138	0.0373849	0.0158128		0.0176196	0.0573873	0.0212112	0.0195963		0.0307831	0.0354926	0.0406071	0.0415887		0.0329803	0.0285543	0	0.0683233		Otu0188	M01867_33_000000000-B5842_1_1101_7382_23903	GTCCATTGCCATACCCCGGCCATCGACGCTTCGGGTCCCGTGAAAGCGGTTATGGATGAGCTGTTCGAATACTTCGGTTCCCACAAGCTGCCGGCCCAGGTTCGCATTGCCCTGGCTTGCTGTTTGAACATGTGCGGCGCCGTGCACTGTTCGGATATCGCCATTTTGGGCGTGCACCGCAAACCGCCGCTCATCGAGCATGATCGCGTGGGCAATGTCTGTGAAATTCCTCTGGTCATTGCGGCATGTCCCACCGCGGCCATCAAGCCGAAAAAGGTCGACGAAAAAAAGAGCATTGAAATCAACAACAGCCGCTGCATGTTC	Otu0188	ReductivebacterialtypedsrAB(100)	Deltaproteobacteriasupercluster	Proteobacteria	Deltaproteobacteria	Syntrophobacteraceae
Otu0382		0.0273895	0.0255799		-0.00028695	0.378804		0	0		0.00259874	0.869811		0.00276646	0.878924		0.0214183	0.00763475	0.016072	0		0.0231882	0	0	0		0.0191798	0	0.0636911	0.094162		0.0457719	0	0	0.0881316		Otu0382	M01867_33_000000000-B5842_1_1102_10316_25195	ATTCACTGCCATACCCCGGCTTCCGACGCTTCTGGAACAGTCAAGGCCACAATGGACGTGCTGTTCGACGACTTCACCAACATGCGGTTGCCGGCGCACCTGCGCGTTTCCATGGCCTGCTGCTTGAACATGTGCGGCGCGGTCCACTGCTCTGATATCGCCATCCTGGGCTTTCACCGCAAACCGCCAATGATCGACCATGAGTACCTGTCAAAAGTGTGCGAAATTCCTTTGGCGATTGCCGCCTGTCCTACCGCCGCAATCAAGCCGACCAAGGTTGATTTACCGAACGGCGACAAAGCGAACAGCGTGGCGGTCAATAATGAACGCTGCATGTTC	Otu0382	ReductivebacterialtypedsrAB(100)	Deltaproteobacteriasupercluster	Deltaproteobacteriasupercluster_unclassified	Deltaproteobacteriasupercluster_unclassified	Deltaproteobacteriasupercluster_unclassified
Otu0478		0.0267549	0.0257125		0	0		-0.00023968	0.593049		0.00446719	0.866111		0.00122954	0.878924		0.0214183	0	0	0		0.0309653	0.00929541	0	0		0.00897989	0.0124564	0.12285	0.174481		0.0456563	0	0	0.0391696		Otu0478	M01867_33_000000000-B5842_1_2107_23910_24602	ATTCACTGCCACACCCCGGCGACGGATGCCTCCGGAACGGTCAAGGCCACCATGGACGTCCTGTTCGACGATTTCAAGAACATGCGGATGCCGGCCCACGTGCGCGTTTCCATGGCCTGCTGCTTGAATATGTGCGGCGCCGTGCACTGCTCCGACATCGCCATCCTGGGTTATCACCGCAAGCCCCCCATGCTGGACCACGAGTGGTTGGACAAGGTTTGCGAGGTGCCCTTGGCCATCGCGGCCTGCCCCACGGCGGCCATCAAGCCGGCCAAGATGGATCTGCCCGACGGCCGCAAGGCCAACAGCGTGGTGGTCAATGCCGAGCGCTGCATGTTC	Otu0478	ReductivebacterialtypedsrAB(100)	Deltaproteobacteriasupercluster	Proteobacteria	Deltaproteobacteria	Deltaproteobacteria_unclassified
Otu0129		0.0264454	0.0210541		-0.000799472	0.290999		0.00289221	0.820366		0.00488149	0.989612		-0.00111097	0.750109		0.00710505	0.0660124	0.016072	0.0316256		0.0369908	0.0928004	0.0837499	0.183322		0.0439297	0.0666336	0.109041	0.229717		0.0177561	0.189258	0.196658	0.155187		Otu0129	M01867_33_000000000-B5842_1_1103_21047_8826	GTCCACTGCCACTCTGCGGCCTCCGACGCCTCGGGGGTGGTCAAGTCGGTGATGGACGAGCTGTTCCCCTACTTCAGCGGCGAGAAGAAGCTGCCGGCCAAGCTCAGGGTGGCCTACGCCTGCTGCCTCAACATGTGCGGTGCGGTCCACTGCTCCGACATCGCGATCCTGGGCGTGCACACCAAGGCGCCGGTGGTCAACCACGCCGACCTGCCCAAGATGTGCGAGATCCCGACCCTGATCGCCTCCTGCCCGACCGGCGCCATCCGGCCGGCTACGGTGGACGGCAAGGCGTCGGTGGAGATCGTCGACGCGCAGTGCATGTAC	Otu0129	ReductivebacterialtypedsrAB(100)	Environmentalsupercluster1	Unclassified	Unclassified	Unculturedfamily_levellineage9
Otu0297		0.0268206	0.0365664		-0.000713497	0.187816		0	0		0.000534672	0.943971		0.000922154	0.878924		0.0263063	0.0565331	0	0.0237079		0.0331738	0	0	0		0.0478024	0.0124564	0.023084	0.0313873		0	0	0	0.0293772		Otu0297	M01867_33_000000000-B5842_1_1102_23651_20952	ATCCACTGCCATACACCGGCAACATACGCTTCGGGTCCTGTAAAAGCTACGATGGACGTGCTGTTCGATGATTTCAAAAACATGAGACTGCCCGCTCATCTGCGTGTATCTCTGGCATGTTGTCTGAATATGTGCGGCGCGGTTCACTGCTCTGATATCGCCATTTTGGGCTATCACCGCAAACCGCCGATGTTGGACCATGAATGGCTTGACAAAATGTGCGAAATTCCTCTGGCAATTGCTGCATGTCCGACGGCTGCTATCAAACCGTCCAAAGTAGAACTGCCTGACGGAACCAAGATCAACAGTGTCGCGGTCAACAATGACAGATGTATGTTC	Otu0297	ReductivebacterialtypedsrAB(100)	Deltaproteobacteriasupercluster	Proteobacteria	Deltaproteobacteria	Deltaproteobacteria_unclassified
Otu0269		0.0261657	0.0286588		0.00101365	0.534644		-0.000731598	0.593049		-0.000392796	0.0919451		0.00153342	0.878924		0.0309158	0.0184118	0	0.0474158		0.0309653	0.0283733	0	0		0.00448994	0.0062282	0.041425	0		0.0382916	0	0	0.0488502		Otu0269	M01867_33_000000000-B5842_1_1104_23873_23010	ATACACTGTCATACGCCTGCCACCGATGCTTCCGGCCCGGTCAAGGCAACGATGGACGTCCTGTTTGATGACTTTAAATCCATGAGAATGCCGGCGCATCTGCGGGTTTCTCTGGCCTGCTGCCTGAACATGTGCGGCGCGGTACACTGCTCGGATATCGCCATTCTGGGATTTCACCGCAAGCCGCCCATGCTGGACCATGAATACCTGGACAAAATGTGCGAAATTCCGCTGGCAATCGCAGCCTGTCCGACCGCAGCCATTCGTCCGTCAAAGGTCGAACTGCCAGATGGCAAAACCGTTAACAGTGTCGCCGTAAAAAATGAACGGTGCATGTAC	Otu0269	ReductivebacterialtypedsrAB(100)	Deltaproteobacteriasupercluster	Proteobacteria	Deltaproteobacteria	Desulfobacteraceae
Otu0535		0.0251975	0.025161		-0.000958553	0.962626		0.00130304	0.878924		0	0		0	0		0.0320759	0.0336813	0.016072	0		0.0494989	0	0	0.041511		0.0116033	0	0	0		0.00761209	0	0	0		Otu0535	M01867_33_000000000-B5842_1_1114_18952_18794	GTCCACTGCCACACCCCGGCCATGGACGCCTCCGGCCCGGTCAAGGCCGTCATGGACGAGGTCTTCGAGTACTTCAACACCATGAAGCTGCCGGCCTCCCTGCGGCTGGCCCTGGCCTGCTGCCTCAACATGTGCGGCGCGGTGCACGCCTCCGACATCGGCGTCGTCGGCATCCACCGCAAGCCCCCGGCGATCGACCACGCCTACCTGCAAAACGTCTGCGAAATCCCCTTGGCCGTGGCCTCCTGCCCGCTCGGGGCCATCAAGCCCACCAAGGTCGACCTCCCGGACGGCAAGAAGGTCAACTCCGTGACGGTCAACGTGGACCGCTGCATGTAC	Otu0535	ReductivebacterialtypedsrAB(100)	Deltaproteobacteriasupercluster	Proteobacteria	Deltaproteobacteria	Desulfonatronumaceae
Otu0423		0.0248642	0.0292953		0	0		-0.00130737	0.0440681		0	0		0.00077185	0.990919		0.0344683	0	0	0		0.0180766	0.00929541	0.190476	0		0.0392999	0	0	0		0.00761209	0.0227169	0.0295902	0.0485333		Otu0423	M01867_33_000000000-B5842_1_2107_8636_17158	CTGCATTGTCATACCCCGGCCACCGATGCCTCCGGTGTGGTCAAGGCGGTCATGGATGATTTGTTTGATGAATTCACCAGCATGAGAATGCCGGCCCATGTCCGGATCTCCCTGGCCTGCTGTCTGAATATGTGTGGAGCGGTCCATTGTTCGGACATTGCCATCCTGGGCTATCACCGCAAACCGCCCATGATCGATGCAGAAGTGATCGACAAGGTCTGTGAAATCCCCCTGGCTATCGCAGCCTGTCCCACGGCGGCCATCAAACCGGCCAAGATCAAAAAACCGGATGGAACGGAGGCCCAAGCCGTGGCAGTCAATAACGACCGCTGTATGGTC	Otu0423	ReductivebacterialtypedsrAB(100)	Deltaproteobacteriasupercluster	Firmicutes	Clostridia	LA_dsrABFirmicutes
Otu0415		0.0248241	0.0416664		0.000128393	0.550076		0.000794597	0.435421		-0.000719772	0.988885		0	0		0.0714321	0.010777	0.016072	0.0158128		0.00602555	0.0197186	0	0.041511		0.0142268	0.0249128	0.0138083	0		0.00761209	0	0	0		Otu0415	M01867_33_000000000-B5842_1_2114_14926_23020	GCCCACTGCCACACCCCCGCCATCGATGCATCGGGCGTGGTGAAGGCCGTCATGGACGATCTCTTCGAGTATTTCGGCTCCCACAAGCTGCCGGCTCAGGTGCGCATCGCCCTGGCCTGCTGCCTCAACATGTGCGGCGCCGTCCACTGCTCGGATATCGCCATTCTGGGGTACCACCGCAAGCCGCCCATGATCGACCATGAGTACCTTGACAAGATGTGCGAGATTCCGCTCGCCATCGCGGCCTGCCCGACCGCGGCCATCAAGCCGGCCAAGATCGAAGTCGGCGGAGCGAAAGTGAACAGCGTCGCCGTCAACAACGAGCGCTGCATGTTC	Otu0415	ReductivebacterialtypedsrAB(100)	Deltaproteobacteriasupercluster	Deltaproteobacteriasupercluster_unclassified	Deltaproteobacteriasupercluster_unclassified	Deltaproteobacteriasupercluster_unclassified
Otu0192		0.0246546	0.0148401		-0.00265822	0.593049		0	0		0.0027206	0.666354		0.00518461	0.669581		0.0214183	0.103093	0	0		0.0369908	0	0	0		0.00711339	0.0186846	0.113574	0.1223		0.0330959	0.00757232	0.187541	0.204876		Otu0192	M01867_33_000000000-B5842_1_1101_14433_20025	GTGCATTGCCACACTCCCGCGACCGACGCCTCCGGCGTGGTCAAGTCGGTGATGGACGACCTGATGGAATACTTCCACGACAAGCGGCTGCCCGGCAAGACCAGGATCGCCCTGGCCTGCTGCCTCAACATGTGCGGCGCGGTCCACTGCTCGGACATCGCCATCCTCGGCATCCATCGGCTCCCGCCCAACGTCAACGCCGTGGGCGTGACCAAGATGTGCGAGATCCCCTCCGTGATCGCCGCCTGCCCCACGCTCGCCATCCGGCCCGACCCCAAGACCAAGAGCGTGCAGATCAACGATGAGCGGTGCATGTAC	Otu0192	ReductivebacterialtypedsrAB(100)	Deltaproteobacteriasupercluster	Deltaproteobacteriasupercluster_unclassified	Deltaproteobacteriasupercluster_unclassified	Deltaproteobacteriasupercluster_unclassified
Otu0245		0.0244345	0.0187291		-0.000624043	0.593049		0.00094801	0.407662		-0.00077322	0.422735		0.00129725	0.979277		0.0249708	0.024202	0	0		0.0111371	0.0573873	0.0318167	0.083022		0.0337298	0.0523005	0.0138083	0.0207943		0.0279002	0.0227169	0.0443853	0.0679128		Otu0245	M01867_33_000000000-B5842_1_1114_20553_17098	GCCCACTGTCACACCCCGGCCATCGATGCCTCCGGGGTTGTTAAAGCTGTGATGGACGAGCTTTTCGACTATTTCGGTTCCCACAAGCTTCCCGCCCAGGTGCGCATCGCATTGGCGTGCTGCCTCAACATGTGCGGCGCGGTCCACTGCTCTGACATCGCCATTCTCGGTGTTCACCGCAAACCCCCCTTGGTTGAACATGAGCGCGTGCAGAATGTGTGCGAGATTCCTCTGGTCATCGCATCATGCCCCACGGCGGCCATCAAGCCCAAGAAGGTCGGGGAGCTCAAGAGCATCGAGATCAACAACAACCGCTGCATGTTC	Otu0245	ReductivebacterialtypedsrAB(100)	ReductivebacterialtypedsrAB_unclassified	ReductivebacterialtypedsrAB_unclassified	ReductivebacterialtypedsrAB_unclassified	ReductivebacterialtypedsrAB_unclassified
Otu0395		0.0243034	0.0306467		-0.00188487	0.593049		0.000692744	0.371066		0	0		-0.000555927	0.593049		0.0310189	0.0731003	0	0		0.0241022	0.0208464	0	0.0391926		0.0420925	0	0	0		0	0.0215603	0	0		Otu0395	M01867_33_000000000-B5842_1_1103_14242_21146	GTTCACTGCCACACCCCGGCTATCGACGCCTCCGGCGTCGTCAAGGCGGTGATGGACGACCTGTTCGACTATTTCGGCAGCCACAAACTGCCGGCCCAGGTGCGCATCGCCCTGGCCTGCTGCCTCAACATGTGCGGCGCGGTGCACTGCTCCGACNTCGCCATCCTGGGGATCCACCGCACGGCGCCCAAGGTCATGCACGACAAACTGCGCCATATGTGCGAAATTCCCACCACCATCGCTTCCTGTCCCACCGGCGCCATCCGCCCCCATCCGGACAAGAACATCAAGAGCGTGGTGATCAATGAGCCCCGGTGCATGTAC	Otu0395	ReductivebacterialtypedsrAB(100)	Deltaproteobacteriasupercluster	Proteobacteria	Deltaproteobacteria	Desulfobaccaacetoxidanslineage
Otu0218		0.0243126	0.0248836		0	0		0.00182074	0.219628		9.29599e-05	0.220765		-0.000446219	0.995115		0.0263063	0	0	0		0.0115941	0.0997207	0.0106056	0.141811		0.0492059	0.0062282	0.0129904	0.0103972		0.010144	0.0635242	0.0591804	0.0485333		Otu0218	M01867_33_000000000-B5842_1_1109_13181_25635	ACGCACTGCCACACGCCGGCCACCGACGCCTCCGGCCCGGTCAAGGCCACCATGGACGTGCTCTTCGAGGATTTCCAGAAGATGCGGCTGCCGGCCCAGCTGCGCGTGTCGCTGGCCTGCTGTCTCAATATGTGCGGCGCCGTACACTGCTCGGACATCGCCATTCTGGGTTACCATCGCAAGCCGCCCACGATCGATCACGAGTACCTCGACAAGATGTGCGAGATTCCGCTCGCCATCGCCGCCTGTCCGACCGCGGCCATCAAGCCGTCCAAGATCGAGATCGCCGGACAGAAGGTCAACAGCGTCGCCGTCAACAACGATCGCTGCATGTTC	Otu0218	ReductivebacterialtypedsrAB(100)	Deltaproteobacteriasupercluster	Proteobacteria	Deltaproteobacteria	Deltaproteobacteria_unclassified
Otu0288		0.0241897	0.0303286		-0.00151795	0.990299		0	0		0.000457271	0.378402		-0.000820335	0.593049		0.0558143	0.0507428	0.0373849	0		0.0231882	0	0	0		0	0.0124564	0.0368924	0.0313873		0.0177561	0.0318147	0	0		Otu0288	M01867_33_000000000-B5842_1_1107_6279_8621	GCCCACTGCCACACGCCGGCCATCGACGCGTCGGGCCCGGTGAAGGCCGTCATGGACGATCTGTTCGAGTATTTCGGTTCCCACAAGCTGCCGGCCCAGGTCCGTATTTCCCTGGCCTGCTGCCTGAACATGTGCGGCGCCGTGCACTGCTCCGACATCGCCATCTGCGGCGTGCACCGCACCCCGCCTAAAATCAGGCATGATGTCCTGCGTCACCTGTGCGGAATCCCCACCACCATCGGTTCCTGTCCCACCGGTGCCATCCGGCCGCATCCCGACAAGAACCTGAAGTCCGTCGTCGTCAACGAAGAACGGTGCATGTAC	Otu0288	ReductivebacterialtypedsrAB(100)	Deltaproteobacteriasupercluster	Proteobacteria	Deltaproteobacteria	Desulfobaccaacetoxidanslineage
Otu0335		0.0238989	0.0289935		0.000496365	0.878924		-0.000726353	0.316281		-7.22177e-05	0.525538		-0.000695316	0.750307		0.0476214	0	0	0.0158128		0.0120511	0.0538503	0.0106056	0.0229885		0.0205832	0.0124564	0.0138083	0.0103972		0.0153398	0.0452244	0.023912	0.0192678		Otu0335	M01867_33_000000000-B5842_1_1111_5216_17641	GTGCACTGTCACCCCCCGGCCACCGATGCCTCGGGCCCGGTCAAGGCCACCATGGACGTGCTGTTCGATGACCTCAAAAACAGCCGCCTGCCGGCCAAGCTGCGGGTGTCGCTCGCCTGCTGCCTGAACATGTGCGGCGCGGTGCACTGCTCCGACATCGCCATCCTGGGATACCACCGCAAACCGCCCATGCTCGACCACGAGTACCTGGGCAAGATGTGCGAGATCCCGCTCGCCATCGCGGCCTGCCCGACCGCGGCCATCAAGCAGGCCAAGGTGGAGTTCGGCGGCCAGAAGCTCAACAGCGTCGCCGTGAACAACGACCGCTGCATGGTC	Otu0335	ReductivebacterialtypedsrAB(100)	Deltaproteobacteriasupercluster	Proteobacteria	Deltaproteobacteria	Desulfonatronumaceae
Otu0313		0.0240707	0.026062		0.00319081	0.844187		0	0		-0.000593982	0.593049		-0.00023363	0.14724		0.0438935	0.0273443	0.0213129	0.127917		0.0331738	0	0	0		0.0116033	0.0230362	0	0		0.00761209	0.020982	0	0.0097924		Otu0313	M01867_33_000000000-B5842_1_1102_19661_6378	ATTCACTGCCACACCCCGGCGACCGACGCCTCCGGCCCGGTCAAGGCAACGATGGACGTTCTGTTTGACGACTTCAAAACCATGAGAATGCCGGCTCACCTGCGGGTTTCCCTGGCCTGCTGCCTGAACATGTGCGGCGCGGTTCACTGCTCGGATATCGCCATTCTGGGTTTTCACCGCAAACCGCCCATGCTGGATCATGAGTATCTGGACAAAATGTGCGAAATTCCGCTGGCGATTGCCGCCTGCCCGACCGCGGCCATTCGTCCGTCAAAAGTCGAACTGCCCGACGGCAAGACCGTCAACAGCGTTGCCGTTAAAAACGAACGGTGCAGGTAC	Otu0313	ReductivebacterialtypedsrAB(100)	Deltaproteobacteriasupercluster	Proteobacteria	Deltaproteobacteria	Desulfobacteraceae
Otu0336		0.0235102	0.0255154		0.000943639	0.442748		0	0		-0.000118145	0.0249604		0.00061477	0.878924		0.0379486	0.0229043	0	0.0488759		0.0171626	0	0	0		0.0160933	0.031141	0.0535975	0.0313873		0.0228363	0	0	0.0195848		Otu0336	M01867_33_000000000-B5842_1_1112_24713_7615	GCTCACTGCCACACCCCCGCCATCGATGCATCGGGCGTGGTGAAGGCCGTCATGGACGCTCTGTTCGAGTATTTCGGCTCCCACAAGCTGCCGGCTCAGGTGCGCATCGCCCTGGCCTGCTGCCTGAACATGTGCGGCGCGGTGCACTGCTCGGACATCGCCATCCTGGGATACCACCGCAAACCGCCCACGCTCGACCACGAGTACCTGGACAAGATGTGCGAGATCCCGCTCGCCATCGCGGCCTGCCCGACCGCGGCCATCAAGCCGTCCAAAGTGGAGTTCGGCGGCCAGAAGATCAACAGCGTCGCCGTCAACAATGACCGCTGCATGTTC	Otu0336	ReductivebacterialtypedsrAB(100)	Deltaproteobacteriasupercluster	Proteobacteria	Deltaproteobacteria	Desulfonatronumaceae
Otu0375		0.0233212	0.0267877		-0.000383631	0.184652		-0.000537518	0.593049		-0.000394001	0.854242		0.00061477	0.878924		0.0202582	0.024202	0.0456621	0.0158128		0.0236452	0.0208464	0	0		0.0417692	0.0124564	0.0129904	0		0.00761209	0	0	0.0195848		Otu0375	M01867_33_000000000-B5842_1_1105_8282_8781	ATCCATTGCCACACACCCGCCACCGACGCTTCCGGCGTGGTGAAAGCCGTCATGGACGGCCTGTTTGAGGAATTCGGCAACCACAACATGCCCGCTCCGGTGCGTGTGTCATTGGCATGCTGCCTCAACATGTGCGGCGCGGTTCATTGCTCCGACATCGCCATCCTCGGCATCCACCGCAAGCCCCCCATGATCGACAAAGAGTGGATCGACAAGCTGTGCGAACTTCCGCTTGCAATCGCAGCCTGCCCCACTGCGGCCATCAAGCCTGCAAAGACCGAAAGCGGCCTGAAGAGCCTGGAAGTCAATGCTGAGCGGTGCATGTAC	Otu0375	ReductivebacterialtypedsrAB(100)	Deltaproteobacteriasupercluster	Proteobacteria	Deltaproteobacteria	Deltaproteobacteria_unclassified
Otu0347		0.0231032	0.0338747		0.000406275	0.579179		0	0		0.000248968	0.356245		0	0		0.0165303	0	0.016072	0.0158128		0.0231882	0	0	0		0.00448994	0	0.0138083	0.0103972		0.0482045	0	0	0		Otu0347	M01867_33_000000000-B5842_1_1108_27753_10944	GTTCACTGCCACACCCCGGCCACCGACGCCTCCGGCCCGGTTAAGGCCCTGATGGACGAGCTGTTCGAGTACTTCGGCTCCATGAAGCTGCCCGCCTCCGTGCGCGTGGCTCTGGCCTGCTGCTTGAACATGTGCGGCGCGGTGCACGCGTCCGACATCGGCATCGTCGGCATTCACCGCAAGCCCCCGATGGTCGACCACGAAGTCCTGGACAACGTCTGCGAAATCCCCCTGGCCGTCGCTTCCTGCCCGCTGGGCGCCATCAAGCCGGTGAAGGTTGATTTCCAGGGCAAGAAGGTCAACTCAGTCGACGTGAAAGAAGATCGTTGTATGTAC	Otu0347	ReductivebacterialtypedsrAB(100)	Deltaproteobacteriasupercluster	Proteobacteria	Deltaproteobacteria	Desulfonatronumaceae
Otu0310		0.0219702	0.0280926		0.00471509	0.869313		-0.00023968	0.593049		-0.000129395	0.0280269		0.000307385	0.878924		0.0263063	0.0507428	0.048216	0.200501		0.00602555	0.00929541	0	0		0.00711339	0	0.023084	0		0.0484357	0	0	0.0097924		Otu0310	M01867_33_000000000-B5842_1_1101_4692_22527	GTCCATTGCCACACCCCGGCCACCGATGCTTCCGGTACGGTCAAGGTCGTTCTGGATGAACTCTTCGAAGAGTTCGGCAAGATGCGCATGCCCGCTCAGATCCGCATCTCCATGGCCTGCTGTCTGAACATGTGCGGCGCCGTTCACTGCTCCGACATCGCCATCCTGGGCTACCACCGCAAGCCTCCGGTCATCGATCACGAGTGGCTGGACAACCTGTGCGAAATCCCGTTGGCCGTTTCCGCCTGCCCCGTAGGCGCCATTCGTCCGACCAAGAAGGAAATCGTCACTGAATCCGGCGAGACCAAGACCGTGAACACCGTTGCCATCAAGAACGAGCGCTGCATGTTC	Otu0310	ReductivebacterialtypedsrAB(100)	Deltaproteobacteriasupercluster	Proteobacteria	Deltaproteobacteria	Desulfomicrobiaceae
Otu0348		0.0219946	0.0481671		-0.00117981	0.593049		0	0		-4.10198e-05	0.00180868		0.00182441	0.878924		0.0177626	0.0457561	0	0		0.061236	0	0	0		0.00897989	0.0062282	0.0368924	0.0103972		0	0	0	0.0581204		Otu0348	M01867_33_000000000-B5842_1_1105_27340_11933	ATCCACTGCCACTCCGCGGCGACGGACGCCTCGGGCATCGTGAAGTCGGTCATGGACGCGATCTTCCCGTACTTCTCGGGCGACAAGAAAGTCCCCGGCAAGCTGCGGATCGCCCTCGCCTGCTGCCTCAACATGTGCGGCGCCGTCCACTGCTCCGACATCGCGATCCTCGGCATCCACACCCGTCCTCCGCGCACGGACCCGGCCACGGTGAACAAGATCTGCGAGATCCCGAACGTCGTGGCGTCCTGCCCGACGGCGGCGATCCGTCCGGTCCAGACGGCCTCCGGCGCAGGCGTCGAGGTCATCGAAGAACAGTGCATGTAC	Otu0348	ReductivebacterialtypedsrAB(100)	ReductivebacterialtypedsrAB_unclassified	ReductivebacterialtypedsrAB_unclassified	ReductivebacterialtypedsrAB_unclassified	ReductivebacterialtypedsrAB_unclassified
Otu0450		0.0215775	0.0156988		-0.000367973	0.600165		0	0		0	0		0.000307385	0.878924		0.0167057	0.010777	0.016072	0		0.0176196	0	0	0		0.0266164	0	0	0		0.0253682	0	0	0.0097924		Otu0450	M01867_33_000000000-B5842_1_1113_26484_22850	ATTCACTGTCATACACCGGCAACAGATGCTTCCGGTACAGTAAAAGCGTCAATGGACGTATTGTTCTCTGATTTCCAGGACATGAGACTTCCTGCACAGCTCAGAGTTTCCATGGCCTGCTGCCTGAATATGTGCGGTGCTGTTCATTGTTCTGATATCGCCATTCTCGGATATCACAGAAAACCGCCCATGCTGGATCATGAATACCTTGATAAAGTCTGCGAGATTCCTCTGGCTATTTCCGCCTGCCCCACAGCAGCCATCAAACCGGCAAAGGTAAAACTGGCTAACGGACAAGAAGTAAAATCCGTTGAAGTTAAAAATGAAAGATGCATGTAT	Otu0450	ReductivebacterialtypedsrAB(100)	Deltaproteobacteriasupercluster	Proteobacteria	Deltaproteobacteria	Desulfobacteraceae
Otu0307		0.0213758	0.0240024		0.000744195	0.878924		0	0		0.000632824	0.120487		0.00145381	0.675339		0.0118177	0	0	0.0237079		0.0171626	0	0	0		0.0286227	0	0.0628731	0.0313873		0.0279002	0.0151446	0	0.0587544		Otu0307	M01867_33_000000000-B5842_1_1101_19137_21463	ATCCACTGCCATACACCGGCAACGGACGCCTCGGGTACGGTCAAGGCCACCATGGATGTTCTTTTTGATGAATTTACCAGTATGAAGCTTCCGGCGAAGGTCAAGGTTTCCATGGCCTGCTGCCTGAACATGTGCGGCGCGGTGCATTGTTCCGATATCGCCATCCTGGGATATCACCGCAAACCCCCCATGCTGGACCACGAGTACCTGGACAAGATGTGTGAAATTCCACTAGCCATCGCAGCCTGTCCAACGGCGGCTATCAAGCCGGCCAAAGTCGAAGTTAACGGCCAGAAGTTAAACAGCGTGGCTGTCAATGCCGAGCGCTGCATGTTC	Otu0307	ReductivebacterialtypedsrAB(100)	Deltaproteobacteriasupercluster	Proteobacteria	Deltaproteobacteria	Desulfobacteraceae
Otu0181		0.0208432	0.0190142		-0.00169708	0.817944		0	0		0.00104392	0.0465354		0.003996	0.878924		0.0285233	0.0623233	0.016072	0		0.0138026	0	0	0		0.0131466	0	0.165303	0.0627746		0.0279002	0	0	0.127301		Otu0181	M01867_33_000000000-B5842_1_2103_8751_4699	ATTCACTGTCATACGCCGGCCACGGATGCTTCCGGAACGGTAAAGGCGACAATGGATGTTCTGTTCAAGGACTTTCAAACCATGCGGCTTCCGGCGCACCTTCGCGTTTCAATGGCCTGCTGTCTGAACATGTGCGGCGCGGTTCATTGCTCCGATATCGCCATTCTGGGATATCACCGCAAACCGCCGCTTCTCGATCATGAGTATCTTGACAAGATGTGCGAGATTCCGCTTGCCATCGCCGCATGTCCCACGGCGGCGATCAAACCCGCGAAGATCGATCTTCCGAATGGAACAAAGGTCAACAGCGTCGCCGTTAATAACGAACGATGCAGGTAT	Otu0181	ReductivebacterialtypedsrAB(100)	Deltaproteobacteriasupercluster	Proteobacteria	Deltaproteobacteria	Deltaproteobacteria_unclassified
Otu0417		0.0207455	0.0284452		0.0017527	0.760401		-0.000268759	0.593049		-0.000754575	0.593049		-6.98929e-06	0.000176624		0.0153702	0.010777	0	0.0646886		0.0387423	0.0104232	0	0		0.00603318	0.0292644	0	0		0.0228363	0.00699399	0.023912	0.0097924		Otu0417	M01867_33_000000000-B5842_1_2104_21897_4455	ATGCACTGCCACACGCCGGCCACCGACGCCTCCGGGCCGGTCAAGGCCACCATGGACGTGCTCTTCGACGACTTCAAGAACAGCCGTCTGCCGGCCAAGCTGCGCGTGTCGCTGGCCTGCTGTTTGAACATGTGCGGCGCCGTGCACTGCTCCGACATCGCCATCTGTGGCGTGCACCGGACCCCGCCTAAAATCAGACATGATGTTCTGCGCCACCTGTGCGAAATCCCCACCACCATCGGCTCTTGTCCCACCGGCGCCAGCCGGCCGCATCCCGACAAGAGTATAAAGTCCGTGGTCATCAACGATGAACGCTGCATGTAC	Otu0417	ReductivebacterialtypedsrAB(100)	Deltaproteobacteriasupercluster	Proteobacteria	Deltaproteobacteria	Deltaproteobacteria_unclassified
Otu0315		0.0205215	0.0188557		-0.00186298	0.993711		-0.000462839	0.593049		0.00191621	0.917359		0.00121959	0.878924		0.0214183	0.109924	0.0923599	0.0474383		0.0115941	0.0179501	0	0		0.0160933	0.0186846	0.023084	0.0805153		0.0329803	0	0	0.0388526		Otu0315	M01867_33_000000000-B5842_1_1105_23874_9777	ATTCACTGCCACACCCCGGCCATTGACGCCTCCGGTGTCGTCAAAGCCGTTATGGACGACTTGTTCGAATACTTCGGCTCCCATAAGCTGCCGGCCCAGGTCCGTATCTCCCTGGCCTGCTGCCTGAACATGTGCGGCGCCGTGCACTGCTCCGACATCGCCATCTGCGGTGTGCACCGGACCCCGCCCTTCATCGAGCACGACCGTGTGCAGAACGTCTGCGAGATCCCGCTGGTCGTGGCGGCTTGCCCCACGGCAGCCATCAAGCCCAAGAAGGTGGATGACCGCAAGAGCATCGAGATCAACAACGCTCGCTGCATGTTC	Otu0315	ReductivebacterialtypedsrAB(100)	Deltaproteobacteriasupercluster	Proteobacteria	Deltaproteobacteria	Syntrophobacteraceae
Otu0420		0.020382	0.0275191		-0.00079958	0.942599		0	0		-0.000671383	0.997097		0.000307385	0.878924		0.0202582	0.0260465	0.0228311	0		0.0338683	0	0	0		0.00711339	0.0230362	0.0138083	0		0.0202881	0	0	0.0097924		Otu0420	M01867_33_000000000-B5842_1_2109_27316_20385	ATGCACTGCCACACCCCGGCCACCGACGCCTCCGGGCCGGTCAAGGCCACCATGGACGTGCTCTTCGACGACTTCAAGAACAGCCGTCTGCCGGCCAAGCTGCGGGTTTCTCTGGCGTGCTGTCTCAACATGTGCGGCGCGGTTCACTGCTCCGACATAGCGATTCTCGGCTATCACCGGAAACCGCCGATGCTGGACCATGAATATCTCGACAAGATGTGCGAAATTCCGCTTGCCATTGCCGCATGTCCGACCGCAGCCATCAAACCGTCCAAAATCGAAGTCGAAACTCCGGACGGACCCAAAAAGCTCAACAGCGTTGCGGTGAACAACGAACGCTGCATGTTC	Otu0420	ReductivebacterialtypedsrAB(100)	Deltaproteobacteriasupercluster	Proteobacteria	Deltaproteobacteria	Desulfobacteraceae
Otu0217		0.0202585	0.0175668		-0.000367288	0.752338		0.00210483	0.999888		0.000668296	0.747712		-0.000816486	0.165833		0	0.034979	0.0373849	0.0237079		0.0231882	0.0782336	0.102771	0.149669		0.0247499	0.0062282	0.0267987	0.0311915		0.0330959	0.0755136	0.124922	0.0583257		Otu0217	M01867_33_000000000-B5842_1_2107_3517_8896	ATTCACTGCCACACCCCGGCCACCGACGCCTCCGGACCGGTCCAGGCCACCATGGACGTGCTCTTCGATGACTTCCAGCAGATGCGGCTGCCGGCCCAGCTGCGCGTGTCGCTGGCCTGCTGCCTGAACATGTGCGGCGCCGTGCACTGCTCGGGCATCGCCATCCTGGGCTACCATCGCAAGCCGTCCATGTTGGATCATGAGGACCTCGACAAGATGTGCGAGATCCCGCTCGCCATTGCCGCCTGCCCGACCGCGGCCATCAAGCCGGCCAAGATGGAGGTTGGCGGACAGAAGGTCAACAGCGTCGCCGTGAACAACGAGCGCTGCATGTTC	Otu0217	ReductivebacterialtypedsrAB(100)	Deltaproteobacteriasupercluster	Proteobacteria	Deltaproteobacteria	Deltaproteobacteria_unclassified
Otu0265		0.0204191	0.0249353		-0.00113225	0.593049		-0.000118897	0.0280269		-0.000150271	0.00414537		0.00194403	0.8855		0.0247954	0.0439115	0	0		0.0111371	0	0.0212112	0		0.02026	0.0124564	0.0859572	0.0207943		0.0254838	0.00757232	0.0535022	0.0777052		Otu0265	M01867_33_000000000-B5842_1_1109_24628_16137	CTCCACTGTCACACGCCAGCCATCGACGCCTCCGGTGTTGTGAAGGCGGTGATGGACGATCTGTACGACTACTTCACCTCCATGAAGCTGCCGGCGCATGTGCGGATCTCCTTGGCCTGCTGCTTGAACATGTGCGGCGCCGTGCACTGCTCGGACATCTCGATTCTGGGCATCCACAGGAAGCCGCCCCTCATCGAACACGAGCGGGTGGAAGCGGTCTGCGAGATTCCGCTGGCCATTTCGGCTTGCCCGACCGCGGCCATCAAGCCTTCGAAAGTGAAGGTGGGTGACAAGGAAATGAAGAGTGTGGCGGTAAACAACGACCGCTGCATGTTC	Otu0265	ReductivebacterialtypedsrAB(100)	Deltaproteobacteriasupercluster	Deltaproteobacteriasupercluster_unclassified	Deltaproteobacteriasupercluster_unclassified	Deltaproteobacteriasupercluster_unclassified
Otu0576		0.0204417	0.0207941		-0.000324837	0.232267		0	0		0.00193859	0.532264		0.000307385	0.878924		0.0238107	0.00763475	0.0228311	0		0.0167056	0	0	0		0.0311063	0.0354926	0	0.0909125		0.010144	0	0	0.0097924		Otu0576	M01867_33_000000000-B5842_1_1104_19956_9036	ATGCACTGCCACACCCCGGCCACCGACGCCTCCGGGCCGGTCAAGGCCACCATGGACGTGCTCTTCGACGACTTCAAGAACAGCCGTCTGCCGGCCAAGCTGCGGGTGTCGCTGGCCTGCTGCCTCAACATGTGCGGCGCCATGCACTGCTCGGACATCGCCATCCTGGGCTACCACCGCAAGCCGCCTATGGTCGACCATGAGTACCTGGACAAGATGTGCGAGATTCCGCTCGCCATCGCCGCCTGTCCGACTGCGGCCATCAAGCCGTCCAAGATCGATCTTCCCGACGGCAAGAAGGGCAACTCCGTGGCGGTCAACAATGACCGCTGCATGTAC	Otu0576	ReductivebacterialtypedsrAB(100)	Deltaproteobacteriasupercluster	Proteobacteria	Deltaproteobacteria	Deltaproteobacteria_unclassified
Otu0342		0.0199527	0.0171189		0	0		0	0		0	0		0	0		0.0249708	0	0	0		0.0171626	0	0	0		0.00711339	0	0	0		0.030564	0	0	0		Otu0342	M01867_33_000000000-B5842_1_1106_7963_11364	CTGCACTGTCATACCCCTGCAACAGACGCATCCGGTCCCGTCAAAGCGACCATGGACGTTCTGTTTGATGATTTCAAGTCTATGAGACTGCCTGCTCATCTGCGCGTATCTCTGGCTTGCTGTCTGAATATGTGCGGCGCGGTTCACTGCTCTGATATTGCTATTCTCGGCTATCACCGCAAACCGCCGATGTTGGACCATGAATGGCTTGACAAAATGTGCGAAATTCCGCTCGCAATTGCAGCCTGTCCTACGGCAGCCATCAAACCCTCTAAAATTGATCTGCCCGGCGGCGGCAAAGTCAACAGCGTGGCTGTAAATAATGATCGCTGTATGTGC	Otu0342	ReductivebacterialtypedsrAB(100)	Deltaproteobacteriasupercluster	Proteobacteria	Deltaproteobacteria	Deltaproteobacteria_unclassified
Otu0219		0.0199601	0.0331634		-9.00897e-05	0.0280269		0.00156908	0.0602319		0	0		0.00267239	0.993723		0.00355252	0	0.016072	0		0.0387423	0.0963374	0.315554	0.18547		0.00711339	0	0	0		0.0304321	0.0145663	0.0535022	0.106654		Otu0219	M01867_33_000000000-B5842_1_1101_25800_20985	ATCCACTGCCACACGCCTGCCACCGACGCCTCTGCCATCGTTAAATCGGTCATGGACGAGCTGGTTGATTATTTCACCACCTGGAAACTACCAGCCTACTGCCGCATATCATTGGCGTGCTGCCTTAACATGTGCGGCGCAGTTCACTGTTCGGATATCGCCATCCTGGGAATCCACCGCACAATTCCAAAAATTGACCACGACATTGTCCGGTCCAAATGTGAGAAGCCGAACGTGATTGCAGCCTGCCCGACCGGTGCCATCCGGCCCGATCCCAAGACGGGATCTCTCATTGTAAATGAAGCGAAGTGCATGTAT	Otu0219	ReductivebacterialtypedsrAB(100)	ReductivebacterialtypedsrAB_unclassified	ReductivebacterialtypedsrAB_unclassified	ReductivebacterialtypedsrAB_unclassified	ReductivebacterialtypedsrAB_unclassified
Otu0439		0.0198521	0.0312144		-0.00165455	0.593049		0	0		-0.00045058	0.452186		0.000307385	0.878924		0.0323544	0.0641678	0	0		0.0241022	0	0	0		0	0.0124564	0.023084	0		0.0229519	0	0	0.0097924		Otu0439	M01867_33_000000000-B5842_1_1113_25890_15535	ATTCACTGCCACACCCCGGCCACGGACGCCTCCGGCCCGGTCAAGGCCACCATGGACGTGCTCTTCGACGACTTCACGAGCATGCGCCTTCCGGCCCAGGTCCGCGTGTCGTTGGCCTGCTGCCTCAACATGTGCGGAGCAGTGCATTGCTCGGACATCGCCATGCTGGGCTACCACCGCAAGCCGCCGATGCTGGACCACGAGTACCTGGACAAGATGTGCGAGATTCCCCTCGCCATCGCGGCCTGCCCCACCGCCGCCATCAAGCCCGCGAAGATTGACCTGCCGGACGGCAAGAAGGTCAACACGGTCGCGGTCAACGCCGAGCGCTGCATGTTC	Otu0439	ReductivebacterialtypedsrAB(100)	Deltaproteobacteriasupercluster	Proteobacteria	Deltaproteobacteria	Desulfonatronumaceae
Otu0105		0.0200621	0.020009		-0.000127678	0.0320938		0.00041142	0.00552824		0.00644899	0.843405		-0.00175793	0.172282		0.0310189	0.024202	0	0.0158128		0.0193712	0.226499	0.0530279	0.208629		0.00448994	0.0124564	0	0.215679		0.0253682	0.270714	0.374199	0.233191		Otu0105	M01867_33_000000000-B5842_1_1102_11230_7920	ATTCATTGCCACACCCCGGCGACCGATGCTTCGGGTATCGTCAAATCGCTGATGGACGAATTGTTTGACTACTTTGGGAAAATGGATTTGCCGGCGTACTGCCGCATCTCGCTCGCATGCTGTCTCAACATGTGCGGCGCGGTGCATTGTTCCGACATCGCGATCCTGGGAATCCATCGTCTTGCGCCGAAACCGAATCACGAGCTTATTCGCGCCAAATGCGAAATCCCCAATGTGATCGCGGCGTGTCCCACCGGCGCAATTCGTCCCGATCCGCCGAACAAGAGCGTGACGATCAATGAAGACAAGTGCATGTAC	Otu0105	ReductivebacterialtypedsrAB(100)	ReductivebacterialtypedsrAB_unclassified	ReductivebacterialtypedsrAB_unclassified	ReductivebacterialtypedsrAB_unclassified	ReductivebacterialtypedsrAB_unclassified
Otu0338		0.019797	0.0221102		-0.0020006	0.899895		-0.000731598	0.593049		-0.00271661	0.517283		0.00519533	0.790066		0.0165303	0.0641678	0.0617341	0		0.0176196	0.0283733	0	0		0.0247499	0.0772133	0.129461	0		0.0202881	0.0242424	0	0.185422		Otu0338	M01867_33_000000000-B5842_1_1111_17246_24761	GCCCATTGCCATACCCCCGCGATCGATGCTTCGGGCGTGGTGAAGGCGGTTATGGATGAGCTGTTCGACTACTTCGGCTCTCACAAGCTGCCCGCGCAGCTTCGTATCGCCCTGGCATGCTGCCTGAACATGTGCGGCGCCGTACATTGCTCCGATATCGCCATCCTGGGCGTACACCGGAAGCCGCCCCTGGTCGAGCATGATCGTGTTCAAAACGTGTGCGAAATCCCTCTGGTTATCGCCGCGTGTCCGACGGCAGCCATCAAGCCCAAGAAGGTCGACGACAAGAAGAGCGTCGAGATCAACAACAGTCGATGCATGTTC	Otu0338	ReductivebacterialtypedsrAB(100)	Deltaproteobacteriasupercluster	Proteobacteria	Deltaproteobacteria	Syntrophobacteraceae
Otu0619		0.0196555	0.0218157		0	0		0	0		0.00429917	0.99072		0.00135659	0.780305		0.028348	0	0	0		0.0193712	0	0	0		0.0131466	0.0124564	0.0774994	0.161031		0.0177561	0.00699399	0	0.048962		Otu0619	M01867_33_000000000-B5842_1_1103_15827_17552	ATTCATTGCCATACTCCGGCAACGGATGCTTCCGGACCCGTTAAGGCCACCATGGATGTGCTGTTTGAAGATTTCAAAAGCATGAGAATGCCTGCCCATCTGCGCGTTTCTCTTGCCTGCTGTCTCAACATGTGCGGCGCTGTTCATTGCTCCGATATCGCTATTCTCGGATATCACCGCAAACCGCCCATGATTGACAATGAGTATCTGGATAAGATGTGCGAAATTCCACTCGCAATAGCTGCATGTCCTACAGCAGCCATCAAACCGGCTAAAATTGAAATCGGTGGTGTAAAGCTTAACAGTGTCGCCGTAAACAATGAAAGATGCATGTAC	Otu0619	ReductivebacterialtypedsrAB(100)	Deltaproteobacteriasupercluster	Proteobacteria	Deltaproteobacteria	Desulfobacteraceae
Otu0230		0.019641	0.0271934		-0.00101765	0.320576		0	0		0.0012864	0.494235		0.00373273	0.914118		0.0559897	0.0260465	0.0617341	0		0.0120511	0	0	0		0.0105231	0.0292644	0.0867751	0.0805153		0	0.00699399	0.0147951	0.127301		Otu0230	M01867_33_000000000-B5842_1_1105_27639_19271	ATCCACTGCCACACCCCGGCCACCGGCGCTTCCGGTACGGTGAAGGCGACCATGGATGCAGTTTTCGCTGATTTTCATAATATGCGCATGCCCGCTCATCTGCGGATCTCCATGGCCTGCTGCCTGAACATGTGCGGCGCGGTTCACTGCTCGGATATCGCGATTCTAGGATATCACCGCAAACCGCCCATGGTCGACCATGCGTACCTTGACAAAACGTGCGAAGTGCCGCTTGCCATTGCCGCATGCCCGACCGCGGCTCTGAAACCCAAGAAAATCGACCTTGACGGCACCACCGTCAACAGCATCGAAGTCAATAAAGACCGCTGCATGTTC	Otu0230	ReductivebacterialtypedsrAB(100)	Deltaproteobacteriasupercluster	Deltaproteobacteriasupercluster_unclassified	Deltaproteobacteriasupercluster_unclassified	Deltaproteobacteriasupercluster_unclassified
Otu0300		0.0193591	0.0185865		-0.000127977	0.0280269		0	0		-7.28161e-05	0.0280269		0.00183729	0.878924		0.0249708	0	0.0228311	0		0.0115941	0	0	0		0.0205832	0	0.0129904	0		0.0202881	0	0	0.0585309		Otu0300	M01867_33_000000000-B5842_1_1104_6421_7416	GTTCACTGCCACACACCGGCGACGGACGCTTCCGGGCCTGTGAAGGCGGTCATGGACGAACTCATTGATTATTTCACGGGCGTGAAGACGCTTCCCAACCAGCTCAGGATAGCCCTCGCGTGCTGCCTGAACATGTGCGGGGCCGTCCATTGCTCGGACATAGCCATACTCGGTATTCACAGGCTGCCTCCGGCCATAGACAAGGAAAAACTTCCGAAAATCTGCGAAGTTCCCTCGACTCTTTCCTCTTGCCCGACGTTCGCCATCAAGCCGGATAAGGAAACCGGCGCGGTGAAAGTCAACGAGGAGCGCTGCATGTAC	Otu0300	ReductivebacterialtypedsrAB(100)	Deltaproteobacteriasupercluster	Deltaproteobacteriasupercluster_unclassified	Deltaproteobacteriasupercluster_unclassified	Deltaproteobacteriasupercluster_unclassified
Otu0223		0.019514	0.0262993		-0.00019686	0.593049		0.000133944	0.00588185		0.00114488	0.774615		0.00212115	0.598299		0.00826515	0.00763475	0	0		0.0198282	0.0671697	0.125077	0.0817775		0.0499628	0.0062282	0	0.0415887		0	0.0842426	0.0535022	0.146327		Otu0223	M01867_33_000000000-B5842_1_1101_6223_19972	ATACACTGCCACAGCTCGGCGACTGACGCCTCTGGCCTGGTCAAGGCGATAATGGACGAACTCCACGACTATTTCACGACCTTCAAGCTGCAGGCGAAACTGAGGATCGCCGTGGCCTGCTGCATCAACATGTGCGGCGCCGTTCACTGCTCGGACCTGGCCGTGGTCGGCATCCACACGAAGCCCCCCAAGGTGGACAACAAAAAGCTCGCCTCCACCTGTGAGGTGCCGTCGGTCATCGCCTCCTGTCCTACCGGGGCCATACGCCGGTTGCAGGACAAGGACGCCGTCGGAGTCGAGGTGAGGGAAGACCGCTGCATGTAC	Otu0223	ReductivebacterialtypedsrAB(100)	ReductivebacterialtypedsrAB_unclassified	ReductivebacterialtypedsrAB_unclassified	ReductivebacterialtypedsrAB_unclassified	ReductivebacterialtypedsrAB_unclassified
Otu0367		0.0192436	0.0239771		1.05539e-05	4.64973e-05		-0.00023968	0.593049		-0.00347539	0.999832		0.000531837	0.806853		0.0298588	0.0381213	0.0882878	0.0474158		0	0.00929541	0	0		0.0116033	0.149291	0.109041	0.0313873		0.0355123	0	0.0147951	0.0195848		Otu0367	M01867_33_000000000-B5842_1_1108_16194_12828	GCCCACTGCCACACCCCCGCCATCGATGCATCGGGCGTGGTGCAGGCCGTCATGGACGATCTGTTCGAGTATTTCGGCTCCCACAAGCTGCCGGCTCAGGTGCGCATCGCCCTGGCCTGCTGCCTCAACATGTGCGGGGCGTTCCACTGCTCGGATATCGCCATCCTCGGCGTGCACCGGAAACCGCCCTTCATCGAGCATGACCGCGTGCAGAATGTCTGCGAGATTCCGCTCGCCATCGCGGCCTTCCCGACCGCGGCCATCAAGCCGGCCAAGATGGATGTCGCCGGCCAGAAGGTCAACAGCGTCGCCGTCAACAACGAGCGCTGCAGGTTC	Otu0367	ReductivebacterialtypedsrAB(100)	Deltaproteobacteriasupercluster	Proteobacteria	Deltaproteobacteria	Deltaproteobacteria_unclassified
Otu0363		0.0195088	0.0365567		-0.00100797	0.250397		-0.000268759	0.593049		-0.000831976	0.960258		0.000307385	0.878924		0.0384025	0.024202	0.0684932	0		0.0138026	0.0104232	0	0		0.0258301	0.0292644	0.0138083	0		0	0	0	0.0097924		Otu0363	M01867_33_000000000-B5842_1_1113_17656_25327	CTCCATTGCCATACTCCGGCCATCGACGCTTCGGGTGTTGTTAAAGCGGTGATGGATGAGCTGTTTGAATATTTCGGCTCCCATAAGCTGCCGGCCCAGGTCCGCATCTCCCTGGCCTGCTGCCTGAACATGTGCGGCGCCGTGCACTGCTCCGACATCGCCATCTGCGGTGTGCACCGGACCCCGCCCAAGGTGAGACATGAGGCCCTGCGCCACTTGTGCGAAATTCCCACCACCATCGGCTCTTGCCCCACCGGCGCCATCCGGCCGCATCCCGACAAGAGCATAAAGTCCGTGGTCGTCAACGAAGAACGGTGTATGTAC	Otu0363	ReductivebacterialtypedsrAB(100)	Deltaproteobacteriasupercluster	Proteobacteria	Deltaproteobacteria	Desulfobaccaacetoxidanslineage
Otu0280		0.0193284	0.0208298		0.00252737	0.999274		-0.000537518	0.593049		0.00376184	0.849007		0.0010492	0.750013		0.0345714	0.010777	0.0389031	0.0963142		0.0111371	0.0208464	0	0		0.023993	0.0062282	0.102662	0.14329		0.00761209	0.00699399	0	0.0391696		Otu0280	M01867_33_000000000-B5842_1_1103_18199_11020	ATCCACTGCCATACGCCGGCCATTGATGCTTCCGGGCCGGTCAAGGCCGTCATGGATGAGCTGTTCGAGTATTTTACCACCATGAAACTGCCGGCACAGGTGCGTATTGCTTTGGCTTGCTGCTTGAACATGTGTGGTGCGGTCCATTGCTCGGATATCGCCATCCTCGGTGTGCACCGCAAGCCGCCGTTGGTTGAGCATGAACGCCTCGGCAACGTCTGCGAAATCCCGCTGGTCATCGCTGCCTGCCCCACCGCGGCCATCAAGCCGAAAAAGGTGGAGGACAAGAAAAGCGTCGAAATCAACAACAACCGTTGTATGTTC	Otu0280	ReductivebacterialtypedsrAB(100)	Deltaproteobacteriasupercluster	Proteobacteria	Deltaproteobacteria	Deltaproteobacteria_unclassified
Otu0391		0.0186522	0.0210527		-0.00162048	0.918502		0	0		-0.00031081	0.146037		0	0		0.0202582	0.0578833	0.0228311	0		0.00556855	0	0	0		0.0258301	0.0062282	0.0267987	0		0.0229519	0	0	0		Otu0391	M01867_33_000000000-B5842_1_2104_21656_15422	CTCACTGCCACACCCCCGCCATCGACGCCTCCGGTGTTGTCAAGGCCGTCATGGACGATCTGTTCGAGTATTTCGGCTCCCACAAGCTGCCGGCCCAGGTGCGTATCGCTCTGGCTTGCTGCTTGAATATGTGTGGTGCCGTGCACTGCTCGGACATCGCTATTCTGGGCGTGCACCGCAAGCCGCCCTTCATCGAGCACGGCCGTGTTCAGAACGTGTGTGAAAGCCCGCTCGTCATCGCCGCCTGACCCACGGCCGCCATCAAGCCCAAGAAGGTGGGTGAGCTGAAGAGAATCGAGATCAACAATGCCCGCTGCATGTTC	Otu0391	ReductivebacterialtypedsrAB(100)	Deltaproteobacteriasupercluster	Proteobacteria	Deltaproteobacteria	Syntrophobacteraceae
Otu0378		0.0182951	0.0233735		0	0		0	0		0.00193407	0.988859		0.00241229	0.976764		0.0165303	0	0	0		0	0	0	0		0.0236697	0.0062282	0.0360744	0.0731718		0.0329803	0.00699399	0.023912	0.0868637		Otu0378	M01867_33_000000000-B5842_1_1102_20182_20120	GTACACTGCCACACTCCGGCCATCGATGCTTCCGGAGTGGTCAAGGCGGTGATGGATGGCCTCTATGACGAATTCGGTTCTATGCGGCTTCCTGCTCCGGTTAGAGTCTCTCTCGCGTGCTGCTTGAATATGTGCGGCGCGGTGCACTGCTCGGACATAGCGATTCTGGGAATTCACCGCAAACCGCCGATGGTCGACGATGAGTGGATCGACAAGCTCTGCGAGCTTCCGCTTGCCATAGCGGCCTGTCCAACCGCAGCTATCAAGCCCGCAAAGACGGAAAGCGGTCTAAAGACGCTTGAAGTCAATAATGACCGATGCATGTTC	Otu0378	ReductivebacterialtypedsrAB(100)	Deltaproteobacteriasupercluster	Deltaproteobacteriasupercluster_unclassified	Deltaproteobacteriasupercluster_unclassified	Deltaproteobacteriasupercluster_unclassified
Otu0277		0.01807	0.0215559		0.00382135	0.91202		0	0		-0.0055862	0.76473		0.000307385	0.878924		0.0106576	0.024202	0.108432	0.16098		0.00602555	0	0	0		0.0276966	0.20782	0.0406071	0		0.0279002	0	0	0.0097924		Otu0277	M01867_33_000000000-B5842_1_2103_11898_12694	ATGCACTGCCACACGCCGGCCACCGACGCCTCCGGCCCGGTCAAGGCCACCATGGACGTGCTCTTCGAGGACTTCCAGAAGATGCGGCTGCCGGCCCAGATGCGCGTGTCGCTGGCCTGCTGCCTCAACATGTGCGGCGCCGTTCACTGCTCGGATATCGCCATCCTCGGCGTGCACCGGAAACCGCCCTTCATCGAGCATGACCGCGTGCAGAATGTCTGCGAGATTCCTCTCGTCATCGCCGCCTGCCCCACGGCAGCCATCAAGCCCAAGAAGGTGGATGACAGGAAGAGCATCGAAATCAACAATGCCCGCTGCATGTTC	Otu0277	ReductivebacterialtypedsrAB(100)	Deltaproteobacteriasupercluster	Deltaproteobacteriasupercluster_unclassified	Deltaproteobacteriasupercluster_unclassified	Deltaproteobacteriasupercluster_unclassified
Otu0290		0.0180039	0.0252213		-0.00039735	0.413377		-0.00023968	0.593049		-0.000383027	0.179033		0.000592868	0.811935		0.0178658	0.010777	0.0213129	0		0.0120511	0.00929541	0	0		0.0344867	0.0186846	0.0406071	0.0103972		0.00761209	0.00757232	0.023912	0.0293772		Otu0290	M01867_33_000000000-B5842_1_1104_25193_6320	ATCCACTGCCATACGCCCGCGATTGACGCTTCCGGCGTGGTCAAGGCCGTGATGGACGGCGTGTATGACGACTTCGGGAAAATGCGCCTCCCCGCTCCCGTCAGGGTCTCCCTGGCGTGCTGCCTCAACATGTGCGGTGCGGTGCATTGTTCGGACATCGCCATCCTCGGAATCCACCGCAAGCCGCCTATGATCGACAGTGAGTGGATCGACAAGCTGTGCGAGCTGCCGCTCGCCATCGCAGCCTGCCCCACCGCGGCCATCAAGCCGGCCAAGACTGAGTCGGGCCTCAAGAGCCTTGAGGTTAATGGCGAGCGCTGCATGTTC	Otu0290	ReductivebacterialtypedsrAB(100)	Deltaproteobacteriasupercluster	Proteobacteria	Deltaproteobacteria	Deltaproteobacteria_unclassified
Otu0379		0.0179525	0.0215086		0.000240711	0.769497		-0.000268759	0.593049		0.000848541	0.907043		0.00061477	0.878924		0.0200828	0.024202	0.0228311	0.0316256		0.0138026	0.0104232	0	0		0.0176365	0.0354926	0.0368924	0.0627746		0.0202881	0	0	0.0195848		Otu0379	M01867_33_000000000-B5842_1_2114_27246_17987	GCCCACTGCCATACGCCCGCCATCGATGCTTCGGGTGTGGTGAAGGCCGTCATGGACGACCTGTTCGAGTATTTCGGCTCGCACAAGCTGCCCGCACAGGTGCGTATTGCCCTGGCCTGCTGCCTCAACATGTGCGGTGCTGTTCACTGCTCCGACATCGCCATCCTCGGCGTGCACCGGAAACCGCCTTTCATCGAGCACGACCGTGTGCAGAATGTCTGCGAGATCCCGCTGGTCGTCGCCGCCTGCCCCACGGCAGCCATCAAGCCCAAGAAGGTGGATGACCGGAAGAGTATTGAAATCAACAACGCCAGCTGCAGGTTC	Otu0379	ReductivebacterialtypedsrAB(100)	Deltaproteobacteriasupercluster	Proteobacteria	Deltaproteobacteria	Deltaproteobacteria_unclassified
Otu0501		0.0171734	0.0233273		2.16221e-05	0.00139989		0	0		0.00082466	0.732215		0.000922154	0.878924		0	0.0184118	0	0.0158128		0.0180766	0	0	0		0.0176365	0.0062282	0	0.0313873		0.0329803	0	0	0.0293772		Otu0501	M01867_33_000000000-B5842_1_1108_3742_9817	CTTCCCTGCCATACCCCTGCCACCGATGCTTCCGGTACGGTAAACGCCACCATGGACACCGTGTTCGATGATTTCAAAAACATGAGACTTCCGGCACATCTCAGAATTTCCATGGCTTGCTGTCTGAATATGTGCGGCGCGGTTCATTGCTCCGATATCGCCATTCTCGGGTATCACCGCAAACCGCCGATGTTGGACCATGAATATCTGGACAAAATGTGCGAGATTCCTCTTGCCATCGCCGCATGCCCAACCGCCGCGATCAAGCCGTCGAAGATTGATCTGCCCAATGGCACCAAGGTCAACAGCGTGGCTGTCAACAATGACCGCTGCATGTTC	Otu0501	ReductivebacterialtypedsrAB(100)	Deltaproteobacteriasupercluster	Proteobacteria	Deltaproteobacteria	Deltaproteobacteria_unclassified
Otu0419		0.0171492	0.014101		0	0		-0.000462839	0.593049		-0.000206796	0.0280269		-0.00019525	0.593049		0.0178658	0	0	0		0.0198282	0.0179501	0	0		0.0131466	0	0.0368924	0		0.0177561	0.00757232	0	0		Otu0419	M01867_33_000000000-B5842_1_1110_13717_4965	CTCCACTGCCATACGCCGGCAACGGACGCTTCCGGTCCGGTAAAAGCCGCCATGGACGTGCTGTTTGAAGATTTCACCCATATGCGGATGCCGGCGCATGTGCGCGTTTCGTTGGCCTGCTGTTTGAACATGTGCGGGGCGGTGCACTGCTCGGATATCGCCATTCTGGGCTATCATCGCAAACCTCCGATGCTGGACCACGAATATCTGGATAAAATGTGCGAAATTCCTCTGGCCATTGCAGCCTGCCCGACGGCAGCCATAAAGCCGGCTAAAATTGATCTTCCGGACGGCAAAAAAGTCAACAGTGTTTCGGTCAATGAAAGCCGCTGCATGTTT	Otu0419	ReductivebacterialtypedsrAB(100)	Deltaproteobacteriasupercluster	Proteobacteria	Deltaproteobacteria	Desulfobacteraceae
Otu0662		0.0169756	0.0257761		-0.00019686	0.593049		-0.000268759	0.593049		0.00252739	0.878924		0.000918646	0.878924		0.0106576	0.00763475	0	0		0.0336308	0.0104232	0	0		0.0134698	0	0	0.0805153		0.010144	0	0	0.0292654		Otu0662	M01867_33_000000000-B5842_1_2101_6840_11842	ATGCATTGCCATACTCCGGCTACGGATGCTTCCGGTCCGGTAAAAGCGGCAATGGACGTTTTGTTTGATGATTTCAAAAACATGAGACTTCCTGCCCATGTTCGCGTATCTTTGGCGTGCTGTTTGAATATGTGCGGCGCCGTTCATTGTTCGGATATTGCGATTCTTGGTTATCATCGGAAACCGCCGATGTTGGATCATGAATATCTTGACAAGATGTGCGAAATTCCTCTGGCGATTGCAGCATGCCCGACCGCAGCGATTAAGCCGTCTAAAGTCGAAGTTGATATGCCAGACGGAACCAAAGCCAAACTGAACAGCGTTGCAGTCAATAATGAACGCTGCATGTTC	Otu0662	ReductivebacterialtypedsrAB(100)	Deltaproteobacteriasupercluster	Deltaproteobacteriasupercluster_unclassified	Deltaproteobacteriasupercluster_unclassified	Deltaproteobacteriasupercluster_unclassified
Otu0231		0.0168475	0.0165528		-0.0011792	0.990226		0	0		0	0		-0.00019525	0.593049		0.0285233	0.0407693	0.0228311	0		0.0253967	0	0	0		0.0134698	0	0	0		0	0.00757232	0	0		Otu0231	M01867_33_000000000-B5842_1_1105_11944_23498	GCTCACTGCCATACTCCCGCCATCGACGCTTCCGGCGTGGTGAAGGCGGTTATGGATGAGTTGTTCGAGTACTTCGGTTCCCACAAGCTGCCCGCCCAGGTGCGTATCGCTCTGGCCTGCTGCTTGAACATGTGCGGCGCCGTACACTGCTCCGATATCGCTATCCTCGGTGTACACCGCAAGCCGCCTTTTGTTGAGCATGATCGTGTACAGAACGTATGCGAAATTCCTCTGGTCGTTGCGGCCTGTCCTACGGCGGCCATCAAGCCCAAAAAAGTGGGTGAAAAGAAGAGCATCGAGATCAACAACAGCCGTTGTATGTTC	Otu0231	ReductivebacterialtypedsrAB(100)	Deltaproteobacteriasupercluster	Proteobacteria	Deltaproteobacteria	Syntrophobacteraceae
Otu0464		0.0165349	0.0176984		0	0		0.00361187	0.993168		-0.000593982	0.593049		0.00060482	0.878924		0.00960061	0	0	0		0.0231882	0	0.0530279	0.124533		0.0232067	0.0230362	0	0		0.010144	0	0	0.0192678		Otu0464	M01867_33_000000000-B5842_1_2105_9830_7199	ATTCACTGCCATACGCCTGCAACAGATGCTTCCGGCATCGTCAAGGCAGTCATGGACGATCTGTACGAGTACTTTGTCGATTCGAAACTGCCGGCTTACTGCCGGATTTCGCTGGCCTGCTGCCTGAATATGTGCGGCGCGGTGCACTGCTCCGATATCGCCATCCTGGGCATCCATCGTAAGCCGCCGGCCATCAACCATGACCTGGTGCGTACCAAGTGTGAGCTCCCGAACGTGATCGCAGCCTGCCCGACGGGCGCCATCCGGCCCGATCCGAAGACCAAGTCGCTGGTGATCAATGAAGACAAGTGTATGTAC	Otu0464	ReductivebacterialtypedsrAB(100)	Firmicutesgroup	Unclassified	Unclassified	Unculturedfamily_levellineage5
Otu0479		0.0165769	0.0308619		-0.000820903	0.593049		-0.000944336	0.0218194		0.000979106	0.878924		4.35396e-05	0.000945999		0.00710505	0.0318368	0	0		0.00602555	0.0185908	0.211687	0.0229885		0.0430329	0	0	0.0311915		0.010144	0.0452244	0	0.0385356		Otu0479	M01867_33_000000000-B5842_1_1107_10615_4285	GCCCACTGCCACACGCCCGCCATCGACGCTTCCGGCGTCGTGAAAGCAGTGATGGATGAGCTGTTCGAGTACTTCGGAACCCACAAGCTGCCCGCCCAGGTGCGCATCGCCCTGGCCTGCTGCCTGAACATGTGCGGCGCCGTCCATTGCTCTGACATTGCCATCCTCGGCGTTCACAGGAAGCCCCCTTTCGTCGAGCATGACCGCGTGCCGAACGTGTGCGAGATTCCGCTGGTCATCGCCTCGTGCCCCACGGCGGCCATCAAGCCCAAGAAGGTTGGTGAGCTCAAGAGCATCGAGATCAACAACAGCCGCTGCATGTTC	Otu0479	ReductivebacterialtypedsrAB(100)	Deltaproteobacteriasupercluster	Proteobacteria	Deltaproteobacteria	Syntrophobacteraceae
Otu0485		0.0164531	0.023686		0	0		0	0		0	0		-0.000180338	0.593049		0.00826515	0	0	0		0.0193712	0	0	0		0	0	0	0		0.038176	0.00699399	0	0		Otu0485	M01867_33_000000000-B5842_1_1111_22893_23296	GTGCACTGCCACTCCTCGGCCACCGACGCCAGCGGGCTGGTGAAGTGCATGATGGATGCGCTGTGTGACCGCTTCACCAACGAGAACCTGCCCGGCAAGCTCCGGCTTGCCGTGGCCTGCTGCCTGAACATGTGTGGCGCGGTGCACTGCTCGGATATCGCGGTGCTCGGTGTCCATCGCAAGCCGCCCAAGATCCACCGCGACAACCTGCGCAAGATGTGCGAAGTGCCGACCCTGATCTCATCCTGTCCCACCGGCGCTATCCGCCCGATCACCGTGGACGGCAAGCAGTCCGTTGAGGTCCTCGAGGAGCAGTGCATGTAC	Otu0485	ReductivebacterialtypedsrAB(100)	ReductivebacterialtypedsrAB_unclassified	ReductivebacterialtypedsrAB_unclassified	ReductivebacterialtypedsrAB_unclassified	ReductivebacterialtypedsrAB_unclassified
Otu0362		0.0162859	0.0195732		0	0		0	0		0	0		-0.00019525	0.593049		0.00960061	0	0	0		0.0180766	0	0	0		0.0221265	0	0	0		0.0153398	0.00757232	0	0		Otu0362	M01867_33_000000000-B5842_1_1112_16888_19075	CTCCATTGCCACACTCCTGCTACCGATGCTTCCGGTCCGGTCAAAGCGGTCATGGATGACCTGTTCGAGTATTTCGGTTCCATGCAATTACCAGCACAGGTGCGTATAGCGCTGGCCTGCTGCCTGAACATGTGCGGTGCCGTTCATGCTTCCGATATAGCCATCCTCGGTATTCACCGCAAACCGCCGATGATCGATCATGCCCGGGTTACCGGCGTCTGCGAGATTCCGCTGGCAATCGCGTCCTGCCCCCTTGGAGCTGTCAAGCCCTTTAAGGCTATTGTTAACGGCGAGGAAATGAAATCCGTTAAAGTCAACGCCGAGCGTTGTATGTTC	Otu0362	ReductivebacterialtypedsrAB(100)	Deltaproteobacteriasupercluster	Proteobacteria	Deltaproteobacteria	Deltaproteobacteria_unclassified
Otu0366		0.0159104	0.0228514		-0.00019686	0.593049		0.000442923	0.241098		0.00105283	0.507483		0.000136406	0.00176048		0.0165303	0.00763475	0	0		0.0111371	0	0.030722	0.0195963		0.0258301	0	0.0461681	0.0417845		0.010144	0.0151446	0.121799	0.0385356		Otu0366	M01867_33_000000000-B5842_1_1105_21278_4829	GTCCACTGTCACAGCGCGGCAACAGATGCATCAGGCCTTGTCAACGCTATTATGGATAGTGTATACGACCATTTTACCAACACAAAGCTGCCCAATCACCTCCGGATTGCCGTTGGATGCTGCATCAATATGTGCGGTGCTGTTCACTGCTCCGACATCGCTGTAGTGGGTGTCCATACAAAGTCTCCAAAGCCCGATCATGCTCGTGTGATGGCACAGTGCGAGATCCCCACTACAATCCAGTCCTGCCCAACCGGCGCTATCCGGCGGCACCCTGATGCCAACATCAAGAGTGTTGTTGTCAAGGATGACTTGTGCATGTAC	Otu0366	ReductivebacterialtypedsrAB(100)	Deltaproteobacteriasupercluster	Nitrospirae	Deltaproteobacteria	Desulfobulbaceae
Otu0270		0.0158569	0.0207838		-0.00019686	0.593049		-0.000450356	0.0524181		0.00115103	0.775196		0.00179256	0.992102		0.0106576	0.00763475	0	0		0.0253967	0.0272455	0.0837499	0.0229885		0.0273733	0.0062282	0	0.0417845		0	0.00757232	0.023912	0.0675959		Otu0270	M01867_33_000000000-B5842_1_1112_15707_14853	CTCCATTGCCATACCGCGGCGATCGATGCCTCGGGTGTGGTGAAGGCGGTCATGGATGAATTATACGAGGATTTTGGAAAGATGAGACTGCCGGCCCATGTCAGGATATCCCTGGCTTGCTGCCTGAACATGTGCGGCGCCGTTCACTGCTCCGACATCGCCATTCTGGGCGTTCACCGCATGCCCCCCATGGTGGATCATGAAAACTTATCGAATATGTGCGAGATTCCTCTCGCCGTTGCGGCTTGCCCCACAGGAGCCATCAAGGCGACCACCGTGGACGGCAAAAAGAGCGTGGCGGTCAACAACGATAAGTGCATGTAC	Otu0270	ReductivebacterialtypedsrAB(100)	Deltaproteobacteriasupercluster	Deltaproteobacteriasupercluster_unclassified	Deltaproteobacteriasupercluster_unclassified	Deltaproteobacteriasupercluster_unclassified
Otu0385		0.0158809	0.0153392		0.000557282	0.0651904		0	0		-0.000289987	0.175303		0.000127047	0.188651		0.00960061	0.024202	0.099119	0.0553335		0.0171626	0	0	0		0.0266164	0.0062282	0.023084	0		0.010144	0.00699399	0	0.0097924		Otu0385	M01867_33_000000000-B5842_1_1113_24831_7492	GCCCACTGCCACACTCCGGCCATTGACGCCTCCGGTGTCGTTAAGGCCGTCATGGACGCCTTGTTCGAATACTTCGGTTCCCATAAGCTGCCGGCCCAGGTCCGGATCTCTCTGGCCTGCTGCCTGAACATGTGCGGCGCCGTGCACTGCTCCGACATCGCCATCTGTGGTGTGCACCGGACCCCGCCTAAAATCAGACATGATGTTCTGCGTCACCTGTGCGAAATCCCCACCACCATCGGTTCCTGTCCCACCGGCGCCAGCCGGCCGCATCCCGACAAGAACCTGAAGTCCGTCGTCGTTAACGAAGAACGGTGCATGTAT	Otu0385	ReductivebacterialtypedsrAB(100)	Deltaproteobacteriasupercluster	Proteobacteria	Deltaproteobacteria	Desulfobaccaacetoxidanslineage
Otu0332		0.0156872	0.0170511		-0.000427183	0.593049		0.00109412	0.109994		0.000979106	0.878924		0.000967539	0.470722		0.0106576	0.0165673	0	0		0.0258537	0.150034	0.0625387	0.169265		0.0160933	0	0	0.0311915		0.010144	0.0215603	0	0.0485333		Otu0332	M01867_33_000000000-B5842_1_1108_12208_24065	GTGCATTGCCACACCCCCGCGACCGATGCTTCGGGACCGGTGAAAGCGGTCATGGATGAGCTGCAGGGGTACTTCACGAGCATGACCCTTCCGTCCCAGGTCCGGATTGCTTTGGCCTGCTGCCTCAACATGTGCGGGGCCGTTCACTGCTCCGACATCACCATCCTGGGCATTCACCGCACGATTCCCAAGGCGGATCACAACCGCGTGCCCAACGTGTGCGAGATCCCGACCACCGTGGCCTCCTGCCCCAACGGCGCCATCCGGCCGGACCCCAAGAACAAGAGCGTCACCATCAACGAAGACAAGTGCATGTAC	Otu0332	ReductivebacterialtypedsrAB(100)	Firmicutesgroup	Unclassified	Unclassified	Unculturedfamily_levellineage6
Otu0358		0.0157675	0.0193562		-0.00206376	0.983142		-0.000508439	0.593049		0.000353257	0.896772		-0.00019525	0.593049		0.0356284	0.0923156	0.0762879	0.0237079		0	0.0197186	0	0		0.00448994	0.0186846	0.0267987	0.0313873		0.0229519	0.00757232	0	0		Otu0358	M01867_33_000000000-B5842_1_1112_4528_14643	GCCCACTGCCACACCCCCGCCATCGATGCATCGGGCGTGGTGCAGGCCGTCATGGACGATCTGTTCGAGTATTTCGGCTCCCACAAGCTGCCGGCTCAGGTGCGCATCGCCCTGGCCTGCTGCCTCAACATGTGCGGCGCGGTGCATTGCTCGGACATCGCCATTCTGGGCTACCATCGCAAGCCGCCCATGGTCGACCATGAGTACCTCGATAAGATGTGCGAGATTCCGCTCGCCATCGCCGCCTGTCCGACCGCGGCCATCAAGCCGTCCAAGATGGAAATCGCCGGACAGAAGGTCAACAGCGTCGCCGTCAACAACGATCGCTGCATGTTC	Otu0358	ReductivebacterialtypedsrAB(100)	Deltaproteobacteriasupercluster	Proteobacteria	Deltaproteobacteria	Deltaproteobacteria_unclassified
Otu0276		0.0156746	0.0169074		0.000427868	0.723886		0.000831699	0.597904		-0.00262435	0.822644		4.35396e-05	0.000945999		0.0118177	0.00763475	0.0213129	0.0237079		0.0253967	0.00929541	0.0413275	0.041511		0	0.117057	0.0461681	0.0207943		0.0254838	0.0452244	0	0.0385356		Otu0276	M01867_33_000000000-B5842_1_1101_9228_15583	GTGCACTGTCATTCCTCGGCGACGGATGCGTCCGGCCTCGTCAAGAGCATGATGGACGCGCTGTTCCCCTACTTCGTGGAGGAGAAGCTGCCCGCCAAGCTGCGGCTCGCGGTCGCCTGCTGCCTCAACATGTGCGGCGCGGTGCACTGCTCCGACATCGCGGTGCTGGGCATCCACCGCAAGCCGCCCAAGGTCCGGCACGATGTGCTGCCGAAGATCTGCGAGATCCCAACCCTGATCGCATCCTGTCCGACCGGCGCCATCCTGCCCGCCACCGTGAACGGCAAAGCGTCCGTCGAAGTGAAGGAAGAGCAGTGCATGTAC	Otu0276	ReductivebacterialtypedsrAB(100)	Environmentalsupercluster1	Unclassified	Unclassified	Unculturedfamily_levellineage8
Otu0487		0.0151857	0.0272641		-0.00039372	0.593049		0	0		0	0		0.000922154	0.878924		0	0.0152695	0	0		0.0115941	0	0	0		0.0187167	0	0	0		0.0304321	0	0	0.0293772		Otu0487	M01867_33_000000000-B5842_1_1106_17636_5794	ATCCATTGCCACACCCCCGCCACCGACGCTTCCGGCGTGGTGAAAGCCGTCATGGACGGCCTGTTTGAGGAATTCGGCAACCACAACATGCCGGCTCCCGTGCGCGTTTCCTTGGCGTGCTGCCTGAACATGTGCGGCGCGGTCCATTGCTCCGACATCGCCATCCTCGGCATCCACCGCAAGCCCCCCATGATCGACAAAGAGTGGATCGACAAGCTGTGCGAACTTCCGCTTGCAATCGCAGCCTGCCCCACCGCGGCCATCAAGCCTGCCAAGACCGAAAGCGGCCTGAAGAGCCTGGAAGTCAATGCAGAGCGGTGCATGTAC	Otu0487	ReductivebacterialtypedsrAB(100)	Deltaproteobacteriasupercluster	Proteobacteria	Deltaproteobacteria	Desulfomoniletiedjeilineage
Otu0166		0.0150824	0.0336077		-0.00054665	0.70964		0.00465885	0.822186		0.00229073	0.878924		0.00786968	0.995266		0.00355252	0.0165673	0.0213129	0		0	0.0963374	0.222293	0.267247		0.0187167	0	0	0.072976		0.0380604	0.0302893	0.142273	0.300992		Otu0166	M01867_33_000000000-B5842_1_1105_21280_6835	ATCCACTGCCACACCCCGGCTACCGATGCGTCAGGCATCGTGAAGTCCGTGATGGATGATCTTTACGAGTACTTTGTGGACATGAAGCTGCCGGCCTATTGCCGCATCTCTCTGGCGTGCTGCTTGAACATGTGCGGCGCGGTGCACTGCTCGGATGTGGCGATCCTGGGCATCCATCGCAAGCCTCCGGCCATCAACCACGACACGGTGCGCGCCAAGTGCGAGATCCCGAACGTCATCGCGGCGTGCCCCACGGGCGCCATCCGGCCCGATCCCAAGAACAAATCACTGATCGTCAACGAAGAGAAATGCATGTAC	Otu0166	ReductivebacterialtypedsrAB(100)	Firmicutesgroup	Unclassified	Unclassified	Unculturedfamily_levellineage5
Otu0233		0.0151219	0.0176892		0.00227045	0.947923		0.00117447	0.705786		-0.000140449	0.0818398		-0.000805423	0.593049		0.00826515	0.0318368	0.0762879	0.112104		0.0309653	0.0104232	0	0.045977		0.00603318	0.0124564	0.0259808	0.0103972		0.0152242	0.0312364	0	0		Otu0233	M01867_33_000000000-B5842_1_1110_16490_10028	GCTCACTGCCACACCCCCGCAATCGATGCGTCGGGGGTAGTCAAGGCCGTGATGGATGAGCTTTTCGATTATTTCGGGTCGCACAAGCTGCCCGCCCAGGTCCGCATTGCTCTGGCCTGCTGCCTCAACATGTGCGGCGCCGTGCACTGTTCGGACATTGCTATTCTGGGTGTGCACCGGAAGCCTCCGCTTGTGGAGAATGAGCGGGTGCAGAACGTGTGTGAAATCCCGCTGGTCATCGCCGCATGCCCGACGGCTGCGATCAAGCCCAAGAAGGTCGGTGAGCTGAAGAGTGTTGAGATCAATAACAGCCGGTGCATGTT	Otu0233	ReductivebacterialtypedsrAB(100)	Deltaproteobacteriasupercluster	Proteobacteria	Deltaproteobacteria	Syntrophobacteraceae
Otu0256		0.0149639	0.019538		0.00277478	0.878924		0	0		0.00315273	0.979494		0.000922154	0.878924		0.0165303	0	0	0.0883966		0.0180766	0	0	0		0.0176365	0	0.023084	0.104559		0.00761209	0	0	0.0293772		Otu0256	M01867_33_000000000-B5842_1_1101_24347_10243	ATCCACTGTCATACGCCGGCCACCGATGCTTCCGGCCCGGTCAAGGCGACCATGGATGTGCTGTTCGACGATTTCAAATCCATGAGAATGCCGGCGCACCTGCGGGTTTCTCTGGCCTGCTGCCTGAACATGTGCGGTGCGGTTCACTGCTCGGATATCGCCATTCTGGGGTTTCACCGCAAGCCGCCCATGCTGGATCATGAATATCTGGACAAGATGTGCGAAATCCCGCTGGCCATTGCAGCCTGTCCCACGGCCGCCATCCGGCCCTCCAAGACCGAGCTTCCCAGTGGCGAGACCGTCAACAGCGTCGCCGTGAAAAACGAGCGGTGCATGTTC	Otu0256	ReductivebacterialtypedsrAB(100)	Deltaproteobacteriasupercluster	Proteobacteria	Deltaproteobacteria	Desulfobacteraceae
Otu0106		0.0144743	0.0222073		0.00172006	0.331248		0.0184252	0.818879		0.00116165	0.534281		-0.00598951	0.991464		0.00355252	0.0583776	0	0.102749		0	0.152324	0.0932607	0.728749		0.0187167	0.0062282	0.0552334	0.0519859		0.0356279	0.226437	0.136595	0.0195848		Otu0106	M01867_33_000000000-B5842_1_1104_12572_3946	GCCCACTGCCACACCCCCGCAATCGATGCGTCGGGGGTAGTCAAGGCAGTGATGGATGAGCTTTTCGAGTACTTCGGGTCGCACAAGCTGCCCGCCCAGGTCCGCATCGCCCTGGCCTGCTGCCTCAACATGTGCGGCGCCGTGCACTGTTCGGACATAGCTATCCTGGGTGTGCACCGGAAGCCTCCGCTCGTCGAAAGCGAGCGTGTGCAGAATGTGTGTGAGATCCCACTGGTCATCGCCGCATGCCCGACGGCTGCGATCAAGCCCAAGAAGGTCGGTGAACTGAAGAGTGTTGAGATCAATAACAGCCGGTGCATGTTC	Otu0106	ReductivebacterialtypedsrAB(100)	Deltaproteobacteriasupercluster	Deltaproteobacteriasupercluster_unclassified	Deltaproteobacteriasupercluster_unclassified	Deltaproteobacteriasupercluster_unclassified
Otu0224		0.0145563	0.0179453		0.00105948	0.547751		0.00406744	0.422448		0.00215519	0.998413		-0.00157184	0.441177		0.0131531	0.0184118	0	0.0488759		0.00556855	0.0197186	0.222293	0.18547		0.0116033	0	0.023084	0.0727802		0.0279002	0.14009	0.178424	0.0968613		Otu0224	M01867_33_000000000-B5842_1_1106_15553_16614	TCCACTGTCACAGCGCGGCAACAGATGCATCAGGCCTTGTCAAAGCTATTATGGATAGTGTATACGACCATTTTACCAACACAAAGCTGCCCAATCACCTCCGGATTGCCGTTGGATGCTGCATCAATATGTGCGGTGCTGTTCACTGCTCCGACATCGCTGTAGTGGGTGTCCATACAAAGTCTCCAAAGCCCGATCATGCTCGTGTGATGGCACAGTGCGAGATCCCCACTACAATCCAGTCCTGCCCAACCGGCGCTATCCGGCGGCACCCTGATGCCAACATCAAGAGTGTTGTTGTCAAGGATGACTTGTGCATGTAC	Otu0224	ReductivebacterialtypedsrAB(100)	Deltaproteobacteriasupercluster	Deltaproteobacteriasupercluster_unclassified	Deltaproteobacteriasupercluster_unclassified	Deltaproteobacteriasupercluster_unclassified
Otu0533		0.0148547	0.024607		0.00153422	0.878924		-0.000359717	0.00383482		0.000326369	0.878924		-0.00115659	0.593049		0.00960061	0	0	0.0488759		0.0167056	0.0179501	0.201082	0.0391926		0.0331126	0	0	0.0103972		0	0.0448556	0	0		Otu0533	M01867_33_000000000-B5842_1_1106_17280_13950	GTCCATTGCCATACGCCGGCGACGGACGCTTCCGGCCCGGTGAAGGCGGTCATGGATGAGCTCTACGACTACTTCACCTCCATGAAGCTCCCGTCGCAAGTCCGCATCGCCCTGGCTTGCTGCCTCAATATGTGCGGCGCTGTTCACTGTTCGGACATCGCCATCCTGGGAATCCACCGAACGGTTCCGAAGCCCGATCATAACCGGATTCCGAACGTGTGCGAAATTCCCACCACGATCGCTTCGTGCCCCACCGGCGCGATCCGGCCGGATCCCAAGACCAAGACGGTCATCATCAACGAAGAGAAGTGCATGTAT	Otu0533	ReductivebacterialtypedsrAB(100)	Firmicutesgroup	Firmicutesgroup_unclassified	Firmicutesgroup_unclassified	Firmicutesgroup_unclassified
Otu0527		0.0146761	0.0207086		-0.000277883	0.593049		0	0		-1.52536e-06	1.63973e-05		0.000922154	0.878924		0.00960061	0.010777	0	0		0.0138026	0	0	0		0.0150131	0.0292644	0.041425	0.0313873		0.0202881	0	0	0.0293772		Otu0527	M01867_33_000000000-B5842_1_1108_25701_24748	GTTCATTGCCATACACCGGCAACCGATGCTTCCGGACCGGTAAAAGCAGCGATGGATGCTTTGTTTAAGGATTTTCATGATATGCGGATGCCCGCCCATGTGCGTGTTTCTCTGGCCTGCTGTCTGAATATGTGCGGCGCCGTGCATTGCTCAGATATCGCCATTCTGGGATATCACCGCAAACCGCCCATGGTCGACCATGCGTACCTTGACAAAACGTGCGAAGTGCCCCTGGCGATTGCGGCATGCCCCACAGCGGCGTTGAAGCCGAAAAAAGTTGATCTTAACGGCACCATCGTCAACAGTATCGAAGTCAATAATGACCGCTGCATGTTC	Otu0527	ReductivebacterialtypedsrAB(100)	Deltaproteobacteriasupercluster	Deltaproteobacteriasupercluster_unclassified	Deltaproteobacteriasupercluster_unclassified	Deltaproteobacteriasupercluster_unclassified
Otu0323		0.0145395	0.017093		0.00289603	0.885212		-0.00023968	0.593049		0.00230894	0.97774		4.85695e-05	0.00024444		0.0153702	0.0591811	0.0602159	0.151625		0.0138026	0.00929541	0	0		0.00603318	0	0.0389712	0.0805153		0.0229519	0	0.10101	0.0195848		Otu0323	M01867_33_000000000-B5842_1_1114_21947_22273	GCCCACTGCCACACCCCCGCCATCGATGCATCGGGCGTGGTGAAGGCCGTCATGGACGATCTGTTCGAGTATTTCGGCTCCCACAAGCTGCCGGCTCAGGTCCGCATCTCCCTGGCCTGCTGCCTGAACATGTGCGGCGCCGTGCATTGCTCCGACATCGCCATCTGCGGTGTGCACCGGACCCCGCCCAAAGTGAGACATGAGGCCCTGCGCCACCTGTGCGAAATCCCCACCACCATCGGTTCTTGCCCCACCGGCGCCATCCGGCCGCATCCCGACAAGAACCTGAAGTCCGTGGTCATCAATGATGAACGCTGCATGTAC	Otu0323	ReductivebacterialtypedsrAB(100)	Deltaproteobacteriasupercluster	Proteobacteria	Deltaproteobacteria	Desulfobaccaacetoxidanslineage
Otu0220		0.0144523	0.0147711		0.00544291	0.966486		-0.000537518	0.593049		-0.000145632	0.0280269		0.000850442	0.551986		0.0106576	0.0291888	0.0617341	0.208396		0.0193712	0.0208464	0	0		0.0176365	0	0.0259808	0		0.010144	0.0145663	0	0.0390578		Otu0220	M01867_33_000000000-B5842_1_1106_11156_7350	ATCCACTGCCACACGCCCGCCACGGACGCCTCCGGCACCGTGCAGGCGACCATGGACGTGGTGTTCGAGGAATTCCAGAACATGCGTCTGCCCGCCCCCGTGCGCATCTCCATGGCCTGCTGCCTGAACATGTGCGGCGCGGTGCACTGCTCCGACATCGCCATCCTGGGCATCCACCGCAAGCCTCCGATCATTGACCACGAGAGCGTGGACAACATCTGCGAAGTGCCCCTGGCCGTCGCTGCCTGTCCCACCGGCGCCATCCGCCCGACCAAGGTCGAGTTCCAGGGCAAGCAGGTCAACACCGTTGCCGTGAAAAACGAGCGCTGCATGTTC	Otu0220	ReductivebacterialtypedsrAB(100)	Deltaproteobacteriasupercluster	Proteobacteria	Deltaproteobacteria	Deltaproteobacteria_unclassified
Otu0305		0.0141215	0.0145412		0.00245592	0.835375		-5.94483e-05	0.0280269		0.000784828	0.146756		-0.00026327	0.37622		0.0131531	0.0381213	0.102842	0.127917		0.0120511	0	0.0106056	0		0.0236697	0.0647569	0.0129904	0.0805153		0.00761209	0.00699399	0.0147951	0		Otu0305	M01867_33_000000000-B5842_1_1102_4314_8933	GCCCACCGCCACACCCCCGCCATCGATGCTTCGGGCGTGGTGAAGGCCGTCATGGACGATCTGCTCGAGTATTTCGGATCCCACAAGTTGCCCGCTCAGGTGCGCATCGCCCTGGCCTGCTGCCTCAACATGTGCGGCGCGGTCCACTGCTCCGACATCGCCATCTGCGGCGTCCACCGCACCCCGCCCAAGGTTATGCACGATAACCTGAAAAACCTCTGTGAAATTCCCACCACCATCGCTTCTTGTCCCACCGGCGCCATCCGGCCTCATCCGGACAAGAACCTGAAAAGCGTTGTAGTGAATGAACCGAAATGCATGTAT	Otu0305	ReductivebacterialtypedsrAB(100)	Deltaproteobacteriasupercluster	Proteobacteria	Deltaproteobacteria	Desulfobaccaacetoxidanslineage
Otu0272		0.0141813	0.0114968		0.00527741	0.915206		0	0		0.00221748	0.9955		-0.000625085	0.593049		0.0214183	0.0368236	0.048216	0.206981		0.00556855	0	0	0		0.0221265	0.0373692	0.0591584	0.111903		0.00761209	0.0242424	0	0		Otu0272	M01867_33_000000000-B5842_1_2108_21072_2941	ATTCACTGCCACACCCCGGCCATCGACGCCTCCGGTGTCGTCAAAGCCGTTATGGACGACTTGTTCGAATACTTCGGATCCCATAAGCTGCCGGCCCAGGTCCGTATCTCCCTGGCCTGCTGCCTGAACATGTGCGGCGCGGTCCACTGCTCCGACATCGCCATCCTGGGCGTGCACCGCAAACCCCCCTTCGTCGAGCATGACCGCGTGCAGAACGTGTGCGAAATCCCGCTGGTCGTCGCTGCCTGCCCCACGGCAGCCATCAAGCCCAAGAAGGTGGATGATAGGAAGAGCATCGAGATCAACAACGCCCGCTGCATGTTC	Otu0272	ReductivebacterialtypedsrAB(100)	Deltaproteobacteriasupercluster	Proteobacteria	Deltaproteobacteria	Syntrophobacteraceae
Otu0303		0.0137438	0.0177219		-0.00253232	0.420814		-0.00125656	0.593049		0.00126904	0.887369		-0.000258815	0.00641807		0.0118177	0.158585	0.032144	0.0553335		0.0120511	0.0487326	0	0		0.0311063	0.0062282	0.0360744	0.0519859		0	0	0.10101	0.0097924		Otu0303	M01867_33_000000000-B5842_1_1104_9194_22587	GTCCATTGCCACACCCCGGCTATTGACGCCTCCGGGATCGTCAAGGCCGTCATGGACGACCTGTTTGAGTATTTCGGTTCTCACAAGCTGCCCGCCCAGGTGCGTATCGCTCTGGCTTGCTGCTTGAATATGTGCGGCGCGGTGCATTGCTCGGATATCGCCATCCTGGGGATCCACCGGACTGCTCCGAAAGTGGCTCACGACAGATTGCGCCATCTTTGTGAAATCCCGACAACGATCGCATCTTGCCCCACCGGCGCCATCCGGCCGCATCCCGACAAGAGCATCAAGAGCGTTGTCGTCAACGAAGAACGCTGCATGTAC	Otu0303	ReductivebacterialtypedsrAB(100)	Deltaproteobacteriasupercluster	Proteobacteria	Deltaproteobacteria	Desulfobaccaacetoxidanslineage
Otu0422		0.013728	0.0251652		0	0		0	0		0.00219136	0.996131		0.00214819	0.878924		0	0	0	0		0.0447679	0	0	0		0	0.0292644	0.0599764	0.104559		0.010144	0	0	0.068435		Otu0422	M01867_33_000000000-B5842_1_2113_23001_22591	GTGCACTGCCATACCCCGGCCACCGACGCCTCCGGCGTGGTCAAGGCCGTCATGGACGATGTCATCGAGTGCTTCCACGACAAGCGTCTCCCGGGCAAGATCCGCATCGCCCTGGCCTGCTGCCTCAACATGTGCGGCGCCGTGCACTGCTCCGACATCGCCATCCTCGGCATCCATCGGCTGCCGCCCAATATCAAGCAGGACCAGGTGGGCAAGCTGTGCGAGGTCCCCACGGTCATCGCCTCCTGCCCCACGCTCGCCATCCGGCCCGACCCCAAGAACAAGAGCGTGCAGATCAACGAGGAGCGTTGCATGTAC	Otu0422	ReductivebacterialtypedsrAB(100)	Deltaproteobacteriasupercluster	Deltaproteobacteriasupercluster_unclassified	Deltaproteobacteriasupercluster_unclassified	Deltaproteobacteriasupercluster_unclassified
Otu0329		0.0135852	0.0162459		-0.000427183	0.593049		0.000555683	0.954172		0.00163703	0.731078		0.00227976	0.999083		0.00710505	0.0165673	0	0		0.0253967	0	0.0106056	0.0195963		0.0142268	0.0124564	0	0.062383		0.00761209	0	0.0295902	0.0779105		Otu0329	M01867_33_000000000-B5842_1_1101_7176_6476	GCTCATTGCCACAGCGCAGCGACCGATAGTTCACCCATCGTGAAGGCCCTCATGGACGAACTCTACAATTACTTCACCAGCATGAAACTGCCGGCCAAGCTGAGGGTTTCATTGGCCTGTTGCATCAATATGTGTGGGGCTGTCCATTGTTCAGATTTGGCCATTGTCGGGGTACATACGAAGATACCCAAAGTGAATAATGAAAAGTTAGCAGCGACCTGTGAAATTCCAACGGTGATGGCCTCCTGCCCCACAGGGGCGATACGGCGGCATCCTGATAAAGATATCAAAGCCGTGGTCGTCAAAGAAGATCTCTGTATGTAT	Otu0329	ReductivebacterialtypedsrAB(100)	Deltaproteobacteriasupercluster	Deltaproteobacteriasupercluster_unclassified	Deltaproteobacteriasupercluster_unclassified	Deltaproteobacteriasupercluster_unclassified
Otu0306		0.0135331	0.0306805		0.000260385	0.929297		0.00215697	0.324665		0.000575336	0.878915		-0.00111229	0.970838		0.00355252	0.0152695	0.016072	0.0237079		0	0.0746967	0	0.130073		0.05058	0	0.0138083	0.0207943		0	0.0367049	0.0295902	0		Otu0306	M01867_33_000000000-B5842_1_1106_21116_24875	GCTCATTGCCATACTCCTGCCATCGACGCTTCCGGCGTTGTGAAGGCGGTCATGGATGAACTGTTCGAATACTTTGGCTCCCACAAGCTGCCCGCTCAGGTGCGCATCGCTCTGGCCTGCTGCCTGAACATGTGCGGAGCCGTCCATTGCTCCGACATCGCCATTCTGGGTGTGCACCGCAAGCCTCCTTTCGTCGAGGACGATCGCGTACCGAATGTGTGTGAAATTCCGCTCGTGATCGCTGCATGCCCGACGGCTGCCATCAAGCCCAAAAAAATTGGGGAATTGAAGAGTGTCGAGATCAACAAGAGCCGTTGTATGTTC	Otu0306	ReductivebacterialtypedsrAB(100)	Deltaproteobacteriasupercluster	Proteobacteria	Deltaproteobacteria	Syntrophobacteraceae
Otu0565		0.0132443	0.0154191		-0.000944455	0.965996		0	0		-0.00107576	0.593049		0	0		0.0214183	0.0331345	0.016072	0		0.0138026	0	0	0		0	0.0417208	0	0		0.0177561	0	0	0		Otu0565	M01867_33_000000000-B5842_1_2106_23027_16778	GCCCACTGCCACACGCCCGCCATCGATGCTTCGGGCGTGGTGAAGGCCGTCATGGACGATCTGTTCGAGTATTTCGGATCCCACAAGTTGCCCGCTCAGGTGCGCATCGCCCTGGCCTGCTGCCTCAACATGTGCGGCGCGGTCCACTGCTCCGACATCGCCATCTGCGGCGTGCACCGCACCGCTCCCAAGATCATGCACGACAGGCTGCGCCATCTGTGCGAAATCCCCACCACCATCGGTTCCTGTCCCACCGGCGCCATCCGGCCGCATCCCGACAAGAACCTGAAAAGCGTCATCGTCAACGAAGAGCGCTGCATGTAC	Otu0565	ReductivebacterialtypedsrAB(100)	Deltaproteobacteriasupercluster	Proteobacteria	Deltaproteobacteria	Desulfobaccaacetoxidanslineage
Otu0388		0.0132298	0.0269393		0	0		-0.00047936	0.593049		0.00236679	0.830016		0.00061477	0.878924		0.0288018	0	0	0		0.0120511	0.0185908	0	0		0.0120664	0.0062282	0	0.0805153		0	0	0	0.0195848		Otu0388	M01867_33_000000000-B5842_1_1103_27637_14174	GTCCATTGCCATACCCCCGCGACCGACGCCTCCGGCGTGGTCAAAGCGGTCATGGACGACCTGTTCGAGTACTTTGTGGACCAAAAGCTGCCGGCCCATGTCAGGATCGCCCTGGCCTGCTGCCTCAACATGTGCGGCGCGGTCCACTGCTCGGACATCGCGATCCTGGGCATTCACCGGCTTCCGCCCATAGTGGACGGCGAGAAGATGCCCAAGCTCTGCGAGGTCCCCACGGTCATCGCAGCCTGCCCGACCTACGCGATCAAGCCAGACCCCAAGACCAAGGGCGTGACCGTGAACGAAGAAAAATGTATGTAC	Otu0388	ReductivebacterialtypedsrAB(100)	Deltaproteobacteriasupercluster	Deltaproteobacteriasupercluster_unclassified	Deltaproteobacteriasupercluster_unclassified	Deltaproteobacteriasupercluster_unclassified
Otu0331		0.0128867	0.0181248		0	0		0	0		0.00331327	0.897229		0.00184431	0.878924		0	0	0	0		0.0365338	0	0	0		0.0150131	0.0062282	0.0822425	0.125353		0	0	0	0.0587544		Otu0331	M01867_33_000000000-B5842_1_1101_23338_25204	GTGCACTGCCATACCCCGGCCACCGACGCCTCCGGCGTGGTCAAGGCCGTCATGGACGATGTCATCGAGTACTTCCACGACAAGCGTCTCCCGGGCAAGATCCGCATCGCCCTGGCCTGCTGCCTCAACATGTGCGGCGCCGTGCACTGCTCCGACATCGCCATCCTCGGCATCCATCGGCTGCCGCCCAATATCAAGCAGGACCAGGTGGGCAAGCTGTGCGAGGTCCCCACGGTCATCGCCTCCTGCCCCACGCTCGCCATCCGGCCCGACCCCAAGAACAAGAGCGTGCAGATCAACGAGGAGCGTTGCATGTAC	Otu0331	ReductivebacterialtypedsrAB(100)	ReductivebacterialtypedsrAB_unclassified	ReductivebacterialtypedsrAB_unclassified	ReductivebacterialtypedsrAB_unclassified	ReductivebacterialtypedsrAB_unclassified
Otu0365		0.0127283	0.0203997		-0.000555766	0.593049		-5.94483e-05	0.0280269		0.000503474	0.302359		0.00204535	0.978728		0.0263063	0.021554	0	0		0.0111371	0	0.0106056	0		0.0134698	0.0186846	0	0.0313873		0	0	0.0147951	0.0678011		Otu0365	M01867_33_000000000-B5842_1_1110_12422_11006	ATCCACTGCCATACCCCGGCGACCGACGCCTCGGGCGTGGTCAAGGCGGTCATGGATGATTTGTTTGATGAATTCACCAGCATGAGGATGCCGGCCCATGTCCGGATTTCTCTGGCCTGTTGCCTGAATATGTGCGGGGCGGTTCATTGTTCCGACATCGCCATCCTGGGCTATCACCGCAAACCACCCATGATTGATGCCGAGGTCATTGACAAGGTCTGTGAAATTCCGCTGGCCATCGCCGCCTGTCCGACGGCAGCCATTAAACCGGCCAAAATCAAGAGGCCGGACGGAACGGACGCTCAGGCCGTAGCTGTTAATAATGACCGCTGTATGTTT	Otu0365	ReductivebacterialtypedsrAB(100)	Deltaproteobacteriasupercluster	Firmicutes	Clostridia	LA_dsrABFirmicutes
Otu0412		0.0125759	0.0170596		0	0		-0.00134127	0.461242		5.18336e-06	0.000179179		-0.0016976	0.593049		0.0167057	0	0	0		0.0193712	0.0735689	0.0106056	0.0195963		0.0142268	0.0124564	0	0.0103972		0	0.0658375	0	0		Otu0412	M01867_33_000000000-B5842_1_2102_13811_21975	GTTCACTGCCATACGCCGGCGACGGACGCTTCCGGCCCGGTGAAGGCGGTCATGGATGAGCTCTACGACTACTTCACCTCCATGAAGCTCCCGTCGCAAGTCCGCATCGCCCTGGCTTGCTGCCTCAATATGTGCGGCGCTGTTCACTGTTCGGACATCGCCATCCTGGGAATCCACCGAACGGTTCCGAAGCCCGATCATAACCGGATTCCGAACGTGTGCGAAATTCCCACCACGATCGCTTCGTGCCCCACCGGCGCGATCCGGCCGGATCCCAAGACCAAGACGGTCATCATCAACGAAGAGAAGTGCATGTAT	Otu0412	ReductivebacterialtypedsrAB(100)	ReductivebacterialtypedsrAB_unclassified	ReductivebacterialtypedsrAB_unclassified	ReductivebacterialtypedsrAB_unclassified	ReductivebacterialtypedsrAB_unclassified
Otu0409		0.0122214	0.0162718		6.91824e-05	0.0162613		-0.00226213	0.15419		-0.000233409	0.383751		7.48468e-06	2.05262e-05		0.00710505	0.0165673	0	0.0158128		0.0236452	0.0463234	0.190476	0		0.0105231	0.0062282	0.0129904	0		0.00761209	0	0.0535022	0.0097924		Otu0409	M01867_33_000000000-B5842_1_1113_8624_17054	TTCACTGCCACACGCCGGCAACGGATGCGTCCGGCCCGGTGAGGGCGGTGATGGATGCGCTTTTTGACGATTTTGTAAAAATGCGGCTGCCCGCGCAGTTGCGGATAGCTCTTGCATGCTGTCTGAATATGTGCGGAGCGGTGCATTGTTCGGACATCGCCATTTTAGGCTATCATCGAAAACCGCCCATACTGGACCATGAATATCTGGACAATATGTGCGAGATTCCCCTGGCCATTGCGGCATGCCCCACGGCGGCCATCCGTCCCTCCAAAGTGGATCTTGAGGGGGGGAAAAAAGTCAACAGCGTTGCGGTAAAGGAAGACCGATGCATGTG	Otu0409	ReductivebacterialtypedsrAB(100)	ReductivebacterialtypedsrAB_unclassified	ReductivebacterialtypedsrAB_unclassified	ReductivebacterialtypedsrAB_unclassified	ReductivebacterialtypedsrAB_unclassified
Otu0234		0.0122083	0.0165804		-0.000982949	0.593049		-0.000268759	0.593049		0.004871	0.904709		0.00337128	0.878924		0.0131531	0.0381213	0	0		0	0.0104232	0	0		0.0255362	0.0417208	0.151284	0.216462		0.010144	0	0	0.107399		Otu0234	M01867_33_000000000-B5842_1_1101_6453_7996	ATCCACTGCCACACCCCGGCATCCGACGCTTCCGGTACGGTAAAGGCGACCATGGATGAAGTTTTCGCGGATTTTCAGAATATGCGCATGCCGGCCCATCTGCGGATCTCCATGGCCTGCTGCCTGAATATGTGCGGCGCGGTTCACTGCTCGGATATCGCGATTCTGGGATATCACCGCAAACCGCCCATGGTCGACCATGCGTACCTTGACAAAACGTGCGAAGTGCCGCTTGCCATTGCCGCATGCCCGACCGCAGCTTTGAAACCCAAAAAAGTCGACCTTAACGGCACCATCGTCAACAGCATCGAAGTCAATAATGACCGCTGCATGTTC	Otu0234	ReductivebacterialtypedsrAB(100)	Deltaproteobacteriasupercluster	Firmicutes	Clostridia	LA_dsrABFirmicutes
Otu0554		0.0122142	0.0222363		-0.00019686	0.593049		0.000199325	0.304641		0.00295576	0.878924		-0.000346202	0.148997		0.0165303	0.00763475	0	0		0	0.0179501	0.0106056	0.0229885		0.0323263	0	0	0.094162		0	0.00699399	0.0295902	0		Otu0554	M01867_33_000000000-B5842_1_1109_21118_14970	ATCCACTGCCACACGCCCGCCACGGATGCTTCGGGCGTGGTCAAGGCCGTGATGGATGACCTGTACGAGTACTTTGTGGATTGGAAGCTGCCGGCCTATTGCCGCATCTCGCTGGCGTGCTGCCTGAACATGTGCGGCGCGGTGCACTGCTCCGACATCGCCATCCTAGGCATCCATCGCAAGCCGCCGCACATCAACCATGACCTGGTGCGCACCAAATGCGAGCTGCCCAACGTCATCGCCGCGTGCCCCACAGGCGCTATCCGGCCCGACCCGGCGAACAAGAGCTTGCAGGTGAACGAGGATCGCTGCATGTAC	Otu0554	ReductivebacterialtypedsrAB(100)	Firmicutesgroup	Unclassified	Unclassified	Unculturedfamily_levellineage5
Otu0125		0.0120278	0.0205295		0	0		0.00662251	0.514371		0.0016012	0.575338		0.00482178	0.803106		0.00960061	0	0	0		0.0111371	0.233539	0.104961	0.421553		0.0273733	0	0.0636911	0.062383		0	0.0728315	0.0535022	0.222988		Otu0125	M01867_33_000000000-B5842_1_1102_20722_16603	ATCCATTGCCATACGCCTGCCACCGATGCTTCCGGCATCGTGAAGTCGTTGATGGACGACCTGTTTGAATACTTTGCCGGTTGGAAGCTGCCTGCTTACTGCCGGGTGAGCCTGGCGTGCTGCCTGAACATGTGCGGCGCGGTGCATTGCTCCGATGTGGCGATCCTGGGCATCCATCGCAAGCCACCGGCGATCAACCACGACACGGTGCGCGCTAAGTGCGAGATCCCCAACGTGATCGCAGCATGCCCGACCGGCGCCATTAGACCTGATCCCAAGACCAAGTCGTTGATCGTCAACGAAGAGAAGTGCATGTAC	Otu0125	ReductivebacterialtypedsrAB(100)	Firmicutesgroup	Unclassified	Unclassified	Unculturedfamily_levellineage5
Otu0541		0.011923	0.0137983		0.00124056	0.878924		0	0		0	0		0.00061477	0.878924		0.00710505	0	0	0.0395207		0.0198282	0	0	0		0.0131466	0	0	0		0.00761209	0	0	0.0195848		Otu0541	M01867_33_000000000-B5842_1_1103_21551_23251	ATCCACTGTCATACCCCGGCTATCGATGCTTCGGGTGTGGTCAAGTCGGTGATGGATGAGCTGTTCGAGTATTTCACCTCGATGAAACTGCCCGCCCAGGTGCGGATCGCCTTGGCGTGTTGCCTGAACATGTGCGGTGCCGTGCACTGCTCCGACATCGCCATCCTGGGTGTGCACAGAAAACCACCGCTGATTGAGCATGATCGCCTTGGCAACGTGTGCGAGATCCCGCTGGTCATTGCCGCCTGCCCGACCGCAGCCATCAAACCGAAGAAGGTGGATGAGAAGAAAAGCGTCGAAATCAACAACAATCGCTGCATGTTC	Otu0541	ReductivebacterialtypedsrAB(100)	Deltaproteobacteriasupercluster	Proteobacteria	Deltaproteobacteria	Deltaproteobacteria_unclassified
Otu0353		0.0119927	0.0173852		0	0		0.000944459	0.999637		-0.00320706	0.593049		-0.00145141	0.146633		0.00826515	0	0	0		0.00556855	0.00929541	0.0212112	0.041511		0.023993	0.124378	0	0		0.010144	0.0291326	0.124922	0		Otu0353	M01867_33_000000000-B5842_1_1109_13302_11360	GTCCACTGCCACAGCGCGGCGACGGACGCCTCGGGCATCGTCAAGTCCGTCATGGACGACCTGGCCGATTACTTCACCACGAAGGAGCTCCCGAACAAGGTAAGGATCGCCCTGGCCTGCTGCGTCAACATGTGCGGCGCCGTCCACTGCTCCGACATCGCCATCGTGGCGGTCCACACCATCGTGCCGATCCCCGATGACACCCTGATCCCGAACATCTGCGAGATCCCGACGACGATCGCTTCCTGTCCGACGGGCGCCATCAGCCCGAACCCGGCGAAGAAGAGCGTCAAGATCAACGCGAAGAAGTGCATGTAC	Otu0353	ReductivebacterialtypedsrAB(100)	ReductivebacterialtypedsrAB_unclassified	ReductivebacterialtypedsrAB_unclassified	ReductivebacterialtypedsrAB_unclassified	ReductivebacterialtypedsrAB_unclassified
Otu0291		0.0117981	0.0181594		0	0		0.00109267	0.33813		0.00123784	0.886502		0.00167469	0.349812		0.0142101	0	0	0		0.0138026	0	0.0625387	0.045977		0.0191798	0.0124564	0.0129904	0.0519859		0	0.0458027	0.139717	0.115924		Otu0291	M01867_33_000000000-B5842_1_2101_23131_21145	CTCCACTGCCATACCCCGGCCATTGACGCCTCGGGGGTCGTGAAGGCGGTCATGGATGAGCTCTACGACGAGTTCTGCAGCATGCGCCTCCCGGCCCAGGTCCGCATCGCGCTCGCCTGCTGCCTGAACATGTGCGGCGCGGTGCATTGCTCCGACATCGCCATCCTCGGCGTGCACCGGAAACCGCCTTTCATCGAGCACGATCGCGTGAGCAAGGTCTGCGAGATTCCCCTCGCCATTGCCTCCTGCCCGACGGCGGCGATCAAACCCTCCAAGGTGGAGGAGTTCAAGAGTATAGCCATAAACAACGAGCGCTGCATGTTC	Otu0291	ReductivebacterialtypedsrAB(100)	Deltaproteobacteriasupercluster	Deltaproteobacteriasupercluster_unclassified	Deltaproteobacteriasupercluster_unclassified	Deltaproteobacteriasupercluster_unclassified
Otu0191		0.0118202	0.0192036		-0.000277883	0.593049		0.00335494	0.508245		0.0015612	0.879467		0.00185192	0.338408		0.00826515	0.010777	0	0		0.0138026	0.0753374	0.222293	0.208458		0.0252129	0.0230362	0.023084	0.0727802		0	0.0576869	0.163629	0.135602		Otu0191	M01867_33_000000000-B5842_1_1107_11694_18367	ATCCATTGCCATACGCCTGCCACCGATGCTTCCGGCATCGTGAAGTCGTTGATGGACGACCTGTTTGAATACTTTGCCGGTTGGAAGCTGCCTGCTTACTGCCGGGTGAGCCTGGCGTGCTGCCTGAACATGTGCGGCGCGGTGCACTGCTCCGATGTGGCGATCCTGGGCATCCATCGCAAGCCACCGGCGATCAACCACGACACGGTGCGCGCTAAGTGCGAGATCCCCAATGTGATCGCAGCGTGCCCGACCGGCGCTATTAGACCTGATCCCAAGACCAAGTCGTTGATCGTCAACGAAGAGAAGTGCATGTAC	Otu0191	ReductivebacterialtypedsrAB(100)	Firmicutesgroup	Firmicutesgroup_unclassified	Firmicutesgroup_unclassified	Firmicutesgroup_unclassified
Otu0401		0.0118603	0.0357658		-0.00019686	0.593049		0.00181062	0.998269		0.000367933	0.999998		-3.62501e-05	0.00388231		0	0.00763475	0	0		0.0414079	0.0655549	0.0848446	0.126681		0.00603318	0.0186846	0.023084	0.0311915		0	0.0431206	0.023912	0.0385356		Otu0401	M01867_33_000000000-B5842_1_1108_25683_9473	ATCCACTGTCACTCGGCCGCCACCGACGCCTCGGGCATCGTCAAGGCGCTGATGGACGAGCTGATCGGGCACTTCACGTCGATGGACCTGCCAGGCAAGTTGCGCGTGGCGCTGGCCTGCTGCGTCAACATGTGCGGAGCCGTGCACTGCTCCGACATCGCCATCCTCGGCATCCACCGGCGCCCGCCCAAGGTCAACCACGACAGGCTGCCCAAGGTCTGCGAGGTGCCAACGGTGATCGCCTCGTGCCCGACGGCGGCGATCAACCCCGTGCGCAAGGACGGGAAGGAGACCGTGGAGGTGGCCGACGACCTCTGCATGTTC	Otu0401	ReductivebacterialtypedsrAB(100)	ReductivebacterialtypedsrAB_unclassified	ReductivebacterialtypedsrAB_unclassified	ReductivebacterialtypedsrAB_unclassified	ReductivebacterialtypedsrAB_unclassified
Otu0407		0.0114641	0.0159076		-0.000691875	0.101261		-0.000462839	0.593049		-0.00107576	0.593049		0	0		0.0189227	0.0749449	0	0.0395207		0.0115941	0.0179501	0	0		0	0.0417208	0	0		0.0153398	0	0	0		Otu0407	M01867_33_000000000-B5842_1_1108_14252_5035	GCCCACTGCCACACCCCGGCCATCGACGCCTCCGGCGTTGTGAAGGCCGTCATGGACGACCTGTTCGAGTACTTCGGCTCCCACAAGCTGCCGGCCCAGGTCCGTATCGCCCTGGCCTGCTGCCTGAACATGTGCGGCGCCGTGCACTGCTCCGACATCGCCATCTGCGGCGTGCACCGCACCCCGCCTAAAATCAGGCATGATGTCCTGCGTCACCTGTGCGAAATCCCCACCACCATCGGTTCCTGTCCCACCGGTGCCATCCGGCCGCATCCCGACAAGAACCTGAAGTCCGTCGTCGTCAACGAAGAACGGTGCAGGGAC	Otu0407	ReductivebacterialtypedsrAB(100)	Deltaproteobacteriasupercluster	Proteobacteria	Deltaproteobacteria	Desulfobaccaacetoxidanslineage
Otu0372		0.0116575	0.0176092		0.00202215	0.599348		0	0		-0.000383626	0.0955315		0	0		0.0345714	0.0291888	0	0.0883966		0.00602555	0	0	0		0.00603318	0.0062282	0.0397891	0		0	0	0	0		Otu0372	M01867_33_000000000-B5842_1_1110_13358_5933	GCCCACTGCCACACCCCGGCCATCGACGCCTCTGGCGTCGTCAAGGCGGTCATGGACGCGTTGTTCGAGTACTTCGGTTCCCACAAGCTTCCCGCCCAGGTGCGCATCGCATTGGCGTGCTGCCTCAACATGTGCGGCGCGGTCCACTGCTCTGACATCGCCATTCTCGGTGTTCACCGCAAACCCCCCTTCGTCGAGCATGACCGCGTGCAGAACGTGTGCGAAATCCCGCTGGTCGTCGCTGCCTGCCCCACGGCAGCCATCAAGCCCAAGAAGGTGGATGATAGGAAGAGCATCGAGATCAACAACGCCCGCTGCATGTTC	Otu0372	ReductivebacterialtypedsrAB(100)	Deltaproteobacteriasupercluster	Proteobacteria	Deltaproteobacteria	Syntrophobacteraceae
Otu0416		0.0115984	0.0174656		0	0		0.00108729	0.199422		-0.000289987	0.175303		-0.000375588	0.593049		0.0142101	0	0	0		0.0111371	0.0573873	0	0.0817775		0.0210463	0.0062282	0.023084	0		0	0.0145663	0	0		Otu0416	M01867_33_000000000-B5842_1_2103_5697_20230	GTCCACTGCCACACGCCCGCCACGGACGCCTCGGGTCCCGTCAAGGCCCTCATGGATGAGATTTATGATTATTTCGTCACCATGAAGCTGCCGAACCACGTCCGGATCGCCCTGGCCTGCTGCCTGAACATGTGCGGCGCCGTCCACTGCTCCGACATCGCCATCCTGGGCATCCATCGGACTGTGCCCAAGCCGGACAACAGCCGCGTGCCGAACATGTGTGAAATCCCCTCTACGGTCGCCTCCTGCCCCACAGGCGCCATCCGGGGTGACATGAAGAACAAGACCGTCACCATCAACGATGATAAGTGCAGGTAC	Otu0416	ReductivebacterialtypedsrAB(100)	ReductivebacterialtypedsrAB_unclassified	ReductivebacterialtypedsrAB_unclassified	ReductivebacterialtypedsrAB_unclassified	ReductivebacterialtypedsrAB_unclassified
Otu0571		0.011443	0.0156482		-9.00897e-05	0.0280269		-0.00023968	0.593049		0	0		0	0		0.0178658	0	0.016072	0		0.00556855	0.00929541	0	0		0.00711339	0	0	0		0.0152242	0	0	0		Otu0571	M01867_33_000000000-B5842_1_1101_5043_18051	GTCCACTGCCATACTCCTGCAACTGATGCCTCCGGTACAGTTAAGGTCGTTTTGGACGAACTGTTCGAAGAATTCGGCCAGATGCGCATGCCTGCTCAGGTTCGCATCTCCATGGCCTGCTGTCTGAACATGTGCGGCGCAGTTCACTGCTCTGACATCGCCATCCTCGGCTACCACCGCAAGCCTCCGATCATTGACCACGAGTGGTTGGACAACCTGTGCGAAATTCCGTTGGCTGTTTCGGCCTGCCCCACGGGTGCTATCCGTCCGACCAAGAAGGAAATCGTCACGGCATCTGGCGAAACGAAAACCGTCAACACAGTCGCCATCAAGAACGAGCGTTGCATGTTC	Otu0571	ReductivebacterialtypedsrAB(100)	Deltaproteobacteriasupercluster	Proteobacteria	Deltaproteobacteria	Desulfomicrobiaceae
Otu0444		0.0115525	0.0236795		-0.000277467	0.158396		0	0		-7.7401e-05	0.0280269		0.00061477	0.878924		0.0247954	0.021554	0.0389031	0.0158128		0.0138026	0	0	0		0	0	0.0138083	0		0.00761209	0	0	0.0195848		Otu0444	M01867_33_000000000-B5842_1_1101_11900_2395	GTTCACTGCCACACCCCGGCCACCGACGCCTCCGGCCCGGTTAAGGCCCTGATGGACGAGCTGTTCGAGTACTTCGGCTCCATGAAGCTGCCCGCCTCCGTGCGCGTGGCGCTGGCCTGCTGCTTGAACATGTGCGGCGCGGTGCACGCGTCCGACATCGGCATCGTCGGCATCCACCGCAAGCCCCCGATGATCGACCACGAAGTCCTGGACAACGTCTGCGAAATCCCCCTGGCCGTCGCTTCCTGCCCGCTGGGCGCCATCAAGCCGGTGAAGGTTGATTTCCAGGGCAAGAAGGTCAACTCAGTCGACGTGAAAGAAGATCGTTGTATGTAC	Otu0444	ReductivebacterialtypedsrAB(100)	Deltaproteobacteriasupercluster	Proteobacteria	Deltaproteobacteria	Deltaproteobacteria_unclassified
Otu0175		0.010909	0.020205		5.50931e-05	0.00235243		-0.000193787	0.00128236		0.000177902	0.00369958		-0.00016767	0.0131801		0.00355252	0.0520931	0.016072	0.0474158		0.00556855	0.0179501	0.190476	0.0425848		0.0142268	0.0186846	0.11521	0.0415887		0.0202881	0.0728315	0.023912	0.0587544		Otu0175	M01867_33_000000000-B5842_1_2103_29059_13232	GCCCACTGTCACACCCCGGCCATCGATGCCTCCGGGGTTGTTAAAGCTGTGATGGACGAGCTTTTCGACTACTTCGGTTCTCACAAGCTCCCCGCCCAGGTCCGCATTGCGCTGGCCTGCTGCCTCAACATGTGTGGTGCCGTGCATTGCTCGGATATTGCGATCCTCGGTGTGCACCGGAAGCCTCCGTTCATCGAGCATGGACGGGTGCAGAACGTTTGCGAAATCCCTCTGGTCATTGCCGCCTGTCCTACGGCTGCGATTAAGCCCAAGAAGGTCGATGAGCGAAAGAGTGTTGAGATCAACAACAGCCGGTGTATGTTC	Otu0175	ReductivebacterialtypedsrAB(100)	ReductivebacterialtypedsrAB_unclassified	ReductivebacterialtypedsrAB_unclassified	ReductivebacterialtypedsrAB_unclassified	ReductivebacterialtypedsrAB_unclassified
Otu0152		0.0109137	0.0180404		-0.000277883	0.593049		-0.000778488	0.909518		0.00181318	0.98425		0.00319777	0.990533		0	0.010777	0	0		0.0305083	0.0278862	0.0106056	0		0.0131466	0.0124564	0.0267987	0.0727802		0	0.0582652	0.0865311	0.165185		Otu0152	M01867_33_000000000-B5842_1_1101_23560_26244	GTCCATTGCCACACCCCCGCCACCGACGGTTCGGGGCCAGTCAAGGCGGTCATGGACGAGCTTAGCGGATATTTTACGAGCATGGACCTGCCGGCCCAGGTCCGCATCGCCTTGGCCTGCTGCCTGAATATGTGCGGCGCCGTTCACTGTTCGGATATCGCCATCCTGGGCATCCATCGTCTCCCCCCCAAGACCGACCACGAGCGGGTCTCCAAGGTCAGCGAGGTGCCCCTGGTGGTGGCCGCCTGCCCCACCCGCGCGATCCGCCCCGATCCGAAGAACAAGAGCATCGTCGTCAACGATGAGAAGTGCATGTAT	Otu0152	ReductivebacterialtypedsrAB(100)	Deltaproteobacteriasupercluster	Firmicutes	Clostridia	LA_dsrABFirmicutes
Otu0240		0.0106405	0.0160112		-0.000285708	0.528818		0.000325367	0.0249008		0.000414744	0.963681		-0.00147411	0.831315		0.00355252	0.034979	0.0228311	0.0237079		0	0.0926468	0.030722	0.091954		0.0236697	0.0062282	0.0138083	0.0207943		0.0153398	0.0539534	0.0147951	0		Otu0240	M01867_33_000000000-B5842_1_1109_21194_5097	GCTCATTGCCATACTCCTGCCATCGACGCTTCCGGCGTTGTGAAGGCGGTCATGGATGAACTGTTCGAATACTTTGGCTCCCACAAGCTGCCCGCTCAGGTGCGCATCGCTCTGGCCTGCTGCCTGAACATGTGCGGAGCCGTCCATTGCTCCGACATCGCCATTCTGGGTGTGCACCGCAAGCCTCCTTTCGTCGAGGACGATCGCGTACCGAATGTGTGTGAAATTCCGCTCGTGATCGCTGCATGCCCGACGGCTGCCATCAAGCCCAAAAAAAGTGGGGAATTGAAGAGTGTCGAGATCAACAAGAGCCGTTGTATGTTC	Otu0240	ReductivebacterialtypedsrAB(100)	Deltaproteobacteriasupercluster	Proteobacteria	Deltaproteobacteria	Deltaproteobacteria_unclassified
Otu0371		0.0104871	0.017091		-0.000277883	0.593049		0.000197106	0.0908795		-0.000129395	0.0280269		-0.000902129	0.858089		0	0.010777	0	0		0.00602555	0.00929541	0.0318167	0.0195963		0.0205832	0	0.023084	0		0.0153398	0.0285543	0.0295902	0		Otu0371	M01867_33_000000000-B5842_1_1106_26675_16442	ATCCACTGCCACAGCGCCGCCACCGACGCGTCGGGCCTGGTGAAGTCGATCATGGACGAACTGTACGACTATTTCACCGAGTTCAAGCTATCGTCGAAACTGCGCATCGCCGTGGCCTGCTGCATCAACATGTGCGGCGCGGTCCATTGTTCCGACCTGGCCGTGGTGGGCGTCCATACCAAGCCCCCCAAGATCGACAACGACCGCCTGGGCAAGATCTGCGAGATACCGTCCGCGATTCGGTCGTGCCCCACGGGCGCCATCCGGAAGAACCCGGACGGCGACGGCCTCGTCGTAAACCGCGAGCGGTGCATGTAC	Otu0371	ReductivebacterialtypedsrAB(100)	Firmicutesgroup	Unclassified	Unclassified	Unclassified
Otu0657		0.010554	0.0199091		0	0		0.00128425	0.249703		0.00244999	0.962702		0.000922154	0.878924		0.0165303	0	0	0		0.0167056	0.0671697	0.0106056	0.0979816		0.00897989	0	0.0138083	0.0805153		0	0	0	0.0293772		Otu0657	M01867_33_000000000-B5842_1_1103_16188_13591	ATCCCCTGCCATACCCCGGCCATCGATGCCTCGGGAGTGGTCCAAGCCGTGATGGACGACCTGGATGAGTATTTCGGCAGCCACAAGCTGCCGGCCCAGCTGCGCATCTCCCTGGCCTGCTGCCTCAACATGTGCGGGGCGGTGCACTGCTCCGACATCGCCATCCTGGGGATCCACCGGACCGCGCCCAAGGTCATGCACGAGAAGCTGCGCCACCTGTGCGAAATCCCCACCACTATCGGTTCCTGTCCCACCGGCGCCATTCGGCCGCATCCCGACAAGAACCTGAAAAGCGTTGTAGTGAATGAACCGAAATGCATGTAT	Otu0657	ReductivebacterialtypedsrAB(100)	Deltaproteobacteriasupercluster	Proteobacteria	Deltaproteobacteria	Desulfobaccaacetoxidanslineage
Otu0443		0.0103118	0.0149689		-0.00188531	0.674145		0	0		-0.000915167	0.593049		-0.000625085	0.593049		0.0118177	0.0565331	0.0762879	0		0.0249397	0	0	0		0.00448994	0.0354926	0	0		0	0.0242424	0	0		Otu0443	M01867_33_000000000-B5842_1_1113_21201_26928	GCACACTGCCACACGCCCGCCATCGATGCTTCGGGCGTGGTGAAGGCCTTCATGGACGCCCTGTTCGAGTATTTCGGCACCCACAAGCTGCCTGCCCAGCTGCGCATCGCCCTGGCATGCTGCCTCAACATGTGCGGTGCCGTTCACTGCTCCGACATCGCCATCCTCGGCGTGCACCGGACCCCGCCCAAAGTGAAGCATGAAGTCCTGCGCCACCTGTGCGAAATCCCCACGACCATCGGTTCTTGTCCCACCGGCGCCAGTCGGCCGCATCCCGACAAGAGCATAAAGTCCGTGGTCATCAACGAAGAACGGTGTATGTAT	Otu0443	ReductivebacterialtypedsrAB(100)	Deltaproteobacteriasupercluster	Proteobacteria	Deltaproteobacteria	Desulfobaccaacetoxidanslineage
Otu0477		0.0101275	0.0182124		6.05714e-05	0.00325607		-0.00124133	0.795724		0	0		0.000112134	0.141833		0.0227538	0.00763475	0.0426257	0.0158128		0	0.0458363	0.0106056	0		0	0	0	0		0.0177561	0.00757232	0	0.0097924		Otu0477	M01867_33_000000000-B5842_1_2111_13121_23017	TTCCACTGCCACACGCCCGCCACGGACGCCTCCGGCACCGTGAAGGCGACCATGGACGTGGTGTTCGAAGAGTTCCAGAACATGCGTCTGCCCGCCCCCGTGCGCATCTCCATGGCCTGCTGCCTGAACATGTGCGGCGCGGTGCACTGCTCCGATATCGCCGTCCTGGGATACCACCGCAAACCGCCCATGCTCGACCACGAGTACCTGGACAAGATGTGCGAGATTCCGCTCGCCATCGCGGCCTGCCCGACCGCGGCCATCAAGCCGTCCAAGGTGGAGTTCGGCGGCCAGAAGCTCAACAGTGTCGCTGTCAACAACGACCGCTGCATGTTC	Otu0477	ReductivebacterialtypedsrAB(100)	Deltaproteobacteriasupercluster	Proteobacteria	Deltaproteobacteria	Deltaproteobacteria_unclassified
Otu0292		0.00986654	0.0138445		-0.000277883	0.593049		0.000471947	0.11032		0.000253553	0.404447		-0.00167572	0.921894		0	0.010777	0	0		0.0115941	0.0376687	0	0.045977		0.02026	0	0.0129904	0.0103972		0.00761209	0.0597907	0.023912	0		Otu0292	M01867_33_000000000-B5842_1_1103_10782_18958	GCCCACTGCCACACCCCCGCAATCGATGCTTCCGGGGTGGTCAAGGCCGTGATGGATGAGCTTTTCGACTATTTCGGATCGCACAAGCTACCCGCCCAGGTGCGCATCGCCCTGGCTTGCTGCCTCAACATGTGCGGGGCCGTCCATTGTTCGGACATCGCTATTCTGGGTGTGCACCGGAAGCCTCCGTTTGTCGAACATGACCGGGTGCAGAATGTGTGTGAAATCCCGCTGGTTATCGCCGCATGTCCTACAGCCGCGATCAAGCCCAAGAAGGTCGACGAGAGGAAGAGTGTTGAGATCAACAACAGTCGGTGCATGTTC	Otu0292	ReductivebacterialtypedsrAB(100)	Deltaproteobacteriasupercluster	Proteobacteria	Deltaproteobacteria	Deltaproteobacteria_unclassified
Otu0622		0.00981975	0.0171092		-0.00303784	0.593049		0	0		0.000835035	0.721388		0.000918646	0.878924		0.00960061	0.117815	0	0		0.0236452	0	0	0		0.00603318	0	0.0267987	0.0313873		0	0	0	0.0292654		Otu0622	M01867_33_000000000-B5842_1_1104_5417_20365	GCACACTGCCACACCCCCGCCATTGACGCTTCCGGCGTGGTGAAGGCGGTCATGGACGAGCTGTTCGATTATTTCGGCTCCCACAAGCTGCCCGCCCAGGTTCGTATCGCCCTGGCTTGCTGCTTGAATATGTGCGGTGCGGTGCATTGCTCCGATATCGCCATCCTTGGCGTACACCGCAAGCCGCCCCTCATCGAGCATGAACGCGTGCAGAACGTGTGCGAAATCCCGCTGGTCATCGCGGCGTGCCCGACCGCGGCCATCAAGCCCAAGAAGGTGGACGACAGGAAGTCCATCGAGATCAACAACAATCGATGCATGTTC	Otu0622	ReductivebacterialtypedsrAB(100)	Deltaproteobacteriasupercluster	Proteobacteria	Deltaproteobacteria	Syntrophobacteraceae
Otu0227		0.00971238	0.0133734		-0.000427183	0.593049		0.00453795	0.952182		0.000414744	0.963681		0.000711053	0.503021		0.0131531	0.0165673	0	0		0.0120511	0.0208464	0.0424223	0.169265		0.00603318	0.0062282	0.0138083	0.0207943		0.00761209	0.0382304	0.023912	0.0583257		Otu0227	M01867_33_000000000-B5842_1_1101_27400_12974	ATTCACTGCCACACACCCGCTACTGATGCCTCTGGCATTGTTAAAGCGATGATGGATGACCTATACGAATACTTTACCGAATGGAAAATACCGGCTTACTGCCGAATCTCGCTGGCCTGCTGCCTTAACATGTGCGGCGCGGTGCACTGTTCGGATATCGCGATCCTTGGCATCCATCGCAAGCCCCCGCTGATCAATCATGACCTGGTGCGCTCCAAGTGCGAAATTCCCAATGTAATTGCTGCCTGCCCGACCGGCGCTATTCGCCCAGACCCCAAAACCAAGTCACTGATCATCAACGAAGAAAAATGCATGTAC	Otu0227	ReductivebacterialtypedsrAB(100)	ReductivebacterialtypedsrAB_unclassified	ReductivebacterialtypedsrAB_unclassified	ReductivebacterialtypedsrAB_unclassified	ReductivebacterialtypedsrAB_unclassified
Otu0195		0.00949594	0.0209221		-0.000277883	0.593049		0.000916302	0.218317		0.00125437	0.114		-0.00114844	0.90037		0.0106576	0.010777	0	0		0	0.0463234	0.113377	0.087488		0.00448994	0.0417208	0.169836	0.104559		0.0228363	0.0705182	0.0443853	0.0292654		Otu0195	M01867_33_000000000-B5842_1_1105_4204_12071	GTCCACTGCCACTCGGCGGCGTCCGACGCCTCCGGCGTGGTGAAGGCGGTGATGGACCGGCTGTTCCCCTACTTCACCGGCGAGGTGAGCCTGCCGGCGAAGCTGCGGGTGGCCTACGCCTGCTGCCTCAACATGTGCGGCGCCGTGCACTGCTCGGACATCGCGATCCTCGGCGTCCACACCAAGGTGCCGGCGATCAACCACGACGACCTGCCGAAGATGTGCGAGATCCCGACCCTGGTCTCCTCGTGCCCGACCGGCGCGATCCGGCCGGCCACGGTCAACGGCAAGCCGTCGGTCGAGATCGAGGCGGCGCAGTGCATGTAC	Otu0195	ReductivebacterialtypedsrAB(100)	Environmentalsupercluster1	Unclassified	Unclassified	Unculturedfamily_levellineage9
Otu0374		0.00951989	0.013475		-0.000427183	0.593049		-0.000317213	0.999927		0.00310924	0.842046		0.00316203	0.927426		0.00710505	0.0165673	0	0		0.0193712	0.0567466	0.0530279	0.045977		0.0116033	0.0062282	0	0.104168		0	0.0145663	0.023912	0.116968		Otu0374	M01867_33_000000000-B5842_1_1101_23006_9163	ATCCACTGCCACACGCCGGCTACCGATGCCTCCGGCATCGTCAAGGCCGTCATGGATGAGCTTTTCGGGTACTTTGGCACCACGGATCTGCCGGCGCTCTGCCGCATCTCCCTGGCCTGCTGTCTCAACATGTGCGGCGCGGTGCACTGCTCCGACGTGGCCATCCTGGGCATCCACCGGATGATCCCCAAAGTGAACCACGAGCTGGTCCGCACCAAGTGCGAGCTGCCCAACGTCATCGCGGCCTGCCCCACGGGCGCCATCCGGCCGGACCCGCCCAACAAGAGCCTCACCGTGAATCCGGACCGCTGCATGTAC	Otu0374	ReductivebacterialtypedsrAB(100)	ReductivebacterialtypedsrAB_unclassified	ReductivebacterialtypedsrAB_unclassified	ReductivebacterialtypedsrAB_unclassified	ReductivebacterialtypedsrAB_unclassified
Otu0499		0.00948232	0.019467		0	0		0.00221842	0.953535		0.00130547	0.878924		0.000557532	0.580378		0	0	0	0		0	0.0104232	0.0212112	0.083022		0.0225895	0	0	0.0415887		0.0153398	0.00757232	0.0295902	0.0292654		Otu0499	M01867_33_000000000-B5842_1_2107_12843_25543	GTCCACTGCCACACCCCCGCCACCGATGCCTCGGGGCCCGTCAAGGCCCTCATGGACGAGATATACGATTATTTCGTTACCATGACGCTGCCCAACCACGTCCGCATCGCCCTGGCCTGCTGCCTGAACATGTGCGGCGCCGTGCACTGCTCCGACATCGCCATTCTGGGCATTCACCGGACGGTTCCCAAGCCGGACAACGTCCGCATGCCGAATCTGTGCGAAATTCCGTCCACGGTCGCCTCCTGTCCGACAGGCGCCATCCGCGGCGACATGAAGAACAAGACCGTCACCATCAACGATGAGAAGTGCATGTAC	Otu0499	ReductivebacterialtypedsrAB(100)	ReductivebacterialtypedsrAB_unclassified	ReductivebacterialtypedsrAB_unclassified	ReductivebacterialtypedsrAB_unclassified	ReductivebacterialtypedsrAB_unclassified
Otu0094		0.00938942	0.0140029		-0.00115541	0.915092		0.00135819	0.028428		-0.00374171	0.324445		-0.000622406	0.125245		0.00355252	0.041316	0.016072	0		0.0193712	0.229062	0.502075	0.321082		0.00448994	0.283156	0.0636911	0.124766		0.010144	0.331925	0.377638	0.32026		Otu0094	M01867_33_000000000-B5842_1_1102_19358_2534	ATTCACTGCCATACGCCGGCTACCGATGCCTCTGGCATTGTCAAAGCGGTGATGGATGACCTGTACGAGTACTTCGCCGATTCAAAGCTGCCGGCTTACTGCCGCATTTCCCTGGCCTGCTGCCTCAACATGTGCGGCGCGGTGCACTGCTCGGATATCGCCATCCTGGGCATCCATCGCAAGCCACCCGCGGTAAATCACGATATCGTACGCGCCAAGTGCGAAATCCCCAATGTGATCGCAGCCTGTCCGACCGGCGCCATCCGACCCGACCCGAAAGAGAAGTCGCTGATTGTCAACGAAGAGAAGTGCATGTAC	Otu0094	ReductivebacterialtypedsrAB(100)	Firmicutesgroup	Unclassified	Unclassified	Unculturedfamily_levellineage5
Otu0368		0.00915897	0.0150065		-0.00019686	0.593049		0.000615131	0.878924		0	0		-0.000946427	0.593049		0.00826515	0.00763475	0	0		0	0	0	0.0195963		0.0131466	0	0	0		0.0152242	0.0367049	0	0		Otu0368	M01867_33_000000000-B5842_1_2108_11169_27523	GCTCACTGCCACACTCCGGCCATCGATGCCTCCGGGGTGGTGAAGGCCGTGATGGATGAGCTTTTCCAATATTTCGGCTCCCACAAGCTCCCCGCCCAGGTCCGCATTGCGCTGGCCTGCTGCCTCAACATGTGCGGCGCCGTGCACTGTTCGGATATCGCGATCCTGGGCGTACACCGGAAGCCTCCCTTCGTCGAACATGACCGCGTACAGAATGTCTGTGAAATTCCGCTGGTCATCGCCGCCTGTCCCACGGCTGCCATCAAGCCCAAGAAGGTCGATGAGCGGAAGAGTGTCGAGATCAACAACAACCGCTGTATGTTC	Otu0368	ReductivebacterialtypedsrAB(100)	Deltaproteobacteriasupercluster	Proteobacteria	Deltaproteobacteria	Syntrophobacteraceae
Otu0359		0.00885868	0.0177922		0	0		-0.000268759	0.593049		0	0		0	0		0.00355252	0	0	0		0.0115941	0.0104232	0	0		0	0	0	0		0.0202881	0	0	0		Otu0359	M01867_33_000000000-B5842_1_1113_28447_12870	ATCCACTGCCATACACCGGCTGCTGATGCTTCCGGTCCGGTTAAATGTGTTATGGATGATTTGTTCGAGTATTTCGGCTCCATGACGCTGCCCGCTCAGGTTCGTATCGCTCTTGCCTGCTGTTTGAATATGTGCGGTGCTGTTCATGCCTCTGACATCGCTATTCTTGGTATCCATCGTAAGCCGCCGATGATCGATAACGATCGGATCACCGGTGTTTGCGAGATTCCGCTGGCCATTGCTTCCTGTCCGCTCGGCGCTGTTAAGCCCGCCAAGGCAATAAACTCTGCCGGCGAGGAAGTGAAATCGGTAAAGGCAAACGCCGAGCGTTGTATGTTC	Otu0359	ReductivebacterialtypedsrAB(100)	Deltaproteobacteriasupercluster	Proteobacteria	Deltaproteobacteria	Desulfobulbaceae
Otu0248		0.00880523	0.0145919		-0.000226498	0.25759		0.000576209	0.615731		0.000331552	0.298452		-0.0020337	0.901256		0.0214183	0.0291888	0.0389031	0.0237079		0.0138026	0.029014	0.0212112	0.045977		0	0.0124564	0	0.0207943		0	0.0652592	0.0626191	0		Otu0248	M01867_33_000000000-B5842_1_1101_6535_9901	GCTCACTGCCACACCCCCGCAATCGATGCTTCCGGGGTGGTCAAGGCCGTGATGGATGAGCTTTTCGACTATTTCGGATCGCACAAGCTGCCCGCCCAAGTCCGGATTGCTCTGGCTTGCTGCCTCAACATGTGCGGCGCCGTGCACTGTTCGGACATTGCGATCCTGGGTGTGCACCGGAAGCCTCCGTTTGTCGAACATGACCGGGTGCAGAATGTGTGTGAAATCCCGCTGGTTATCGCCGCATGTCCTACAGCCGCGATCAAGCCCAAGAAGGTCGACGAGAGGAAGAGTGTTGAGATCAACAACAGTCGGTGCATGTTC	Otu0248	ReductivebacterialtypedsrAB(100)	ReductivebacterialtypedsrAB_unclassified	ReductivebacterialtypedsrAB_unclassified	ReductivebacterialtypedsrAB_unclassified	ReductivebacterialtypedsrAB_unclassified
Otu0561		0.00799263	0.0118738		0.00064635	0.948788		0	0		-0.000160593	0.593049		-0.000759121	0.88657		0.00826515	0.0184118	0.0213129	0.0395207		0	0	0	0		0.0160933	0.0062282	0	0		0.00761209	0.0242424	0.023912	0		Otu0561	M01867_33_000000000-B5842_1_2111_11128_22049	ATTCACTGCCATACTCCGGCCATCGACGCCTCCGGTGTCGTCAAGGCGGTCATGGATGATCTGTTTGATTATTTCGGCTCCCATAAACTGCCGGCCCAGGTCCGGATCTCCCTGGCCTGCTGCCTGAACATGTGCGGCGCCGTGCACTGCTCCGACATCGCCATCTGCGGCGTGCACCGCACCCCGCCTAAAGTGAAGCATGATGTCCTGCGCCACTTGTGCGAAATCCCCACGACCATCGGTGCTTGTCCCACCGGCGCCATCCGGCCGCATCCCGACAAGAGCCTGAAGAGCGTCATCGTCAACGAAGAGCGCTGCATGTAC	Otu0561	ReductivebacterialtypedsrAB(100)	Deltaproteobacteriasupercluster	Proteobacteria	Deltaproteobacteria	Desulfobaccaacetoxidanslineage
Otu0614		0.00780789	0.0121442		0	0		0	0		-0.00025879	0.0280269		0.000307385	0.878924		0.0106576	0	0	0		0.0115941	0	0	0		0.00897989	0	0.0461681	0		0	0	0	0.0097924		Otu0614	M01867_33_000000000-B5842_1_1102_5138_15071	CTCCACTGCCATACCCCGGCAACGGATGCCTCCGGACCGGTCAAAGCCACGATGGATGTGCTGTTTGACGATTTCAAACACATGAGGCTTCCGGCTCACCTTCGGGTTTCTCTGGCGTGCTGCCTCAACATGTGCAGCGCGGTTCACTGCTCCGACATTGCGATCCTCGGCTATCACCGGAAACCGCCGATGCTGGACCATGAATATCTTGACAAGATGTGCGAAATCCCGCTTGCCATTGCCGCATGTCCGACCGCAGCCATCAAACCGTCCAAAATCGAAGTCGAAACTCCGGACGGGACCAAAAAGCTCAACAGCGTTGCAGTGAACAACGAACGCTGCATGTTC	Otu0614	ReductivebacterialtypedsrAB(100)	Deltaproteobacteriasupercluster	Deltaproteobacteriasupercluster_unclassified	Deltaproteobacteriasupercluster_unclassified	Deltaproteobacteriasupercluster_unclassified
Otu0520		0.00769369	0.0123995		-0.000238754	0.0457454		0	0		-7.7401e-05	0.0280269		0.00122954	0.878924		0.00710505	0.0381213	0	0.0237079		0	0	0	0		0.0236697	0	0.0138083	0		0	0	0	0.0391696		Otu0520	M01867_33_000000000-B5842_1_1101_19574_14468	ATTCACTGCCACACACCGGCAACAGACGCATCCGGTCCCGTAAAAGCAACGATGGACGTGCTGTTCGACGATTTCAAAAACATGCGACTGCCCGCTCATCTGCGTGTATCTCTGGCTTGCTGTCTGAACATGTGCGGCGCGGTCCACTGCTCTGATATTGCTATTTTGGGCTATCATCGCGAACCGCCGATGTTGGACCATGAATGGCTTGACAAAATGTGCGAAATTCCTCTGGCAATTGCTGCATGTCCGACGGCTGCTATCAAACCGTCCAAGATGGAAGTCGCCGGACAGAAGGTCAACAGCGTCGCCGTCAACAACGATCGCTGCATGTTC	Otu0520	ReductivebacterialtypedsrAB(100)	Deltaproteobacteriasupercluster	Proteobacteria	Deltaproteobacteria	Desulfobacteraceae
Otu0216		0.00719149	0.011518		-0.000820903	0.593049		-0.00194144	0.795407		0.000156899	0.0267247		5.80178e-05	0.000692276		0	0.0318368	0	0		0.0171626	0.117671	0.0625387	0.045977		0.0116033	0.0417208	0.0129904	0.0415887		0	0.0145663	0.0865311	0.0292654		Otu0216	M01867_33_000000000-B5842_1_2108_25940_15296	GCTCACTGCCACACCCCGGCCATCGACGCTTCCGGTGTCGTCAAGGCGGTCATGGATGAGCTGTTCGAGTACTTCGATTCCCACAAGCTTCCCGCCCAGGTGCGCATTGCATTGGCGTGCTGCCTGAACATGTGCGGTGCCGCACACTGCTCGGACATCGCCATCCTCGGCGTGCACCGCAAACCGCCCTTCGTAGAGCATGATCGTGTACAGAATGTGTGCGAGATTCCCCTCGTCATTGCAGCGTGCCCCACGGCGGCCATCAAGCCCAAGAAGGTTGGGGAAATGAAAAGTGTGGAAATCAACAACAACCGCTGCATGTTC	Otu0216	ReductivebacterialtypedsrAB(100)	Deltaproteobacteriasupercluster	Proteobacteria	Deltaproteobacteria	Deltaproteobacteria_unclassified
Otu0403		0.00684334	0.0187429		0.00133736	0.769229		0.000963865	0.516403		0.000492145	0.632304		-0.000802719	0.506406		0	0.00763475	0	0.0488759		0	0.0185908	0	0.045977		0.0273733	0.0062282	0	0.0207943		0	0.0227169	0.0387071	0		Otu0403	M01867_33_000000000-B5842_1_1103_7144_12551	ATTCACTGCCACACGCCCGCGACGGATGCCTCCGGCATCGTCAAGGCGGTGATGGACGAGCTGTATGGCTACTTTGTCTCGATGGACTTGCCCGGCTATTGTCGCATCTCGCTGGCGTGCTGCCTGAACATGTGCGGCGCGGTGCACTGCTCCGACATTGCCATCCTGGGCATCCATCGCAAGCCGCCGCGCGTGAACGACGAGCTGGTGCGCACCAAGTGCGAACTGCCGAACGTCATCGCGGCGTGCCCCACGGGCGCGATCCGGCCCGATCCCAAGACCAAGTCGCTCGTCGTGAACGAGGACAAGTGCATGTAC	Otu0403	ReductivebacterialtypedsrAB(100)	Firmicutesgroup	Unclassified	Unclassified	Unculturedfamily_levellineage5
Otu0282		0.00686122	0.0128476		0	0		0.00212125	0.56235		0.0006475	0.142338		0.0021411	0.93354		0.00826515	0	0	0		0	0.0562595	0.0212112	0.117578		0.0191798	0	0.0591584	0.0311915		0	0.00757232	0.0147951	0.0770713		Otu0282	M01867_33_000000000-B5842_1_1105_5075_15324	ATCCATTGCCATACGCCTGCCACCGATGCTTCCGGCATCGTGAAGTCGTTGATGGACGACCTGTTTGAATACTTTGCCGGTTGGAAGCTGCCTGCTTACTGCCGGGTGAGCCTGGCGTGCTGCCTGAACATGTGCGGCGCGGTGCATTGCTCCGATGTGGCGATCCTGGGCATCCATCGCAAGCCACCGGCGATCAACCACGATACGGTGCGCGCTAAGTGCGAGATCCCCAACGTGATCGCAGCATGCCCGACCGGCGCCATTAGACCTGATCCCAAGACCAAGTCGTTGATCGTCAACGAAGAGAAGTGCATGTAC	Otu0282	ReductivebacterialtypedsrAB(100)	ReductivebacterialtypedsrAB_unclassified	ReductivebacterialtypedsrAB_unclassified	ReductivebacterialtypedsrAB_unclassified	ReductivebacterialtypedsrAB_unclassified
Otu0480		0.00654442	0.0103329		0.000120152	0.0224334		0	0		0.00343524	0.942574		0	0		0.00355252	0.024202	0	0.0237079		0	0	0	0		0.0150131	0	0.0138083	0.111903		0.00761209	0	0	0		Otu0480	M01867_33_000000000-B5842_1_2112_14565_4870	GCCCACTGCCACACCCCCGCCATCGACGCGTCGGGCGTGGTGAAGGCCGTCATGGACGATCTGTTCGAGTATTTCGGCTCCCACAAGCTGCCGGCCCAGGTGCGCATCGCCCTGGCCTGCTGCCTCAACATGTGCGGCGCCGTTCACTGCTCGGACATCGCCATTCTCGGCGTCCACCGCAAACCGCCGTTGGTTGAGCATGATCGCCTCGGCAATGTTTGCGAGATCCCGCTGGTCATCGCCGCCTGCCCGACTGCGGCCATCAAGCCCAAGAAGGTGGACGAACGCAAAAGTGTGGAGATCAATAACAGCCGCTGCATGTTC	Otu0480	ReductivebacterialtypedsrAB(100)	Deltaproteobacteriasupercluster	Proteobacteria	Deltaproteobacteria	Syntrophobacteraceae
Otu0170		0.00646725	0.015145		-0.000748312	0.196632		-0.00405056	0.549473		0.0010189	0.77258		0.000722874	0.192709		0	0.0578833	0	0.0237079		0.0138026	0.116543	0.186521	0		0.0120664	0.0417208	0.0360744	0.0731718		0	0.112797	0.169307	0.145917		Otu0170	M01867_33_000000000-B5842_1_1103_14879_22113	ATCCACTGCCACACGCCCGCCACCGATGCATCCGGCATCGTCAAGGCCGTGATGGACGATCTGTACGGCTACTTCACCAGCATGAATCTGCCGGCTTACTGCCGCATCTCGCTGGCGTGCTGTCTCAACATGTGCGGCGCCGTCCACTGCTCCGACATCGCGATCCTGGGCATCCACCGCAAGCCGCCCGCGGTCAATCACGACATCGTGCGCGCCAAGTGCGAGATCCCGAACGTCATCGCGGCCTGCCCCACCGGCGCGATCCGGCCCGACCCGAAGACCAAGAGCCTGATCGTCAACGAGGACAAGTGCATGTAC	Otu0170	ReductivebacterialtypedsrAB(100)	Firmicutesgroup	Unclassified	Unclassified	Unculturedfamily_levellineage5
Otu0449		0.00597283	0.0110496		0	0		0	0		0	0		0	0		0.0178658	0	0	0		0.00602555	0	0	0		0	0	0	0		0	0	0	0		Otu0449	M01867_33_000000000-B5842_1_2102_20950_28146	GTTAATTGCCACACTCCCGCCACTGATGCCTCTGGTGTTGTTAACGCGGTCATGGATGAGCTTTTTGATTACTTCACCTCCATGACTTTGCCAGCTCAGGTTCGTATTGCTTTGGCCTGCTGTCTAAACATGTGTGGAGCGGTTCATGCATCCGATATCGCCATTCTTGGTGTGCATCGTAAGCCACCAATGATCGATCACAAGCGTATTACCGGTGTTTGTGAGCTACACCTTGCCATATCTTCCTGTCCACTTGGTGCCGTTAAGCCAGCCAAAGCCATAGTCAACGGTGAAGAGATTAAGTCCGTTCAGGTAAACGCCGAGCGTTGTATGTTC	Otu0449	ReductivebacterialtypedsrAB(100)	Deltaproteobacteriasupercluster	Deltaproteobacteriasupercluster_unclassified	Deltaproteobacteriasupercluster_unclassified	Deltaproteobacteriasupercluster_unclassified
Otu0436		0.00573869	0.0114793		-0.00019686	0.593049		0.000721612	0.878924		0.000165776	0.298452		0.000127047	0.188651		0.0118177	0.00763475	0	0		0.0111371	0	0	0.0229885		0	0.0062282	0	0.0103972		0	0.00699399	0	0.0097924		Otu0436	M01867_33_000000000-B5842_1_1104_15625_12363	GCTCACTGCCACACCCCCGCCATCGATGCCTCCGGGGTTGTCAAGGCCGTGATGGATGAACTTTTTCAATACTTCGGGTCGCACAAGCTCCCAGCTCAGGTCCGCATCGCTCTGGCCTGCTGCCTCAATATGTGCGGCGCCGTGCACTGTTCGGATATTGCGATCCTGGGTGTGCACCGAAAGCCTCCCTTCGTCGAAAATGACCGGGTGCAGAACGTGTGTGAGATCCCTCTGGTCATCGCCGCCTGTCCTACGGCTGCCATCAAGCCCAAGAAGGTCGATGAGCGGAAAAGTGTTGAGATCAACAACAGCCGTTGCATGTTC	Otu0436	ReductivebacterialtypedsrAB(100)	Deltaproteobacteriasupercluster	Deltaproteobacteriasupercluster_unclassified	Deltaproteobacteriasupercluster_unclassified	Deltaproteobacteriasupercluster_unclassified
Otu0249		0.00545972	0.0134347		-0.000474743	0.593049		0.00686399	0.937652		-0.00103938	0.880289		0.000389895	0.985671		0	0.0184118	0	0		0	0.0278862	0.0530279	0.251043		0.0142268	0.047949	0.023084	0.0103972		0.00761209	0.0355483	0.0387071	0.0485333		Otu0249	M01867_33_000000000-B5842_1_1106_5522_15945	GTCCACTGCCACAGCGCAGCAACCGACGCTTCAGGCCTCGTGAAAGCCGTCATGGATAGTGTCTACGACCACTTTACCGACACAAAGCTGCCGAATCATCTGCGGATCGCAGTCGGCTGCTGTATTAACATGTGCGGCGCTGTCCATTGCTCGGATATCGCCATCGTAGGCATTCACACCAAGGCCCCGAGACCGGACCACGACCGTGTCGCCGCCCAGTGTGAGATACCGACCACGATCCGGTCCTGCCCGACCGGCGCTATCAGGCGTCATCCTGATGCCAACGTTAAGAGTGTTGTTGTCAGGGAGGACCTGTGCATGTAC	Otu0249	ReductivebacterialtypedsrAB(100)	ReductivebacterialtypedsrAB_unclassified	ReductivebacterialtypedsrAB_unclassified	ReductivebacterialtypedsrAB_unclassified	ReductivebacterialtypedsrAB_unclassified
Otu0394		0.00529327	0.0104195		0.000466312	0.458856		0	0		0	0		0.00147017	0.693097		0.0106576	0.010777	0	0.0237079		0.00602555	0	0	0		0.00448994	0	0	0		0	0.013988	0	0.0583257		Otu0394	M01867_33_000000000-B5842_1_1110_23919_20613	ATTCATTGTCACTCCGCCGCGACTGATGCCTCAGGAATCGTCAAAGCCGTTATGGATGAACTGATTGGTCACTTTGAGAATATGGATCTACCGGGCAAACTCAGAATTGCTCTTGCCTGCTGTCTGAACATGTGCGGCGCCGTTCACTGCTCGGATATCGCCATACTTGGTATTCATCGCAGACCGCCGAAAATTGACCATGATAACCTGCACAAAACCTGCGAAATCCCAAGCGTCAGCGCTTCCTGCCCGACCGCGGCGATTCGACCGGCGACGGTTAACGGCAAACCGTCGGTGGAGGTCATTGAAGAACGCTGCATGTTC	Otu0394	ReductivebacterialtypedsrAB(100)	Deltaproteobacteriasupercluster	Deltaproteobacteriasupercluster_unclassified	Deltaproteobacteriasupercluster_unclassified	Deltaproteobacteriasupercluster_unclassified
Otu0345		0.00516488	0.0100644		-0.000277883	0.593049		2.57287e-06	8.87866e-06		0.00201697	0.65584		0.00205311	0.563592		0	0.010777	0	0		0.00602555	0.0278862	0	0.0229885		0.00448994	0.0230362	0	0.0831774		0.010144	0.0576869	0.023912	0.117062		Otu0345	M01867_33_000000000-B5842_1_1101_11510_23862	ATCCACTGCCACACGCCGGCCACCGACGCCTCCGGCATTGTGAAGGCGCTGATGGACGAGCTGGCCGACTACTTCACTGAGTGGAAAGTTCCGGCCTATTGCCGCATCTCGCTGGCGTGCTGCCTGAATATGTGCGGCGCGGTGCATTGCTCCGATGTCGCCATTCTGGGCATTCACCGCAAGCCGCCGCAGGTCAACCATGACCTTGTCCGCGCCAAATGCGAAATCCCCAACGTCATCGCGGCTTGCCCGACGGGCGCCATTCGCCCCGACCCGAAGAACAAGTCGCTCATCATCAACGAAGAGAAGTGCATGTAC	Otu0345	ReductivebacterialtypedsrAB(100)	Firmicutesgroup	Unclassified	Unclassified	Unculturedfamily_levellineage5
Otu0399		0.00518758	0.00944117		-0.000150117	0.0341407		0.00113083	0.819617		-0.000517605	0.0646127		0.00061477	0.878924		0.00710505	0.024202	0.048216	0.0237079		0	0	0.030722	0.041511		0.00603318	0.0062282	0.0636911	0		0.00761209	0	0	0.0195848		Otu0399	M01867_33_000000000-B5842_1_1103_5675_9481	ATGCACTGCCACACGCCGGCCACCGACGCCTCCGGCCCGGTCAAGGCCACCATGGACGTGCTCTTCGAGGACTTCCAGAAGATGCGGCTGCCGGCCCAGATGCGCGTGTCGCTGGCCTGCTGCCTCAACATGTGCGGTGCCGTTCACTGCTCCGACATCGCCATCCTCGGCGTGCACCGTAAACCCCCCTTCATCGAGCACGACCGTGTGCAGAACGTCTGCGAGATCCCGCTGGTCGTGGCGGCTTGCCCCACGGCAGCCATCAAGCCCAAGAAGGTGGATGACCGCAAGAGCATCGAGATCAACAACGCTCGCTGCATGTTC	Otu0399	ReductivebacterialtypedsrAB(100)	Deltaproteobacteriasupercluster	Proteobacteria	Deltaproteobacteria	Deltaproteobacteria_unclassified
Otu0459		0.00496712	0.00932048		-0.00168044	0.893629		0	0		-0.000631397	0.962087		0.000307385	0.878924		0.00826515	0.0762951	0.0373849	0.0158128		0	0	0	0		0.0116033	0.031141	0.0276167	0.0103972		0	0	0	0.0097924		Otu0459	M01867_33_000000000-B5842_1_2105_22876_16165	GCCCACTGCCACACGCCGGCCATCGACGCGTCGGGCCCGGTGAAGGCCGTCATGGACGATCTGTTCGAGTATTTCGGCTCCCACAAGCTGCCGGCTCAGGTGCGCATCGCCCTGGCATGCTGCCTCAACATGTGCGGTGCCGTTCACTGCTCCGACATCGCCATCCTCGGCGTGCACCGTAAACCCCCCTTCATCGAGCACGACCGTGTGCAGAACGTCTGCGAGATCCCGCTCGTCATCGCCTCCTGCCCCACGGCCGCCATCAAGCCCAAGAAGGTTGGCGAGATGAAGAGCATCGAGATCAACAATGCCCGCTGCATGTTC	Otu0459	ReductivebacterialtypedsrAB(100)	Deltaproteobacteriasupercluster	Proteobacteria	Deltaproteobacteria	Syntrophobacteraceae
Otu0484		0.00481628	0.00972541		0	0		-0.000462839	0.593049		0.000326369	0.878924		0.0014617	0.684205		0.00355252	0	0	0		0.00556855	0.0179501	0	0		0	0	0	0.0103972		0.010144	0.0145663	0	0.0585309		Otu0484	M01867_33_000000000-B5842_1_2103_25656_7896	GTGCACTGCCACACACCGGCGACGGACGCCTCCGGCCCCGTGAAGGCCGTGATGGATGAGATCTACGAATATTTTGTCACGATGAAGCTTCCCGCCCATGTGCGGATCGCACTGGCCTGCTGCCTGAATATGTGCGGCGCCGTCCACTGCTCCGACATCGCGATCCTCGGCATCCACCGGACGGTCCCCAAGCCGGACAACACCCGTGTTCCTAATGTCTGCGAAATCCCATCCACCGTGGCCTCCTGCCCCACAGGCGCCATCCGGGGGGATATGAAAAACAAGACCGTCACAGTAAACAACGAAAAATGCATGTAC	Otu0484	ReductivebacterialtypedsrAB(100)	Firmicutesgroup	Unclassified	Unclassified	Unculturedfamily_levellineage6
Otu0491		0.00467687	0.00852146		-0.000427183	0.593049		0.00112469	0.797553		0.000849711	0.819632		0.000587172	0.653905		0	0.0165673	0	0		0.0115941	0	0.0318167	0.041511		0.00711339	0	0.023084	0.0311915		0	0.0215603	0.0147951	0.0390578		Otu0491	M01867_33_000000000-B5842_1_2103_17020_19133	CTCCATTGCCATACCGCGGCCATCGATGCGTCTGGTGTGGTGAAGGCGGTCATGGATGAATTATACGAGGATTTCGGAAAGATGAGACTGCCGGCCCATGTCAGGATATCCCTGGCTTGCTGCCTGAACATGTGCGGCGCCGTTCACTGCTCCGACATCGCCATTCTGGGCGTTCACCGCAAACCGCCCATGGTGGATAATGACAATTTGGCGAATATGTGCGAGATTCCTCTCGCCGTCGCGGCTTGCCCCACGGGAGCCATCAAGGCAACCACCGTGGAGGGCAAAAAGAGCGTGGTGGTCAACAACGACAAGTGCATGTAC	Otu0491	ReductivebacterialtypedsrAB(100)	Deltaproteobacteriasupercluster	Firmicutes	Clostridia	LA_dsrABFirmicutes
Otu0555		0.00451916	0.0156548		0	0		0	0		-7.28161e-05	0.0280269		0	0		0	0	0	0		0.0180766	0	0	0		0	0	0.0129904	0		0	0	0	0		Otu0555	M01867_33_000000000-B5842_1_1105_12679_4576	ACCCACTGCCACACACCGGCAACCGATGCTTCAGGCCCTGTTAAAGCAACTATGGACGTCCTTTTTGATGATTTCAAAACCATGCGGCTGCCTGCACATTTAAGGGTTTCCCTGGCTTGCTGCTTGAATATGTGTGGTGCGGTGCATTGTTCTGACATCGCTATCCTTGGTTATCACAGAAAACCCCCGATGCTGGATCATGAGTATCTGGACAAGACCTGTGAAATTCCGCTTGCCATCGCTTCTTGTCCCACAGCAGCCATTAAGCCAGCCAAGGTTCAACTCGAAGACGGCAAAACTGTAAATAGCGTTGCGGTCAATGAAAGCCGTTGCATGTTC	Otu0555	ReductivebacterialtypedsrAB(100)	ReductivebacterialtypedsrAB_unclassified	ReductivebacterialtypedsrAB_unclassified	ReductivebacterialtypedsrAB_unclassified	ReductivebacterialtypedsrAB_unclassified
Otu0355		0.00464512	0.0108559		0.00128968	0.473725		0	0		-0.000967232	0.243246		0.000214319	0.132679		0.00960061	0.0273443	0.0867697	0.0790414		0	0	0	0		0.00897989	0.0230362	0.0665878	0		0	0.0151446	0	0.0192678		Otu0355	M01867_33_000000000-B5842_1_2109_16767_16875	GCCCACTGCCACACCCCCGCCATCGATGCATCGGGCGTGGTGCAGGCCTTCATGGACGATCTGTTCGAGTATTTCGGCTCCCACAAGTTGCCCGCTCAGGTGCGCATCGCCCTGGCCTGCTGCCTCAACATGTGCGGCGCGGTCCACTGCTCCGACATCGCCATCCTGGGCGTGCACCGCAAACCCCCTTTCATCGAGCACGACCGCGTGCAGAACGTGTGCGAGATCCCGCTGGTCATTGCCGCCTGCCCCACGGCGGCCAGCAAGCCCAAGAAGGGGGATGACCGGAAGAGCATCGAGATCAACAACGCCCGCTGCATGTGC	Otu0355	ReductivebacterialtypedsrAB(100)	Deltaproteobacteriasupercluster	Proteobacteria	Deltaproteobacteria	Syntrophobacteraceae
Otu0408		0.00446644	0.0104663		-0.00019686	0.593049		-5.94483e-05	0.0280269		0.000579921	0.906228		0.000726904	0.675339		0.0178658	0.00763475	0	0		0	0	0.0106056	0		0	0	0.0129904	0.0207943		0	0.00757232	0	0.0293772		Otu0408	M01867_33_000000000-B5842_1_1106_25221_15012	GTCCACTGTCATACCCCGGCCACCGACGCCTCCGGTATGGTCAAAGCGGTCATGGACGGCATTTTCGAGTACTTCGGCGAAAAACGCCTCCCGGGCAAGCTCCGCATCGCCATGGCCTGCTGCCTGAACATGTGCGGCGCAGTGCACTGCTCGGACATCGCCCTGCTTGGGATTCACCGTCTGCCGCCCGCGGTGGACGTGGAAAAGGTCCCGAAGCTGTGCGAAGTCCCGTCCGTGATCGCGGCCTGTCCGACCCTGGCCATCCGGCCGGACCCCAAGAACAAAAGCGTGCAGATCAACCAGGACCGTTGCATGTAC	Otu0408	ReductivebacterialtypedsrAB(100)	Deltaproteobacteriasupercluster	Deltaproteobacteriasupercluster_unclassified	Deltaproteobacteriasupercluster_unclassified	Deltaproteobacteriasupercluster_unclassified
Otu0357		0.0041785	0.00988769		-0.000367973	0.600165		0.000924855	0.893412		0	0		-0.000390501	0.593049		0.00960061	0.010777	0.016072	0		0	0.00929541	0.030722	0.0425848		0.00711339	0	0	0		0	0.0151446	0	0		Otu0357	M01867_33_000000000-B5842_1_1104_11490_4416	GCTCACTGCCACACCCCCGCAATCGATGCCTCCGGCGTTGTTAAAGCGGTTATGGATGAACTCTTCGAGTATTTCGGGAGCCATAAGCTTCCGGCCCAGATCCGCATTGCACTGGCTTGCTGCCTCAATATGTGCGGCGCCGTTCACTGCTCCGACATCGCCATTCTGGGTGTGCACAGAAAGCCGCCCTTCGTCGAGCACGATCGCGTTGGGAACGTATGCGAGATTCCTCTGGTAATCGCCGCATGTCCCACCGCAGCCATCAAGCCAAAGAAAGTCGGCGAGGCAAAGAGCGTCGAGATCAACAACAGCCGCTGCATGTTC	Otu0357	ReductivebacterialtypedsrAB(100)	Deltaproteobacteriasupercluster	Proteobacteria	Deltaproteobacteria	Syntrophobacteraceae
Otu0392		0.00402101	0.00734388		-0.00019686	0.593049		-0.00041607	0.0285038		0.00196436	0.878924		0.000715393	0.669294		0	0.00763475	0	0		0.0115941	0.0197186	0.0932607	0.0195963		0.00448994	0	0	0.0625788		0	0.046381	0.0387071	0.0678011		Otu0392	M01867_33_000000000-B5842_1_1101_18479_18552	CTCCACTGCCACAGCGCGGCGACGGATAGTTCGGCAATCGTGAAGGCATTGATGGACGAGCTCTACGGTTACTTCACCAGCATGAAACTTCCAGGCAAGCTGAGGGTTTCGCTGGCCTGCTGCATCAACATGTGCGGGGCCGTCCACTGCTCCGACCTGGCGATCGTCGGTGTCCATACCAAGGTTCCGAAGGTCAATGACGAAAGGGTGGCTGCCATCTGCGAAATTCCCACAACCATGGCCTCTTGCCCGACCGGCGCGATCCGGCGACATCCCGACAAGGATGTCAAAAGTGTGGTCGTCAAGGAAGACCTGTGCATGTAC	Otu0392	ReductivebacterialtypedsrAB(100)	ReductivebacterialtypedsrAB_unclassified	ReductivebacterialtypedsrAB_unclassified	ReductivebacterialtypedsrAB_unclassified	ReductivebacterialtypedsrAB_unclassified
Otu0648		0.00402101	0.00734388		-0.00166669	0.91099		-0.000971278	0.593049		-0.00170194	0.495403		0.00121959	0.878924		0	0.0596754	0.0228311	0		0.0115941	0.0376687	0	0		0.00448994	0.047949	0.0830604	0		0	0	0	0.0388526		Otu0648	M01867_33_000000000-B5842_1_2112_16636_26329	ATTCACTGCCACACCCCGGCCATCGACGCCTCTGGCGTCGTCAAGGCGGTCATGGATGAGTTGTTCGAGTACTTCGGCTCTCACAAGCTGCCCGCGCAGCTTCGTATCGCCCTGGCATGCTGCCTGAACATGTGCGGCGCCGTACATTGCTCCGATATCGCCATCCTGGGCGTACACCGGAAGCCGCCCCTGGTCGAGCACGATCGTGTTCAAAACGTGTGCGAAATCCCTCTGGTTATCGCCGCGTGTCCGACGGCAGCCATCGAGCCCAAGAAGGTCGACGACAAGAAGAGCGTCGAGATCAACAACAGTCGATGCATGTTC	Otu0648	ReductivebacterialtypedsrAB(100)	Deltaproteobacteriasupercluster	Proteobacteria	Deltaproteobacteria	Deltaproteobacteria_unclassified
Otu0531		0.00383494	0.0132846		0.000299505	0.426505		0.00120867	0.739493		0.00122807	0.999453		0.000214319	0.132679		0	0.00763475	0	0.0158128		0	0.0365409	0.074239	0.0817775		0	0	0.0138083	0.0415887		0.0153398	0.0151446	0	0.0192678		Otu0531	M01867_33_000000000-B5842_1_1102_14344_24186	ATCCACTGTCACTCGGCCGCCACCGACGCCTCGGGCATCGTCAAGGCGCTGATGGACGAGCTGATCGGGCACTTCACGTCGATGGACCTGCCAGGCAAGCTGCGCGTGGCGCTGGCCTGCTGCGTGAACATGTGCGGAGCCGTGCACTGCTCCGACATCGCCATTCTCGGCATCCACCGGCGCCCGCCCAAGGTCAACCACGAGAGACTCCCCAAAGTCTGCGAGGTGCCGACCGTCATCGCCTCGTGTCCGACGGCGGCGATCAACCCCGTGCGCAAGGACGGGAAAGAGACCGTGGAGGTGGCCGAAGACCTCTGCATGTTC	Otu0531	ReductivebacterialtypedsrAB(100)	Deltaproteobacteriasupercluster	Deltaproteobacteriasupercluster_unclassified	Deltaproteobacteriasupercluster_unclassified	Deltaproteobacteriasupercluster_unclassified
Otu0346		0.00355669	0.0123207		-0.000127977	0.0280269		0.000496234	0.52515		0	0		-0.000200604	0.0481753		0	0	0.0228311	0		0	0	0.0212112	0.0195963		0.0142268	0	0	0		0	0.0312364	0	0.0192678		Otu0346	M01867_33_000000000-B5842_1_1104_25777_14200	ATCCACTGCCATACCCCAGCCACCGACGCCTCCGGCATCGTCAAGGCCGTCATGGATGACCTGTACGAATACTTCGTCGACATGAAGCTCCCGGCCTACTGCCGCATCTCGCTGGCTTGCTGCCTGAATATGTGCGGCGCTGTGCATTGCTCGGATATTGCCATCCTGGGTATCCATCGCAAGCCGCCGAAAATCAACCACGAGATCGTGCAGGCGAAATGCGAAGTCCCCAATGTCATCGCCGCCTGCCCCACCGGCGCCATTCGCCCCGATCCCAAGAACAAATCGCTAACGGTGAATGAAGACCGCTGTATGTAC	Otu0346	ReductivebacterialtypedsrAB(100)	Firmicutesgroup	Unclassified	Unclassified	Unculturedfamily_levellineage5
Otu0284		0.00342414	0.00904032		-0.000808647	0.50853		-4.3091e-05	0.000443978		0.000657921	0.522097		-0.000473616	0.279168		0.00355252	0.0229043	0.0389031	0		0	0.0984393	0.0318167	0.0851696		0	0.0124564	0	0.0311915		0.010144	0.0302893	0	0.0097924		Otu0284	M01867_33_000000000-B5842_1_1101_19146_23621	GTTCACTGCCACTCTTCCGCGACGGACGCGTCCGGCATCGTTAAAAGCGTCATGGACGACCTCTGCGAGTACTTCACCGGGGAGATACTTCCGGCCAAGCTTCGCATCGCGGTCGCCTGCTGCCTGAATATGTGCGGAGCGGTACACTGCTCCGACATCGCCATCCTGGGTATCCACCGGAAGCCTCCGAAGGTCAACCATGCCCTGCTTCCCAAGGTGTGCGAGGTGCCCACGCTGATCGCCTCCTGTCCCACCGGAGCCATCAGGCCGTCGACCTTCGAGGGCAAGCAGTCCGTCGAAGTCGTGGAAGAGCAGTGCATGTAC	Otu0284	ReductivebacterialtypedsrAB(100)	Deltaproteobacteriasupercluster	Deltaproteobacteriasupercluster_unclassified	Deltaproteobacteriasupercluster_unclassified	Deltaproteobacteriasupercluster_unclassified
Otu0187		0.00341132	0.00803087		-0.00173557	0.593049		0.000615131	0.878924		8.50455e-05	0.289832		0.00243567	0.878924		0	0.0673101	0	0		0	0	0	0.0195963		0.00603318	0.0292644	0.0259808	0.0313873		0.00761209	0	0	0.0775935		Otu0187	M01867_33_000000000-B5842_1_1101_8870_8493	GTGCATTGCCACACCCCCGCCACCGACGCCTCCGGCGTGGTCAAGGCGGTGATGGATGAACTCATGGATTATTTCCATGACAAGCGCCTCCCCGGCAAGTGCCGGATCGCCCTGGCCTGCTGCTTGAACATGTGCGGAGCGGTCCACTGCTCCGACATCGCCATCCTCGGCATCCACAGGCTCCCGCCCAACGTCAACGTCGAGGGCGTGACCAAGATGTGCGAGATCCCCTCCGTGATCGCGGCTTGCCCCACCCTGGCCATCCGGCCCGACCCCAAGACCAAAAGCCTGCAGATCAACGAGGAGCGGTGCATGTAC	Otu0187	ReductivebacterialtypedsrAB(100)	Deltaproteobacteriasupercluster	Firmicutes	Clostridia	LA_dsrABFirmicutes
Otu0447		0.00328473	0.00770297		0	0		0.000617086	0.173039		0.000979106	0.878924		-0.000625085	0.593049		0	0	0	0		0.00602555	0.0104232	0.0614439	0.0391926		0.00711339	0	0	0.0311915		0	0.0242424	0	0		Otu0447	M01867_33_000000000-B5842_1_1108_12925_12357	GTCCACTGCCACACGCCCGCCACGGACGCCTCGGGTCCCGTCAAGGCCCTCATGGATGAGATTTATGATTACTTCGTCACCATGAAACTGCCGAACCACGTCCGGATCGCCCTGGCCTGCTGCCTGAACATGTGCGGCGCCGTCCACTGCTCCGACATTGCCATCCTGGGCATCCACCGGACCGTTCCCAAGCCGGACAACAGCCGCGTCCCGAATCTCTGCGAAATCCCCTCCACCGTCGCCTCCTGCCCCACGGGCGCCATCCGGGGTGACATGAAGAACAAGACCGTCACCATCAACGATGATAAGTGCATGTAC	Otu0447	ReductivebacterialtypedsrAB(100)	Firmicutesgroup	Unclassified	Unclassified	Unculturedfamily_levellineage6
Otu0364		0.00336746	0.0116652		0.000496365	0.878924		-0.000358576	0.33817		0.00341503	0.897972		0.000622254	0.160363		0	0	0	0.0158128		0	0.00929541	0.0212112	0		0.0134698	0.0230362	0.0267987	0.132501		0	0	0.0535022	0.0293772		Otu0364	M01867_33_000000000-B5842_1_1105_4908_15051	GTGCACTGCCATTCGTCGGCGACGGATGCCTCGGGCATCGTCAAGTCGGTGATGGACGTGCTGTGCGACCGGTTCACGCACGAGAACCTGCCCGCCAAGCTGCGTATCGCGCTCGCCTGCTGCCTCAACATGTGCGGCGCGGTCCACTGCTCGGATATCGCGATCCTCGGCGTCCATCGGCGGCCGCCGAAGATCAACCACACGACGCTGCCGAAGACGTGCGAAGTCCCGACGCTCATCGCGTCCTGCCCGACCGGGGCGATCCGGCCGGCGACCGTCAACGACAAGGCGTCGGTGGAAGTCGTGGAAGAGCAGTGCATGTAC	Otu0364	ReductivebacterialtypedsrAB(100)	ReductivebacterialtypedsrAB_unclassified	ReductivebacterialtypedsrAB_unclassified	ReductivebacterialtypedsrAB_unclassified	ReductivebacterialtypedsrAB_unclassified
Otu0402		0.00301468	0.00704078		0	0		0	0		8.04606e-05	0.36501		0.000957265	0.106762		0	0	0	0		0.00602555	0	0	0		0.00603318	0.0292644	0.0267987	0.0313873		0	0	0.10101	0.0485333		Otu0402	M01867_33_000000000-B5842_1_1105_22633_17938	GTTCACTGCCACACGCCGGCAACGGACGCCTCCGGACCGGTCAAGGCGGTCATGGACGAGCTCATTGATTATTTCACGGGCGTGAAGACGCTTCCGAACCAGCTCAGGATAGCGCTTGCGTGCTGCCTGAATATGTGCGGCGCGGTTCACTGCTCGGACATCGCGATTCTCGGTGTGCACAGGCTGCCGCCGGCGATAGACAAGGAAAAACTGCCGAAGGTATGCGAAGTGCCCTCGACTCTTTCCTCCTGCCCGACGTTCGCCATTAAGCCGGACAAGGAATCCGGCGCGGTAAAAGTCAACGAGGAACGCTGCATGTAC	Otu0402	ReductivebacterialtypedsrAB(100)	Deltaproteobacteriasupercluster	Deltaproteobacteriasupercluster_unclassified	Deltaproteobacteriasupercluster_unclassified	Deltaproteobacteriasupercluster_unclassified
Otu0693		0.00266439	0.00922973		0	0		-0.000118897	0.0280269		0	0		0.00459323	0.878924		0.0106576	0	0	0		0	0	0.0212112	0		0	0	0	0		0	0	0	0.146327		Otu0693	M01867_33_000000000-B5842_1_1114_20724_15330	ATTCACTGCCACGCAGCGGCCACGGACGCGTCCGGCCTCGTCAAAGCCGTCATGGACGATCTTTACGAGTACTTCACCTCCGCGAGGCTGCCGAACCACCTGCGGATCGCGGTGGGCTGCTGCATCAACATGTGCGGGGCGGTTCACTGCTCCGACCTGGCCATCGTGGGGGTGCATACCAGGCCCCCGAAGCCCGATCACAGCCGGATCCTCGCACAGTGCGAGATACCCACCACGATCCAGTCGTGCCCGACCGGCGCCATTCGCCGGCATCCGGACCGCGAGGTGAAAAGCATCGTCATCCGCGAGGATCTCTGCATGTAC	Otu0693	ReductivebacterialtypedsrAB(100)	Deltaproteobacteriasupercluster	Deltaproteobacteriasupercluster_unclassified	Deltaproteobacteriasupercluster_unclassified	Deltaproteobacteriasupercluster_unclassified
Otu0279		0.00253601	0.008785		0	0		0	0		-0.000233409	0.383751		0.0025642	0.823792		0	0	0	0		0	0	0	0		0	0.0062282	0.0129904	0		0.010144	0.00757232	0	0.0879081		Otu0279	M01867_33_000000000-B5842_1_2102_14866_3755	GTGCATTGTCATACTCCGGCCACCGACGCCTCCGGCGTGGTCAAGGCCGTGATGGACGATTTGTTTGAATATTTTGTGGATCACAAGCTGCCGGCGCAGCTCCGCATCGCTTTGGCCTGCTGCCTGAACATGTGCGGCGCGGTCCATTGCTCGGATATCGCCATCCTCGGCACACACCGTCTGCCTCCGATAGTGGACAACGAGAAAATGGTCAAGTTATGTGAAGTGCCCACGACCATCAAGGCCTGCCCGACTTTGGCAATCCGTCCCGATCCCAAAACCAAAGGCGTGCAGATTGACGAAGAGCGCTGTATGTAC	Otu0279	ReductivebacterialtypedsrAB(100)	Deltaproteobacteriasupercluster	Proteobacteria	Deltaproteobacteria	Desulfonatronumaceae
Otu0523		0.00206629	0.00715783		-0.00019686	0.593049		-5.55858e-05	0.003704		-0.000206796	0.0280269		4.75077e-05	0.000832269		0.00826515	0.00763475	0	0		0	0.0301418	0	0.0229885		0	0	0.0368924	0		0	0.11527	0.0626191	0.107381		Otu0523	M01867_33_000000000-B5842_1_1102_18376_17125	ATCCACTGCCACACCCCGGCGACGGACGCTTCGGGCATCGTCAAGGCAGTGATGGACGATCTGTATGAGTACTTTGTGGATAGCAAGCTGCCCGCTTACTGCCGCATCTCACTGGCATGCTGCCTGAATATGTGCGGCGCGGTGCACTGTTCGGATATCGCTATCCTGGGCATCCACCGCAAACCGCCAGCGATCAACCATGATCTGGTACGCGCCAAATGCGAGCTGCCGAATGTGATTGCGGCCTGCCCCACCGGGGCCATCCGCCCCGATCCCAAAACCAAGAGCCTGATCGTGAACGAAGACAAGTGTATGTAC	Otu0523	ReductivebacterialtypedsrAB(100)	Firmicutesgroup	Unclassified	Unclassified	Unculturedfamily_levellineage5
Otu0560		0.00206629	0.00715783		0	0		-0.000925174	0.998784		-0.000754575	0.593049		-0.000781001	0.593049		0.00826515	0	0	0		0	0.0312695	0.0212112	0		0	0.0292644	0	0		0	0.0302893	0	0		Otu0560	M01867_33_000000000-B5842_1_1102_12534_4987	GTCCACTGCCACACGCCGGCTACTGACGCGTCAGGCATCGTCAAGGCCGTCATGGACGACCTCTACGAGTACTTTGTCGACTGGAAGCTGCCGGCCTACTGCCGCATTTCCCTGGCCTGCTGCCTGAACATGTGCGGCGCGGTGCACTGCTCCGATGTGGCCATCCTGGGGATCCATCGCAAGCCGCCCGTGGTTAACAATGATCTGGTGCGGGCCAAGTGCGAGATCCCCAACGTGATCGCGGCCTGCCCTACGGGCGCGATCCGGCCCGACCCCAAGACTAAGTCGCTGATCGTCAACGAAGAGCGCTGTATGTAC	Otu0560	ReductivebacterialtypedsrAB(100)	Firmicutesgroup	Unclassified	Unclassified	Unculturedfamily_levellineage5
Otu0482		0.00201062	0.00473391		-0.000119467	0.0280269		0.00154635	0.0697913		0.000165776	0.298452		-0.000931515	0.593049		0.00355252	0	0.0213129	0		0	0	0.201082	0.0851696		0.00448994	0.0062282	0	0.0103972		0	0.0361266	0	0		Otu0482	M01867_33_000000000-B5842_1_1113_15499_3433	GCTCACTGCCACACCCCCGCCATCGATGCCTCCGGGGTGGTTAAAGCGGTGATGGATGAACTGTTCGAGTATTTCGGCTCCCACAAGCTCCCCGCTCAGGTCCGCATTGCCTTGGCTTGCTGCCTCAACATGTGCGGCGCCGTGCACTGTTCGGATATCGCGATCCTCGGTGTACACCGGAAGCCCCCGTTCATCGAACATGACCGGGTCCAGAATGTGTGCGAGATCCCCCTGGTGATCGCTGCCTGTCCCACGGCTGCCATCAAACCCAAGAAGGTCGATGATAAGAAAAGCGTCGAAATCAACAACAGTCGGTGCATGTTC	Otu0482	ReductivebacterialtypedsrAB(100)	Deltaproteobacteriasupercluster	Deltaproteobacteriasupercluster_unclassified	Deltaproteobacteriasupercluster_unclassified	Deltaproteobacteriasupercluster_unclassified
Otu0321		0.00190302	0.00659226		-0.000277883	0.593049		0	0		0.000258736	0.913704		0.000419519	0.536527		0	0.010777	0	0		0	0	0	0		0	0.0124564	0.0129904	0.0207943		0.00761209	0.00757232	0	0.0195848		Otu0321	M01867_33_000000000-B5842_1_1109_26231_14109	GTACATTGCCACACGCCGGCAATTGACGCTTCCGGAGTTGTCAAAGCTGTGATGGATGGCCTCTACGATGAATTCGGTAGTATGCGACTTCCCGCTCCCGTCAGGGTCTCTCTCGCATGCTGCTTGAATATGTGCGGTGCAGTGCATTGCTCAGACATAGCGATTCTCGGAATTCACCGCAAACCGCCAATGGTTGACCATGATTGGATTGACAAGCTCTGTGAGCTACCGCTCGCAATAGCGGCTTGCCCCACTGCGGCAATCAAGCCCGCAAAGACTCCCGAAGGTTTGAAGACCCTTGAGGTCAACCACGAACGCTGTATGTTC	Otu0321	ReductivebacterialtypedsrAB(100)	Deltaproteobacteriasupercluster	Deltaproteobacteriasupercluster_unclassified	Deltaproteobacteriasupercluster_unclassified	Deltaproteobacteriasupercluster_unclassified
Otu0384		0.00190302	0.00659226		0	0		0	0		-0.0023512	0.519701		0	0		0	0	0	0		0	0	0	0		0	0.124378	0.023084	0.0313873		0.00761209	0	0	0		Otu0384	M01867_33_000000000-B5842_1_1105_16036_17171	GTCCATTGCCATACCCCCGCGACCGACGCCTCCGGCGTGGTCAAAGCGGTCATGGACGACCTGTTCGAGTACTTCGTGGAGCACAAGCTGCCGGCTCAGCTCAGGATCGCCCTGGCCTGCTGTTTGAACATGTGCGGCGCGGTCCACTGCTCGGACATCGCGATCCTGGGCATCCATCGGCTTCCGCCCATAGTGGACGGCGAGAAGATGCCCAAGCTCTGCGAGGTCCCCACGGTCATCGCAGCCTGCCCGACCTACGCGATCAAGCCCGATCCCAAGACCAAGGGCGTGACCGTGAACGAAGAGAAATGTATGTAC	Otu0384	ReductivebacterialtypedsrAB(100)	Deltaproteobacteriasupercluster	Proteobacteria	Deltaproteobacteria	Desulfonatronumaceae
Otu0583		0.00190302	0.00659226		0.00243088	0.93067		0	0		-0.000397008	0.87678		0	0		0	0.034979	0.0856009	0.12146		0	0	0	0		0	0.0230362	0.023084	0.0103972		0.00761209	0	0	0		Otu0583	M01867_33_000000000-B5842_1_1109_27754_17436	GTCCACTGCCACACGCCCGCCACGGACGCCTCCGGCACCGTGAAGGCGACCATGGACGTGGTGTTCGACGAGTTCACCAACATGCGTCTGCCCGCCCCCGTGCGCATCTCCATGGCTTGCTGCCTGAACATGTGCGGCGCGGTGCACTGCTCCGACATCGCCATCCTGGGCGTGCACCGCAAACCCCCCTTCGTCGAGCATGACCGCGTGCAGAACGTGTGCGAAATCCCGCTGGTCGTCGCTGCCTGCCCCACGGCAGCCATCAAGCCCAAGAAGGTGGATGATAGGAAGAGCATCGAGATCAACAACGCCCGCTGCATGTTC	Otu0583	ReductivebacterialtypedsrAB(100)	Deltaproteobacteriasupercluster	Proteobacteria	Deltaproteobacteria	Deltaproteobacteria_unclassified
Otu0221		0.00177626	0.00615315		0	0		0.00299781	0.980736		0.000165776	0.298452		0.00192248	0.987508		0.00710505	0	0	0		0	0.0649142	0.114472	0.169265		0	0.0062282	0	0.0103972		0	0.0522184	0.0682973	0.116334		Otu0221	M01867_33_000000000-B5842_1_1108_17421_11072	ATCCACTGCCACACCCCGGCGACGGACGCCTCGGGCATCGTCAAGGCAGTCATGGACGATCTGTACGAGTACTTCGTCGATATGAAGCTGCCCGCCTACTGCCGCATCTCGCTGGCCTGCTGCCTGAACATGTGCGGCGCGGTGCACTGCTCCGACATCGCCATCCTGGGCATTCATCGCAAGCCGCCGCACATCAATCATGACATCGTGCGCGCCAAGTGTGAAATCCCCAACGTGATCGCGGCCTGCCCTACCGGCGCCATTCGCCCGGACCCGAAGAACAAGACCCTGACGGTCAACGAAGAGAAGTGCATGTAC	Otu0221	ReductivebacterialtypedsrAB(100)	Firmicutesgroup	Unclassified	Unclassified	Unculturedfamily_levellineage5
Otu0318		0.00177835	0.00616037		-0.00019686	0.593049		0	0		-0.00298934	0.739876		0.000752598	0.870606		0	0.00763475	0	0		0	0	0	0		0.00711339	0.143063	0.0498828	0.0311915		0	0.0151446	0.0147951	0.0390578		Otu0318	M01867_33_000000000-B5842_1_1107_19383_17805	GTGCATTGCCACACTCCCGCGACCGACGCCTCCGGCGTGGTCAAGTCGGTGATGGACGACCTGATGGAATACTTCCACGACAAGCGGCTGCCCGGCAAGACCAGGATCGCCCTGGCCTGCTGCCTCAACATGTGCGGCGCGGTCCACTGCTCGGACATCGCCATCCTCGGCATCCATCGGCTCCCGCCCAACGTCAACGCCGTGGGCGTGACCAAGATGTGCGAGATCCCCTCCGTGATCGCCGCCTGCCCCACGCGCGCCATCCGGCCCGACCCCAAGACCAAGAGCGTGCAGATCAACGATGAGCGGTGCATGTAC	Otu0318	ReductivebacterialtypedsrAB(100)	Deltaproteobacteriasupercluster	Proteobacteria	Deltaproteobacteria	Desulfonatronumaceae
Otu0441		0.0015083	0.00522489		-0.000837608	0.172006		0	0		-0.000440204	0.0779876		0	0		0	0.0336813	0.083047	0.0158128		0	0	0	0		0.00603318	0.0062282	0.0498828	0		0	0	0	0		Otu0441	M01867_33_000000000-B5842_1_1103_15795_21971	GCACACTGCCACACGCCCGCCATCGACGCCTCGGGTGTGGTGAAGGCCGTCATGGACGCCCTGTTCGAGTATTTCGGCACCCACAAGCTGCCTGCCCAGCTGCGCATCGCCCTGGCATGCTGCCTCAACATGTGCGGGGCGGTCCACTGCTCGGATATCGCCATCCTCGGCGTGCGCCGGAAACCGCCCCTCATCGAGCATGACCGCGTGCAGAATGTCTGCGAGATCCCGCTCGTCATCGCCTCCTGCCCCACGGCCGCCAGCAAGCCCAAGAAGGTGGATGACAGGAAGAGCATCGAAATCAACAATGCCCGCTGCATGTTC	Otu0441	ReductivebacterialtypedsrAB(100)	Deltaproteobacteriasupercluster	Proteobacteria	Deltaproteobacteria	Deltaproteobacteria_unclassified
Otu0312		0.00139214	0.0048225		0	0		0.00067213	0.0101851		0.000901705	0.989605		0.000622793	0.968262		0	0	0	0		0.00556855	0	0.222293	0.0611073		0	0	0.0138083	0.0311915		0	0.0367049	0.047824	0.0585309		Otu0312	M01867_33_000000000-B5842_1_1110_8341_25260	GTCCATTGCCACACCCCCGCCACCGACGGTTCGGGGCCGGTCAAGGCGGTCATGGACGAGCTAAGCGGATATTTTACGAGCATGGACCTGCCGGCCCAAGTCCGCATCGCCCTGGCCTGCTGCCTCAACATGTGCGGCGCCGTACACTGCTCGGATATCGCCATCCTGGGCATCCATCGCCTGCCGCCCAAGACCGACCACGAGCGGGTCTCCAAAGTCAGCGAGGTGCCCCTGGTGGTGGCCGCCTGTCCCACCCGCGCGATCCGCCCCGATCCCAAGAACAAGAGCGTCACCGTCAACGATGAGAAGTGCATGTAT	Otu0312	ReductivebacterialtypedsrAB(100)	Deltaproteobacteriasupercluster	Deltaproteobacteriasupercluster_unclassified	Deltaproteobacteriasupercluster_unclassified	Deltaproteobacteriasupercluster_unclassified
Otu0517		0.00139214	0.0048225		0	0		0.000316003	0.944279		-0.000593982	0.593049		0	0		0	0	0	0		0.00556855	0.00929541	0.0106056	0.0195963		0	0.0230362	0	0		0	0	0	0		Otu0517	M01867_33_000000000-B5842_1_1108_17027_26809	ATTCACTGCCACACACCGGCCACCGATGCCTCTGGCATCGTGAAGTCGGTGATGGACGACCTGTATGAGTATTTTGTCGACATGAAGCTGCCGGCATACTGCCGCATCTCACTGGCGTGCTGCCTCAACATGTGCGGCGCGGTGCACTGCTCCGATGTGGCCATCCTGGGCATCCATCGCAAACCGCCGGCCATCAACCATGACCTGGTGCGCGCCAAGTGCGAGATTCCGAACGTCATCGCTGCGTGCCCCACCGGCGCCATCCGTCCCGATCCCAAGACCAAGTCGTTGATCGTCAATGAAGAGCGGTGCATGTAC	Otu0517	ReductivebacterialtypedsrAB(100)	Firmicutesgroup	Unclassified	Unclassified	Unculturedfamily_levellineage5
Otu0549		0.00139214	0.0048225		0	0		-0.00141128	0.0670311		0.00163184	0.878924		0.000278124	0.0493566		0	0	0	0		0.00556855	0.0371816	0.190476	0.0195963		0	0	0	0.0519859		0	0.0361266	0	0.0385356		Otu0549	M01867_33_000000000-B5842_1_1103_5125_12668	ATCCACTGCCACACCCCGGCGACGGATGCTTCAGGCATCGTCAAGGCCGTGATGGATGATCTGTTCGAATACTTCGTTGACTGGAAACTGCCGGCCTTCTGCCGCATCTCGCTGGCATGCTGTTTGAATATGTGCGGCGCGGTACACTGCTCAGATATTGCCATCCTGGGCATCCACCGCAAACCGCCGGCGATCAACCATGACCTGGTGCGAACCAAGTGCGAGCTGCCCAATGTGATCGCATCTTGCCCAACCGGGGCGATCCGGCCTGATCCCAAGACCAAAAGCCTGATCATCAACGAAGCAAAATGTATGTAC	Otu0549	ReductivebacterialtypedsrAB(100)	ReductivebacterialtypedsrAB_unclassified	ReductivebacterialtypedsrAB_unclassified	ReductivebacterialtypedsrAB_unclassified	ReductivebacterialtypedsrAB_unclassified
Otu0878		0.00112249	0.0038884		0	0		0	0		0.00256296	0.997136		0.00195293	0.805698		0	0	0	0		0	0	0	0		0.00448994	0.0062282	0.041425	0.094162		0	0.00757232	0	0.068435		Otu0878	M01867_33_000000000-B5842_1_2105_9803_12879	ATTCACTGCCACACCCCGGCCATTGATGCCTCGGGAGTGGTGAAGGCCGTCATGGATGATTTGTTTGAGTATTTCGGCAGCCACAAGCTGCCCGCCCAACTGCGCATCCCCCTGGCCTGCTGCTTGAACATGTGCGGCGCGGTGCATTGCTCCGATATCGCTATCCTGGGCATCCATCGCACGGCGCCCCACGTCGCGCACGATAAGCTACGCCATCTGTGCGAGATTCCCACCACCATCGCTTCCTGTCCCACCGGCGCCATCCGGCCTCATCCGGACAAGAACATCAAGAGCGTGGTGGTGAACGAACCCCGCTGCATGTAC	Otu0878	ReductivebacterialtypedsrAB(100)	Deltaproteobacteriasupercluster	Proteobacteria	Deltaproteobacteria	Desulfobaccaacetoxidanslineage
Otu0258		0	0		0	0		0.000269525	0.00977996		0.000979106	0.878924		-0.00157082	0.61468		0	0	0	0		0	0.095056	0.0106056	0.0885618		0	0	0	0.0311915		0	0.0947606	0.116121	0.0485333		Otu0258	M01867_33_000000000-B5842_1_1105_9701_23576	ATTCACTGTCACACTCCGGCTACCGATGCCTCGGGCATCGTCAAAGCCGTGATGGATGACCTGTTCGAGTACTTCGTCGATTGGAAACTGCCGGCTTACTGCCGCATTTCACTGGCCTGCTGTTTGAATATGTGCGGCGCAGTGCACTGCTCGGATATTGCTATTCTGGGTATCCACCGTCTGCCGCCTAAGGTCAACCATGATCTTGTGCGCACTAAGTGCGAGATACCTAATGTTATCGCGGCCTGTCCTACGGGGGCTATTCGCCCGGATCCGAAGAACAAAACCCTGATGGTCAACGAAGATCGCTGCATGTAC	Otu0258	ReductivebacterialtypedsrAB(100)	ReductivebacterialtypedsrAB_unclassified	ReductivebacterialtypedsrAB_unclassified	ReductivebacterialtypedsrAB_unclassified	ReductivebacterialtypedsrAB_unclassified
Otu0380		0	0		0	0		0.0042215	0.976025		0.000979106	0.878924		-0.000216968	0.0280269		0	0	0	0		0	0	0.0720495	0.147351		0	0	0	0.0311915		0	0	0.0387071	0		Otu0380	M01867_33_000000000-B5842_1_1108_18375_4029	ATCCACTGCCACACCCCTGCAACCGATGCCTCCGGCATTGTTAAATCGGTGATGGACGACCTGTTCGAGTACTTCACCGATTGGAAGCTTCCGGCCTACTGCCGCATCTCTCTGGCGTGCTGCCTGAATATGTGCGGAGCGGTCCACTGCTCCGATATTGCAATCCTGGGCATCCACCGCAAACCGCCTCAAATCAACCACGATGTAGTCCGGGCTAAGTGCGAGCTCCCGAACGTGATCGCAGCCTGCCCAACCGGAGCGATTCGTCCCGATCCGAAGAACAAGACCCTGACGATTAACGAAGAGAAGTGCATGTAC	Otu0380	ReductivebacterialtypedsrAB(100)	Firmicutesgroup	Unclassified	Unclassified	Unculturedfamily_levellineage5
Otu0435		0	0		0	0		0.00272233	0.491267		0.000326369	0.878924		0.00328897	0.837671		0	0	0	0		0	0.0569002	0	0.133465		0	0	0	0.0103972		0	0.0221386	0.0147951	0.125605		Otu0435	M01867_33_000000000-B5842_1_1107_17080_20112	ATCCACTGCCACACGCCCGCCACGGACGCGTCCGGCATCGTCAAATCGGTGATGGATGACCTGTTCGAGTATTTCGGCAACTGGAAGCTGCCGGCGTACTGTCGCGTGAGCCTGGCGTGCTGCCTCAACATGTGCGGCGCGGTGCACTGCTCCGATGTGGCGATCCTGGGCATCCATCGTAAGCCACCGGCCATCAACCACGACCTGGTGCGGGCCAAATGCGAGATCCCGAACGTCATCGCGGCCTGCCCCACCGGCGCCATCCGGCCCGATCCGAAGACCAAGTCGTTGATCGTCAACGAAGAGAAATGCATGTAC	Otu0435	ReductivebacterialtypedsrAB(100)	Firmicutesgroup	Unclassified	Unclassified	Unculturedfamily_levellineage5
Otu0461		0	0		0.00421891	0.939695		-0.000268759	0.593049		-0.000362803	0.105256		0	0		0	0	0.016072	0.137272		0	0.0104232	0	0		0	0.0062282	0.0360744	0		0	0	0	0		Otu0461	M01867_33_000000000-B5842_1_1114_10926_16250	GCCCACTGCCACACCCCCGCCATCGATGCATCGGGCGTGGTGAAGGCCGTCATGGACGATCTGTTCGAGTATTTCGGCTCCCACAAGCTGCCGGCTCAGGTGCGCATCGCCCTGGCCTGCTGCCTCAACATGTGCGGGGCCGTCCATTGTTCGGACATCGCTATTCTGGGTGTGCACAGGAAGCCTCCGTTTGTCGAACATGACCGGGTGCAGAATGTGTGTGAAATCCCGCTGGTTATCGCCGCGTGTCCCACGGCCGCAATAAAGCCGAAGAAGGTCGACGAAAGGAAGAGCGTTGAGATCAACAACAGTCGGTGCATGTTC	Otu0461	ReductivebacterialtypedsrAB(100)	Deltaproteobacteriasupercluster	Proteobacteria	Deltaproteobacteria	Deltaproteobacteria_unclassified
Otu0510		0	0		0	0		0.000375451	0.436195		0.000165776	0.298452		0.000544662	0.421163		0	0	0	0		0	0.00929541	0	0.0195963		0	0.0062282	0	0.0103972		0	0.0436989	0.0295902	0.0585309		Otu0510	M01867_33_000000000-B5842_1_1103_14351_13014	GCCCACTGCCACAGTGCAGCCACGGACGCCTCGCCCATTGTCAAAGCCCTGATGGACGAGCTCTATGGCTATTTCACCAGCATGAAGCTTCCAGGTAAATTAAGGGTTTCCTTGGCCTGCTGTATCAACATGTGCGGTGCGGTTCACTGCTCCGATCTCGCCATCGTCGGGGTTCACACCAAAGTCCCGAAGGTGAATCACGATAAGGTAGCCGCCATCTGTGAGATTCCCACTGTGATGGCGTCCTGTCCCACCGGCGCCATCCGGCGCCACCCGGATAAGGATGTCAAGAGCGTGGTGGTTCGAGAAGATCTGTGTATGTAC	Otu0510	ReductivebacterialtypedsrAB(100)	ReductivebacterialtypedsrAB_unclassified	ReductivebacterialtypedsrAB_unclassified	ReductivebacterialtypedsrAB_unclassified	ReductivebacterialtypedsrAB_unclassified
Otu0627		0	0		0	0		-0.00023522	0.161033		0	0		-0.000555927	0.593049		0	0	0	0		0	0.0278862	0.0424223	0.0229885		0	0	0	0		0	0.0215603	0	0		Otu0627	M01867_33_000000000-B5842_1_1101_12698_17100	ATCCACTGCCACACCCCAGCCACCGATGCATCAGGAATTGTCAAAGCAGTGATGGATGAGTTGTACGAGTACTTCGTCGACATGAAGCTGCCTGCCTACTGCCGCATCTCGCTGGCCTGCTGCTTAAACATGTGTGGCGCGGTCCACTGCTCGGATATTGCCATCCTGGGTATCCACCGCAAACCGCCGAAAGTCAATCATGAGCTGGTCCAGACCAAGTGCGAATTACCGAATGTAATCGCTGCCTGCCCCACCGGCGCCATCCGGCCAGATCCGAAGACCAAGTCGCTGGTAGTCAACGAAGCCAAGTGCATGTAC	Otu0627	ReductivebacterialtypedsrAB(100)	ReductivebacterialtypedsrAB_unclassified	ReductivebacterialtypedsrAB_unclassified	ReductivebacterialtypedsrAB_unclassified	ReductivebacterialtypedsrAB_unclassified

## Sheet: Table S4b
dsrB cDNA OTU	Relative abundance (%)
	initial sediment	09_days	21_days	43_days	initial sediment	09_days	21_days	43_days	initial sediment	09_days	21_days	43_days	initial sediment	09_days	21_days	43_days	initial sediment	09_days	21_days	43_days	initial sediment	09_days	21_days	43_days	initial sediment	09_days	21_days	43_days	initial sediment	09_days	21_days	43_days	initial sediment	09_days	21_days	43_days	initial sediment	09_days	21_days	43_days	initial sediment	09_days	21_days	43_days	initial sediment	09_days	21_days	43_days
	Chitin & sulfate_Replicate1	Chitin & sulfate_Replicate1	Chitin & sulfate_Replicate1	Chitin & sulfate_Replicate1	Chitin & sulfate_Replicate2	Chitin & sulfate_Replicate2	Chitin & sulfate_Replicate2	Chitin & sulfate_Replicate2	Chitin & sulfate_Replicate3	Chitin & sulfate_Replicate3	Chitin & sulfate_Replicate3	Chitin & sulfate_Replicate3	Chitin only_Replicate1	Chitin only_Replicate1	Chitin only_Replicate1	Chitin only_Replicate1	Chitin only_Replicate2	Chitin only_Replicate2	Chitin only_Replicate2	Chitin only_Replicate2	Chitin only_Replicate3	Chitin only_Replicate3	Chitin only_Replicate3	Chitin only_Replicate3	Sulfate only_Replicate1	Sulfate only_Replicate1	Sulfate only_Replicate1	Sulfate only_Replicate1	Sulfate only_Replicate2	Sulfate only_Replicate2	Sulfate only_Replicate2	Sulfate only_Replicate2	Sulfate only_Replicate3	Sulfate only_Replicate3	Sulfate only_Replicate3	Sulfate only_Replicate3	Control_Replicate1	Control_Replicate1	Control_Replicate1	Control_Replicate1	Control_Replicate2	Control_Replicate2	Control_Replicate2	Control_Replicate2	Control_Replicate3	Control_Replicate3	Control_Replicate3	Control_Replicate3
Otu0009	0.595091	0.894632	0.916104	2.2296	0.518433	1.42257	0.684932	1.46628	0.319727	0.755841	0.895141	1.56472	0.578453	1.14334	3.42857	4.06897	0.248447	1.1257	0.921659	4.05644	0.65152	1.56166	0.986319	3.11333	0.469484	1.86567	0.818394	3.10734	0.199095	1.10239	2.02983	1.68434	0.431034	1.52039	2.21607	0.724638	0.368155	3.31667	2.00861	2.54609	0.639415	2.72765	3.37328	2.35018	0.334753	1.6	3.63636	1.6763
Otu0078	0.27275	0.347913	0.048216	0.189753	0.403226	0.323311	0.0684932	0.293255	0.287754	0.229043	0.0639386	0.56899	0.488069	0	0	0	0.248447	0	0	0	0.417641	0.0538503	0	0	0.512164	0	0.0389712	0.094162	0.579186	0.0560538	0.1657	0	0.228987	0.0691085	0.138504	0	0.276116	0	0	0	0.114181	0	0	0.352526	0.365186	0.0727273	0	0
Otu0032	0.198364	0	0.048216	0	0.201613	0.161655	0	0	0.106576	0.0687128	0	0.0711238	0.0361533	0.501952	0	2.06897	0.248447	0.719199	0.460829	2.99824	0.133645	0.753904	1.24085	1.4944	0.234742	0.746269	0.233827	0.47081	0.38009	0.280269	0.207125	3.46226	0.417565	0.414651	0.623269	0.966184	0.0920387	0.636075	0.932568	2.19491	0.0685088	0.461603	1.46471	0.235018	0.304321	1.74545	2.72727	1.79191
Otu0193	0.148773	0.0994036	0	0.0474383	0.0864055	0.0969932	0	0	0.0639454	0.0458085	0	0	0.289226	0	0	0	0.414079	0.0312695	0	0	0.317407	0	0	0	0.0640205	0	0.0389712	0.188324	0.0904977	0.0560538	0	0.155958	0.282866	0	0	0	0.0920387	0.0454339	0	0	0.228363	0.0419639	0	0.0293772	0.243457	0	0	0.289017
Otu0100	0.0247954	0.298211	0.192864	0	0.172811	0.452635	0.0684932	0	0.181179	0.206138	0.255754	0.0711238	0.21692	0.0557724	0	0	0.124224	0.0312695	0	0	0.133645	0.0538503	0	0	0.128041	0	0.272798	0.376648	0.343891	0.0560538	0.207125	0	0.107759	0.138217	0.138504	0	0.184077	0	0	0.0877963	0.137018	0.0629459	0	0.763807	0.213025	0.0727273	0	0
Otu0255	0.0991818	0.0497018	0.048216	0.0474383	0.172811	0	0	0	0.106576	0	0	0	0.32538	0	0	0	0	0.0938086	0.0921659	0	0.133645	0	0.0318167	0.124533	0.0640205	0	0	0	0.144796	0.0186846	0.08285	0	0.0673491	0	0	0	0.230097	0	0	0	0.0913451	0.0419639	0.0887705	0.0293772	0.243457	0.0727273	0	0.0578035
Otu0021	0.223159	0.198807	0.385728	0.521822	0.0288018	0.420304	0.205479	0.293255	0.127891	0.549702	0.0639386	0.640114	0.126537	0.390407	0.571429	0.551724	0.124224	0.625391	0.276498	0.881834	0.200468	0.215401	0.286351	0.373599	0.192061	0.373134	0.35074	0.47081	0.162896	0.261584	0.372825	0.436681	0.0942888	0.276434	0.484765	0	0.184077	0.795093	1.0043	0.263389	0.0228363	1.00713	0.532623	0.411281	0.182593	1.09091	0.606061	0.289017
Otu0176	0.123977	0.0497018	0.192864	0.142315	0.115207	0	0	0.146628	0.0852606	0.0687128	0	0.0711238	0	0.0836587	0	0	0.207039	0.0312695	0.0921659	0	0.133645	0.376952	0.0636335	0	0.128041	0	0.194856	0.282486	0.0904977	0.0747384	0.08285	0.062383	0.107759	0.138217	0.277008	0	0.184077	0.113585	0.143472	0	0.0228363	0.020982	0.266312	0.264395	0.243457	0.145455	0	0
Otu0070	0.173568	0	0.048216	0	0.0576037	0.0646621	0.0684932	0	0.074603	0.0229043	0	0	0.16269	0.22309	0.571429	0.344828	0.0414079	0.250156	0.368664	0.529101	0.0835282	0.107701	0.0636335	0.373599	0.0853606	0.746269	0.116913	0.188324	0.144796	0.112108	0.207125	0.499064	0.080819	0.0691085	0	0.241546	0.184077	0.749659	0.430416	1.14135	0.18269	0.671423	0.621394	0.0881316	0.0608643	0.727273	0.909091	0.578035
Otu0146	0.0495909	0.0497018	0.048216	0	0.144009	0.0323311	0	0	0.0852606	0	0	0.0711238	0.198843	0	0	0	0.0828157	0.0312695	0	0	0.133645	0	0	0	0.0640205	0	0.0389712	0.094162	0.144796	0.0186846	0.041425	0.155958	0.0269397	0	0.138504	0	0.138058	0	0	0	0.0913451	0.0629459	0	0.0881316	0.0304321	0	0	0
Otu0143	0.198364	0	0	0	0.115207	0	0	0.146628	0.0426303	0	0	0	0.10846	0	0	0	0.124224	0	0	0	0.0835282	0	0	0	0.128041	0	0	0	0.0723982	0.0186846	0	0	0.0134698	0.0691085	0.0692521	0	0.0460193	0	0	0	0.0228363	0.020982	0	0.0293772	0.121729	0	0	0
Otu0053	0	0	0	0.0948767	0.259217	0.0646621	0	0	0.0426303	0.114521	0	0.284495	0.0723066	0.0278862	0	0	0	0.0312695	0.0921659	0	0.0501169	0.0538503	0.0318167	0	0.170721	0	0.233827	0	0.180995	0.0560538	0.08285	0	0.134698	0.0691085	0.277008	0	0.0920387	0.0454339	0	0	0.0456725	0.020982	0	0.117509	0	0.0727273	0	0
Otu0239	0.0991818	0.0994036	0	0.0474383	0.0288018	0.0646621	0	0	0.0959181	0.0458085	0	0	0.307303	0	0	0	0.0828157	0	0	0	0.0167056	0	0	0	0.0853606	0	0	0	0.0361991	0.093423	0.08285	0	0	0	0	0	0	0	0	0	0.114181	0	0	0.0293772	0.0304321	0	0	0
Otu0047	0.0495909	0.0497018	0.096432	0.0474383	0.0288018	0.226317	0	0	0.0319727	0.114521	0.127877	0.0711238	0.0903832	0.0557724	0.571429	1.86207	0	0.562852	0.368664	0.529101	0.11694	0.538503	0.159084	0.622665	0.106701	0	0.0389712	0	0.108597	0.0747384	0.124275	0.155958	0.0538793	0.0691085	0.138504	0	0.0920387	0.363471	0	0.175593	0.0456725	0.398657	0.310697	0.0881316	0.0304321	0.218182	0.30303	0.289017
Otu0073	0.0247954	0.198807	0.289296	0.142315	0.0576037	0.355642	0	0.146628	0.0532879	0.137426	0.0639386	0.0711238	0.0361533	0.0836587	0	0.0689655	0	0.187617	0	0.117578	0.0501169	0.0538503	0.222717	0	0.106701	0.373134	0.194856	0	0.0180995	0.112108	0.041425	0.0935745	0.0134698	0.207326	0.207756	0.241546	0	0.249886	0.215208	0	0.0913451	0.692405	0.355082	0.0587544	0.0912964	0.654545	0	0.0578035
Otu0167	0.0495909	0	0.048216	0	0.0288018	0.129324	0.0684932	0	0.0426303	0	0	0.142248	0.126537	0.0557724	0	0	0	0.0312695	0	0	0.0334113	0.215401	0.0636335	0	0.0213402	0	0.0779423	0.376648	0	0.149477	0.041425	0	0.0404095	0.0691085	0.207756	0	0	0.0454339	0	0	0.0685088	0.0839278	0.0887705	0.352526	0	0	0.606061	0
Otu0319	0	0	0.048216	0.0948767	0.0864055	0	0.136986	0	0.0106576	0.0229043	0	0	0	0	0	0	0	0	0	0	0.0501169	0	0	0	0.0426803	0	0.0389712	0.094162	0.0542986	0.0560538	0	0	0.0404095	0	0	0	0.0460193	0	0	0	0.0228363	0	0	0.0587544	0.0608643	0	0	0
Otu0225	0	0	0	0	0.0288018	0	0	0	0.0532879	0.0458085	0	0.0711238	0.0542299	0	0	0	0.0414079	0.0312695	0	0	0.0334113	0	0	0	0	0	0.0389712	0.094162	0.0180995	0	0.08285	0	0.0269397	0	0.138504	0	0.0920387	0	0	0	0	0	0	0	0.0608643	0	0	0
Otu0136	0.0743863	0	0	0.0948767	0.0288018	0.0323311	0	0.146628	0.0319727	0.0229043	0	0	0.0180766	0	0	0	0.0828157	0	0	0	0.0334113	0.0538503	0.0318167	0	0	0	0.0779423	0.094162	0.0361991	0	0.041425	0	0.080819	0	0	0	0	0	0	0	0	0	0.0887705	0.264395	0	0.0727273	0	0
Otu0356	0.0247954	0	0	0.0474383	0	0.0969932	0	0	0.0213151	0.0229043	0	0	0	0	0	0	0	0	0	0	0.0334113	0	0	0	0	0	0	0	0.0542986	0.0186846	0	0	0.0134698	0	0	0	0.0460193	0	0	0	0.0228363	0	0	0.0587544	0.0608643	0	0	0
Otu0273	0	0	0	0	0	0.0323311	0	0	0.0106576	0.0229043	0.0639386	0	0.0542299	0.0278862	0	0	0.0414079	0	0	0	0.0334113	0	0	0	0.0213402	0	0	0	0.0180995	0	0	0	0.0404095	0	0.138504	0	0	0	0	0	0.0228363	0	0	0.0293772	0	0	0	0
Otu0325	0.0495909	0.149105	0	0	0.0288018	0.452635	0	0	0.0213151	0.343564	0.0639386	0	0.0180766	0	0	0	0	0	0	0	0	0	0	0	0.0213402	0.373134	0	0	0	0	0	0	0	0	0.0692521	0	0	0	0	0	0	0	0	0	0.0304321	0	0	0
Otu0264	0	0	0	0	0	0	0	0	0	0.0458085	0	0	0.0361533	0	0	0	0	0	0	0.176367	0.0167056	0	0	0	0	0	0	0	0	0.0186846	0	0.0935745	0	0	0	0.241546	0.0920387	0	0	0.175593	0	0.0419639	0	0	0	0.145455	0	0.115607
Otu0575	0	0	0	0	0	0	0	0	0.0319727	0	0	0	0.0180766	0.0278862	0	0	0.0414079	0	0	0	0.0167056	0	0.0954502	0	0	0	0	0	0	0	0	0	0.0269397	0	0	0	0	0	0.071736	0	0	0.0419639	0	0	0	0	0	0
Otu0361	0	0	0	0	0.0288018	0.0323311	0	0	0.0213151	0	0	0	0.0180766	0.0836587	0	0	0	0.0312695	0.0921659	0	0	0	0.0954502	0	0.0213402	0	0	0	0.0180995	0	0.041425	0.062383	0.0269397	0	0	0	0	0	0	0	0	0	0.133156	0.0293772	0	0	0.30303	0.0578035
Otu0398	0.0495909	0	0	0	0	0	0	0	0	0	0	0.0711238	0.0542299	0	0	0	0	0	0	0	0	0	0	0.249066	0.0213402	0	0	0	0	0	0.041425	0	0	0	0	0	0	0.0681508	0	0	0	0.020982	0	0	0	0.0727273	0	0
Otu0174	0.0247954	0	0	0	0	0	0	0	0	0	0	0	0.0361533	0.0557724	0	0.137931	0.0414079	0.125078	0	0	0	0	0.127267	0.124533	0	0	0.0779423	0	0	0	0	0.187149	0	0.138217	0	0	0	0.363471	0.35868	0.175593	0	0.188838	0.443853	0	0	0.145455	0.30303	0.520231
Otu0107	0	0	0.048216	0.0948767	0.0288018	0	0	0	0	0.091617	0	0.142248	0	0.0278862	0	0.0689655	0	0.187617	0.0921659	0	0.0334113	0.215401	0.0636335	0.373599	0	0	0	0.188324	0	0.0747384	0.08285	0.280724	0	0.0691085	0.138504	0	0	0.0681508	0.071736	0	0.0228363	0.0629459	0.266312	0.0293772	0	0.0727273	0	0.0578035
Otu0546	0	0	0	0	0	0	0	0	0.0319727	0	0	0	0.0361533	0.0278862	0	0	0	0.0312695	0	0.0587889	0	0	0	0.124533	0	0	0	0	0	0	0	0.0311915	0.0134698	0	0	0	0	0	0	0	0	0	0	0	0	0	0	0.0578035
Otu0287	0	0	0.048216	0	0	0	0	0	0	0	0	0	0	0.0278862	0	0.0689655	0.0414079	0.125078	0	0.117578	0	0	0	0	0.0213402	0	0.0389712	0	0	0	0.041425	0.0311915	0.0134698	0	0	0	0	0	0	0	0	0.0419639	0.0443853	0	0	0.0727273	0	0.17341
Otu0509	0	0	0	0	0.0288018	0	0	0	0	0.0229043	0	0	0	0.0557724	0	0	0	0.0938086	0	0.0587889	0.0167056	0	0.0636335	0	0	0	0.0389712	0	0	0.0186846	0	0	0	0	0	0	0	0.0908678	0	0	0	0.020982	0	0	0	0	0	0
Otu0446	0	0	0	0	0	0	0	0	0	0	0	0	0	0	0	0.137931	0	0.0938086	0	0.176367	0	0	0.0318167	0	0	0	0	0	0	0	0	0	0	0	0	0	0	0	0	0	0	0.020982	0.0887705	0	0	0	0	0
Otu0006	2.52913	1.44135	1.25362	8.58634	2.85138	2.97446	1.64384	3.22581	1.4068	1.14521	1.1509	2.48933	1.30152	2.53765	2.85714	0.62069	3.10559	2.8768	1.65899	0.470312	2.08821	4.14647	1.78174	0.249066	2.04866	2.98507	2.26033	6.30885	4.0543	1.71898	2.60978	1.52838	3.58297	1.5895	3.60111	3.86473	1.61068	2.6806	2.43902	0.702371	2.44348	6.65128	1.8198	3.05523	1.46074	3.70909	1.81818	1.04046
Otu0271	0	0	0	0.0474383	0	0	0	0	0.0319727	0	0	0	0.0723066	0	0	0	0.0414079	0.0625391	0	0	0.0334113	0.0538503	0	0	0.0213402	0	0	0.188324	0.0723982	0.0186846	0.041425	0	0	0.0691085	0	0	0	0.0227169	0	0	0.0685088	0	0.133156	0.0881316	0.0304321	0.145455	0	0
Otu0322	0	0	0	0.0474383	0.0576037	0	0	0	0	0	0	0	0	0	0	0	0	0.0312695	0.0921659	0.176367	0	0.0538503	0	0	0	0	0	0.094162	0	0.0373692	0	0.0311915	0	0	0	0	0.0460193	0.0227169	0	0.0877963	0	0.020982	0.0443853	0.0293772	0	0	0	0
Otu0001	13.2656	31.3618	38.7175	36.9545	14.0553	25.6385	40	41.4956	10.924	36.3033	43.4143	39.5448	9.906	1.36642	1.14286	0.344828	10.3106	1.37586	0.184332	0.235156	11.0257	1.50781	0.540885	0.373599	13.0815	24.6269	31.2938	19.8682	12.7421	24.1218	26.3877	1.87149	13.618	20.1106	19.8061	24.3961	12.1491	1.56747	1.07604	0.965759	13.9986	1.48972	0.532623	20.0646	12.0207	0.945455	0.606061	1.32948
Otu0002	11.4307	9.49304	6.17165	4.4592	11.8664	6.49855	6.50685	4.10557	14.2172	7.39808	7.289	4.90754	9.03832	25.9621	24	26.6207	9.89648	22.1388	28.7558	23.6919	11.9445	19.3323	26.0897	27.7709	9.68843	11.5672	14.5362	10.1695	9.77376	13.5277	11.6819	23.7367	11.0318	13.8908	10.1801	10.628	14.4501	17.4466	25.8967	21.6857	12.1261	17.499	24.9445	8.46063	13.2075	15.9273	27.5758	20.9249
Otu0003	7.56261	5.31809	3.18226	2.13472	7.43088	3.26544	3.56164	1.31965	10.4018	4.19148	4.09207	2.27596	6.90528	15.8394	12	13.931	7.3706	14.4153	19.1705	14.1681	7.31707	12.7087	14.8902	17.8082	6.08195	9.70149	6.31333	5.55556	5.70136	7.86622	6.00663	13.3812	6.37123	10.0898	7.96399	7.97101	8.78969	13.4484	14.8494	13.9596	7.44462	13.2816	16.4669	4.90599	6.90809	13.1636	16.6667	18.5549
Otu0005	5.80213	3.28032	2.7001	1.89753	6.36521	3.03912	3.0137	2.05279	7.17255	2.38204	2.30179	1.28023	5.16992	8.75627	9.71429	8.34483	7.20497	6.34772	10.8756	7.64256	6.41497	6.46204	9.1314	6.84932	5.4204	5.97015	3.15666	2.7307	4.90498	4.11061	4.22535	6.92452	5.15894	4.69938	3.73961	4.34783	6.35067	6.99682	10.6887	7.55048	5.59488	7.95216	6.74656	2.55582	5.99513	6.10909	2.72727	7.51445
Otu0004	4.95909	4.12525	5.1109	3.93738	4.08986	6.27223	4.10959	6.8915	3.13333	3.38983	4.15601	2.84495	4.44685	6.19074	3.42857	1.51724	3.93375	8.09881	3.59447	1.52851	6.34815	8.83145	4.16799	3.36239	4.63082	2.23881	3.97506	2.7307	6.60633	4.27877	3.02403	3.93013	5.28017	4.00829	3.11634	2.89855	5.66038	9.2458	4.44763	5.53117	5.25234	6.54637	4.34976	2.08578	4.59525	9.52727	4.84848	4.21965
Otu0008	3.94247	4.32406	3.66442	1.32827	2.93779	3.68574	2.60274	0.733138	3.47437	4.69537	2.42967	0.56899	4.77223	0.808701	0.571429	0	2.81573	1.87617	0.0921659	0.293945	2.99031	1.77706	0.318167	0	3.96927	2.98507	1.63679	0.659134	4.1086	1.86846	2.11268	1.68434	3.63685	1.86593	1.03878	1.20773	3.08329	1.4766	0.573888	0.790167	3.74515	1.99329	0.532623	0.411281	3.86488	1.38182	0.909091	1.50289
Otu0007	3.89288	7.90258	8.10029	5.36053	2.59217	7.88878	8.83562	5.71848	3.63423	10.0092	8.1202	5.19203	1.87997	0.390407	0	0.275862	2.56729	1.1257	0.368664	0.0587889	3.2576	1.13086	0.445434	0.249066	3.84123	5.97015	3.07872	3.20151	2.98643	4.91405	3.9768	0.810979	3.47522	5.11403	4.08587	2.657	2.57708	1.22672	0.573888	0.175593	2.69468	1.25892	0.84332	2.93772	2.95192	1.23636	1.21212	0.924855
Otu0014	2.62832	0.0994036	0	0	2.01613	0	0	0	1.80113	0.0458085	0	0	4.50108	0.306748	0	0	2.89855	0.68793	0	0.0587889	2.47244	0.753904	0	0	3.15834	0	0	0	2.71493	0.0373692	0	0.0935745	2.07435	0	0	0	1.61068	0.363471	0.143472	0	1.98675	0.356693	0.133156	0.0587544	2.16068	0.509091	0	0.115607
Otu0013	1.98364	2.03777	2.02507	1.70778	1.78571	2.84513	1.30137	1.6129	1.74784	1.74072	0.895141	1.42248	2.83803	0.0557724	0	0	2.15321	0.0312695	0	0	2.00468	0.107701	0.0318167	0	2.36876	0	0.935308	2.07156	2.15385	1.23318	1.73985	0.0935745	2.2764	1.03663	2.77008	2.17391	1.93281	0.0454339	0.215208	0	2.0781	0.125892	0.0887705	1.99765	2.37371	0.145455	0	0
Otu0010	1.19018	0.894632	1.01254	3.13093	1.81452	2.45716	2.46575	2.05279	1.27891	1.0536	1.79028	2.06259	2.04266	0.725042	0.571429	0.275862	1.36646	1.1257	0.645161	0.823045	1.97127	1.23856	1.20904	1.36986	1.79257	1.1194	2.84489	3.86064	1.68326	2.78401	2.19553	0.810979	1.77802	2.07326	3.4626	6.28019	2.94524	0.840527	0.645624	0.702371	3.10573	0.566513	0.577008	4.6416	1.7955	0.945455	0.909091	1.21387
Otu0011	1.43814	1.34195	2.31437	2.41935	1.5841	2.52182	2.05479	2.6393	1.21496	1.35135	2.04604	2.27596	1.60882	2.03569	0.571429	0.482759	1.61491	2.18887	0.645161	0.646678	1.72068	2.26171	1.24085	0.249066	1.74989	0.373134	1.16913	0.564972	1.99095	1.49477	1.03563	1.15409	1.73761	1.24395	1.10803	0.241546	2.6231	2.49886	1.07604	1.14135	2.16945	1.25892	1.37594	0.646298	1.30858	2.98182	0.909091	0.867052
Otu0012	1.41334	0.0994036	0	0	1.26728	0	0	0	1.18299	0.0229043	0	0	2.38612	0.195204	0	0	1.40787	0.406504	0	0	1.67056	0	0.0636335	0	1.74989	0	0	0	1.75566	0.0373692	0.041425	0	1.36045	0	0	0	1.70272	0	0.071736	0.0877963	0.822106	0.020982	0.0887705	0	2.25198	0.0727273	0	0
Otu0027	0.793454	0.0497018	0	0	2.44816	0.0646621	0.0684932	0	1.18299	0	0	0	1.04845	0.0557724	0	0	1.94617	0.125078	0.0921659	0.0587889	1.10257	0.0538503	0	0	1.87793	0	0.0779423	0	1.62896	0	0	0	1.96659	0	0	0	1.38058	0.0227169	0	0	1.73556	0.0839278	0.0887705	0	1.18685	0.218182	0	0
Otu0015	1.6365	0.84493	0.916104	0.426945	1.44009	0.937601	0.273973	0.439883	2.1848	0.732936	0.511509	0.56899	1.0846	1.97992	1.71429	2.2069	2.85714	1.93871	1.93548	2.1164	1.53692	1.23856	1.94082	0.747198	1.10969	1.49254	0.740452	0.94162	0.941176	1.12108	0.952775	1.49719	1.25269	1.45128	0.692521	0.483092	1.01243	1.81736	2.29555	2.10711	1.37018	2.01427	1.73103	0.381904	1.21729	2.10909	0.606061	1.09827
Otu0019	0.86784	0.397614	0.337512	0.237192	0.979263	0.549628	0.136986	0.293255	1.57732	0.366468	0.319693	0.213371	0.885756	2.00781	2.85714	2.55172	1.78054	2.03252	1.38249	1.82246	0.835282	1.13086	1.87719	2.98879	0.789586	1.1194	1.01325	0.753296	0.886878	0.93423	0.621375	1.0917	1.05065	1.24395	0.692521	0.241546	1.47262	0.772376	1.21951	1.22915	1.27883	1.00713	1.46471	0.558167	1.12599	1.67273	2.12121	1.84971
Otu0033	1.26457	0	0.144648	0.0474383	0.633641	0.0969932	0	0	1.03378	0.0229043	0	0	0.759219	0	0	0	0.745342	0	0.0921659	0	0.718343	0	0	0	1.04567	0	0	0	0.941176	0.0186846	0.207125	0	0.996767	0	0	0	0.598251	0.113585	0	0	0.959123	0.0419639	0	0.0293772	1.06512	0	0	0
Otu0018	0.86784	0.347913	0.048216	0.237192	1.09447	0.226317	0.205479	0	0.490248	0.114521	0.127877	0.142248	0.813449	2.37033	1.14286	2.13793	0.57971	0.875547	2.30415	4.93827	1.1694	2.10016	2.79987	3.61146	0.490824	0.373134	0.428683	0.564972	0.524887	0.186846	0.289975	1.8403	1.01024	0.48376	0.692521	0.241546	1.10446	2.33985	0.573888	2.19491	0.890614	1.32186	1.1984	0.146886	0.608643	1.52727	1.21212	0.924855
Otu0028	1.26457	0.198807	0.144648	0.189753	0.748848	0.129324	0.342466	0	0.458276	0.091617	0.127877	0.355619	0.560376	0.111545	0	0	0.57971	0.156348	0	0	0.618109	0.269251	0.0636335	0	0.661545	0	0.116913	0	1.15837	0.149477	0.24855	0	0.417565	0.138217	0.207756	0.241546	0.828348	0.136302	0.143472	0	0.205526	0.0629459	0	0.499412	0.699939	0.218182	0	0
Otu0048	0.347136	0.0497018	0.096432	0	0.288018	0.0969932	0.0684932	0	0.447618	0.114521	0.0639386	0	0.433839	0	0	0	0.745342	0	0	0	0.467758	0	0	0	0.704225	0	0.0389712	0	0.81448	0.0186846	0	0	1.22575	0	0	0	0.644271	0	0	0	1.09614	0	0	0	0.882532	0	0	0
Otu0025	0.694272	0.54672	0.48216	1.66034	0.77765	0.969932	0.821918	0.733138	0.404988	0.32066	0.511509	1.2091	1.01229	0.362521	0	0.344828	0.248447	0.969356	0.276498	0.529101	0.801871	0.807754	0.381801	0.498132	0.874947	0.746269	0.428683	0.094162	0.470588	0.467115	0.3314	0.124766	0.592672	0.621977	0.623269	0.966184	0.506213	0.658791	0.215208	0.614574	0.570907	0.692405	0.621394	0.470035	0.608643	0.872727	0.30303	0.462428
Otu0023	0.570295	0.347913	0.144648	0.332068	0.662442	0.29098	0.136986	0.146628	0.916551	0.274851	0.0639386	0.213371	0.560376	1.03179	1.14286	1.31034	0.828157	1.37586	1.75115	1.0582	0.618109	1.23856	0.986319	1.1208	0.384123	0.373134	0.194856	0.188324	0.470588	0.597907	0.4971	0.686213	0.525323	0.621977	0.207756	0.241546	0.598251	0.81781	0.860832	1.14135	0.54807	1.19597	1.10963	0.323149	0.547778	1.81818	1.51515	1.50289
Otu0055	0.595091	0.347913	0.24108	0.237192	0.432028	0.355642	0.0684932	0.293255	0.213151	0.183234	0.191816	0.0711238	0.596529	0.22309	0	0.137931	0.57971	0.156348	0.184332	0.470312	0.668226	0.215401	0.477251	0.373599	0.533504	1.86567	0.623539	0.94162	0.723982	0.411061	0.455675	0.218341	0.619612	1.03663	0.277008	0.483092	0.0920387	0.454339	0.35868	0.877963	0.936287	0.503567	0.177541	0.881316	0.517346	0.8	0	0.751445
Otu0036	0.446318	0.149105	0.192864	0.0474383	0.691244	0.29098	0.0684932	0	0.682085	0.183234	0.127877	0.142248	0.560376	0.139431	0	0.0689655	0.57971	0.250156	0.0921659	0.0587889	0.618109	0.376952	0.890869	0	0.640205	0	0.155885	0.564972	0.361991	0.205531	0.41425	0.0311915	0.444504	0.276434	0.207756	0.241546	0.322135	0.113585	0	0	0.342544	0.272765	0.0443853	0.881316	0.791236	0.363636	0	0.115607
Otu0045	0.520704	0	0	0	0.345622	0	0	0	0.330385	0	0	0	1.13883	0	0	0	0.538302	0.0312695	0	0	0.701637	0.0538503	0	0	0.768246	0	0	0	0.361991	0	0	0.062383	0.390625	0	0.0692521	0	0.138058	0.0681508	0	0	0.411053	0	0	0	0.334753	0	0	0
Otu0040	0.5455	0.0497018	0.096432	0.0948767	0.460829	0.193986	0.205479	0	0.468933	0.137426	0.255754	0.284495	0.524223	0.0836587	0	0.137931	0.165631	0.343965	0	0	0.601403	0.215401	0.159084	0	0.362783	0.373134	0.584567	0.188324	0.651584	0.541854	0.621375	0.187149	0.309806	0.621977	0.623269	0.483092	0.506213	0.272603	0.143472	0	0.570907	0.251783	0.0887705	0.616921	0.760803	0.290909	0.30303	0.0578035
Otu0024	0.198364	1.09344	0.916104	0.426945	0.489631	0.775946	1.36986	1.31965	0.458276	0.847458	1.47059	1.06686	0.37961	0.111545	0	0	0.745342	0.281426	0	0.235156	0.567992	0.807754	0.0636335	0	0.320102	0	0.935308	0.659134	0.39819	1.23318	1.28418	0.467873	0.633082	1.6586	0.969529	0.483092	0.460193	0.318037	0.143472	0.351185	0.388216	0.230802	0.0443853	0.73443	0.334753	0.145455	0	0.231214
Otu0034	0.148773	0.347913	0.385728	1.32827	0.460829	0.517297	0.479452	1.17302	0.511563	0.274851	0.255754	2.77383	0.506146	0.167317	0	0	0.828157	0.0312695	0.0921659	0.176367	0.534581	0.0538503	0.127267	0	0.277422	0	0.389712	0.376648	0.39819	0.112108	0.455675	0.218341	0.323276	0.207326	0.415512	0	0.322135	0.0681508	0	0	0.433889	0.0839278	0	0.705053	0.334753	0.145455	0	0.115607
Otu0054	0.421522	0.347913	0.96432	0.189753	0.259217	0.711284	0.684932	0.733138	0.447618	0.664224	0.575448	0.711238	0.488069	0	0	0	0.662526	0.125078	0	0.0587889	0.217173	0.0538503	0	0	0.576184	0.373134	0.194856	0	0.434389	0.44843	0.4971	0.062383	0.484914	0.621977	0.484765	0	0.276116	0	0	0	0.525234	0.125892	0	0.117509	0.273889	0	0	0
Otu0083	0.5455	0	0	0	0.432028	0.0646621	0	0	0.223809	0.0229043	0	0	0.578453	0	0	0	0.455487	0.0312695	0	0	0.451052	0.0538503	0	0	0.384123	0	0	0	0.561086	0.0186846	0.041425	0	0.363685	0	0.0692521	0	0.184077	0.0454339	0	0	0.274035	0	0	0.0293772	0.517346	0	0	0
Otu0017	0.570295	0.795229	1.15718	2.2296	0.432028	0.646621	1.09589	3.07918	0.490248	0.893266	1.1509	1.77809	0.180766	0.0557724	0	0	0.538302	0.0938086	0	0	0.434347	0.107701	0	0.124533	0.469484	1.49254	0.740452	0.847458	0.542986	0.859492	0.869925	0.343107	0.377155	1.10574	1.31579	0.241546	0.460193	0.159019	0.143472	0	0.159854	0.0839278	0	1.43948	0.243457	0.145455	0	0.0578035
Otu0074	0.347136	0.198807	0.144648	0.0948767	0.288018	0.29098	0.273973	0.439883	0.341042	0.229043	0.0639386	0.426743	0.614606	0	0	0	0.331263	0	0	0	0.26729	0	0	0	0.597525	0	0.0389712	0.094162	0.470588	0.0186846	0.124275	0.0311915	0.323276	0	0.138504	0	0.368155	0	0	0	0.36538	0	0	0.293772	0.486914	0	0	0
Otu0030	0.347136	0.198807	0.289296	0.142315	0.403226	0.452635	0.205479	0	0.383673	0.206138	0.319693	0.56899	0.813449	0.0836587	0.571429	0	0.496894	0.0625391	0.184332	0.0587889	0.417641	0.107701	0.0954502	0	0.234742	0.373134	0.545596	0.659134	0.162896	0.429746	0.538525	0.0935745	0.350216	0.414651	0.623269	0.483092	0.460193	0.408905	0.143472	0.175593	0.388216	0.230802	0.310697	1.61575	0.304321	0.145455	0.30303	0.115607
Otu0059	0.371932	0.149105	0	0.237192	0.259217	0.581959	0.136986	0	0.43696	0.32066	0.0639386	0.782361	0.867679	0	0	0	0.372671	0	0	0	0.250585	0	0	0	0.362783	0	0.0389712	0.094162	0.452489	0.0560538	0.041425	0.0311915	0.404095	0.0691085	0.138504	0.241546	0.322135	0	0	0	0.36538	0	0	0.705053	0.243457	0.0727273	0	0
Otu0060	0.495909	0.0994036	0	0	0.230415	0.0969932	0.0684932	0	0.319727	0.091617	0	0	0.614606	0.0278862	0	0	0.372671	0	0	0	0.434347	0	0	0	0.426803	0	0.0779423	0.094162	0.307692	0.0560538	0.41425	0.062383	0.282866	0.0691085	0.138504	0	0.0920387	0	0	0	0.502398	0	0.0443853	0.117509	0.395618	0.0727273	0	0
Otu0035	0.247954	0.198807	0.144648	0.332068	0.403226	0.161655	0.0684932	0.146628	0.564851	0.206138	0.255754	0.142248	0.16269	0.585611	0.571429	0.827586	0.496894	0.500313	0.645161	1.17578	0.300702	0.430802	0.636335	2.49066	0.213402	0.373134	0.272798	0.376648	0.307692	0.2429	0.24855	1.18528	0.148168	0.691085	0.554017	0.724638	0.69029	0.772376	0.502152	0.877963	0.433889	0.75535	0.798935	0.499412	0.395618	0.363636	1.81818	0.693642
Otu0026	0.396727	0.198807	0.24108	0.0948767	0.374424	0.258649	0.273973	0	0.277097	0.297755	0.191816	0.0711238	0.198843	1.53374	1.14286	0.758621	0.496894	0.844278	0.552995	0.823045	0.38423	0.430802	1.65447	0.747198	0.192061	0.373134	0.467654	0.659134	0.39819	0.653961	0.455675	1.0917	0.296336	0.760194	0.415512	0.241546	0.460193	0.590641	1.21951	0.790167	0.36538	0.377675	1.06525	0.793184	0.304321	0.8	0.909091	0.982659
Otu0089	0.148773	0.0497018	0.192864	0.0474383	0.31682	0.193986	0	0.146628	0.500906	0.0687128	0	0.142248	0.180766	0.0557724	0	0.0689655	0.703934	0.0312695	0	0	0.38423	0	0.0636335	0	0.106701	0	0.0779423	0	0.271493	0.168161	0.207125	0.218341	0.377155	0.0691085	0	0	0.368155	0.159019	0.071736	0	0.18269	0.0419639	0.0887705	0.235018	0.213025	0.0727273	0	0.231214
Otu0038	0.297545	0.248509	0.24108	0.237192	0.374424	0.420304	0.342466	0.439883	0.298412	0.206138	0.44757	0.56899	0.234996	0.334635	0	0.0689655	0.165631	0.719199	0	0	0.300702	0.376952	0.318167	0.124533	0.277422	0.373134	0.545596	0.659134	0.39819	0.44843	0.1657	0.124766	0.309806	0.276434	0.138504	1.20773	0.368155	0.454339	0.071736	0.175593	0.388216	0.188838	0.399467	0.440658	0.213025	0.509091	0	0.404624
Otu0081	0.297545	0.0497018	0.048216	0	0.518433	0.129324	0.0684932	0	0.298412	0.0229043	0	0.0711238	0.16269	0.278862	0	0.137931	0.289855	0.156348	0	0	0.283996	0.107701	0.159084	0	0.234742	0	0	0	0.361991	0.0560538	0	0.062383	0.390625	0	0.0692521	0	0.414174	0.29532	0.286944	0.0877963	0.228363	0.335711	0.399467	0.0587544	0.152161	0.290909	0	0
Otu0037	0.223159	0.646123	1.2054	0.474383	0.403226	0.549628	0.958904	0.146628	0.362357	0.961979	0.703325	0.497866	0.524223	0.0836587	0.571429	0.344828	0.289855	0.437774	0	0.0587889	0.26729	0.269251	0.254534	0.124533	0.512164	1.49254	0.389712	0.282486	0.144796	0.298954	0.74565	0.062383	0.215517	0.552868	0.831025	0.241546	0.0920387	0.136302	0.071736	0.263389	0.205526	0.188838	0.133156	0.499412	0.304321	0.218182	0	0.0578035
Otu0029	0.322341	0.198807	0.144648	0.237192	0.345622	0.29098	0.0684932	0.439883	0.383673	0.183234	0.319693	0.213371	0.307303	0.920245	1.71429	1.31034	0.207039	0.875547	1.75115	1.52851	0.283996	0.807754	1.17722	1.99253	0.277422	0.373134	0.194856	0.282486	0.41629	0.616592	0.57995	0.748596	0.282866	0.621977	0.761773	0.241546	0.230097	1.02226	1.07604	0.438982	0.205526	0.818296	1.1984	0.352526	0.273889	0.509091	0	0.635838
Otu0072	0.198364	0.0497018	0.048216	0.0474383	0.345622	0.0646621	0.136986	0	0.447618	0.0458085	0.0639386	0	0.144613	0.139431	0	0.137931	0.621118	0.250156	0.184332	0.117578	0.233879	0.215401	0.1909	0	0.277422	0	0.0779423	0	0.325792	0	0	0.124766	0.309806	0.0691085	0.0692521	0	0.184077	0.181736	0.430416	0.175593	0.388216	0.398657	0.443853	0.0587544	0.0608643	0.363636	0	0
Otu0178	0.173568	0	0.048216	0	0.374424	0	0	0	0.0852606	0	0	0	0.578453	0	0	0	0.0828157	0	0	0	0.250585	0	0.0954502	0.124533	0.213402	0	0	0	0.434389	0.093423	0	0	0.282866	0	0	0	0.368155	0	0	0	0.0685088	0	0.0443853	0.0293772	0.547778	0.0727273	0	0
Otu0039	0.297545	0.347913	0.096432	0.189753	0.345622	0.129324	0.0684932	0	0.277097	0.206138	0.127877	0.284495	0.21692	0.167317	0	0	0.207039	0.218887	0.0921659	0.117578	0.233879	0.215401	0.159084	0	0.256082	0	0.233827	0.376648	0.361991	0.336323	0.3314	0.155958	0.282866	0.207326	0.415512	0.241546	0.322135	0.454339	0.286944	0.0877963	0.388216	0.10491	0.177541	0.411281	0.213025	0.0727273	0.30303	0.115607
Otu0061	0.347136	0.0994036	0.096432	0.237192	0.201613	0.226317	0.0684932	0	0.287754	0.0458085	0.127877	0	0.21692	0	0	0.344828	0.331263	0.125078	0	0	0.250585	0.107701	0.0636335	0	0.256082	0	0.155885	0.659134	0.289593	0.2429	0.455675	0.374298	0.282866	0.414651	0.34626	0.483092	0.276116	0.272603	0.286944	0	0.342544	0.146874	0.310697	0.352526	0.273889	0.290909	0.909091	0.346821
Otu0056	0.198364	0.497018	0.289296	0.426945	0.201613	0.549628	0.616438	0.733138	0.319727	0.526798	0.319693	1.70697	0.361533	0	0	0	0.414079	0	0	0	0.183762	0	0.0318167	0	0.362783	0	0.194856	0.753296	0.39819	0.130792	0	0	0.175108	0.0691085	0.207756	0	0.0460193	0	0	0	0.319708	0.020982	0	1.32197	0.365186	0	0	0
Otu0071	0.619886	0	0.144648	0	0.172811	0.161655	0	0	0.170521	0.114521	0	0.142248	0.542299	0.0557724	0	0	0.289855	0.0938086	0	0	0.334113	0	0	0	0.234742	0.746269	0.0389712	0.094162	0.38009	0.149477	0.124275	0.0311915	0.161638	0.207326	0.138504	0	0.0460193	0	0	0	0	0.0419639	0.0443853	0.235018	0.334753	0	0	0
Otu0128	0.247954	0	0	0	0.288018	0	0	0	0.277097	0	0	0	0.397686	0	0	0	0.207039	0	0	0	0.217173	0	0	0	0.512164	0	0	0	0.0180995	0	0	0	0.363685	0	0	0	0.368155	0	0	0	0.18269	0	0	0	0.152161	0	0	0
Otu0041	0.247954	0.0994036	0	0.0948767	0.345622	0.193986	0	0	0.330385	0.16033	0.383632	0.0711238	0.198843	0.557724	1.14286	0.827586	0.124224	0.375235	1.10599	0.705467	0.300702	0.538503	0.795418	1.1208	0.277422	0.373134	0.194856	0.659134	0.180995	0.149477	0.24855	0.592639	0.255927	0.207326	0.484765	0.241546	0.322135	0.545207	0.502152	1.05356	0.319708	0.692405	0.399467	0.264395	0.213025	0.654545	1.21212	0.520231
Otu0020	0.595091	0	0	0.0474383	0	0.0323311	0	0.146628	0.255782	0.0458085	0	0	0.741142	0	0	0	0	0	0	0	0.167056	0	0	0	0.426803	0	0	0	0	0	0.041425	0	0.161638	0	0	0	0.184077	0	0	0	0.0456725	0	0	0.0587544	0.395618	0	0	0
Otu0043	0.247954	0.0994036	0.144648	0.142315	0.230415	0.161655	0.136986	0.439883	0.223809	0.297755	0	0	0.16269	0.0836587	0	0.0689655	0.372671	0.0938086	0.0921659	0.0587889	0.217173	0.323102	0.127267	0	0.234742	0	0.35074	0.659134	0.452489	0.429746	0.621375	0.124766	0.148168	0.207326	0.623269	0.966184	0.0920387	0.0454339	0	0.0877963	0.342544	0.146874	0.0443853	0.323149	0.243457	0.145455	0	0.115607
Otu0051	0.223159	0.149105	0.048216	0.0948767	0.201613	0.0969932	0.0684932	0.146628	0.255782	0.0687128	0.0639386	0	0.198843	0.334635	0	1.10345	0.248447	0.594121	0.921659	0.352734	0.350819	0.646204	0.731785	0.747198	0.106701	0	0.35074	0.659134	0.144796	0.373692	0.207125	0.62383	0.309806	0.345543	0.277008	0.241546	0.460193	0.499773	1.36298	0.614574	0.251199	0.524549	0.976476	0.235018	0.152161	0.363636	1.51515	1.04046
Otu0042	0.247954	0.149105	0.192864	0.379507	0.374424	0.29098	0.547945	0.293255	0.170521	0.229043	0.127877	0.142248	0.198843	0.22309	0	0.206897	0.248447	0.250156	0.276498	0.176367	0.26729	0.376952	0.318167	0	0.405463	0	0.194856	0	0.144796	0.392377	0.289975	0.187149	0.269397	0.552868	0.484765	0.241546	0.138058	0.318037	0.286944	0.263389	0.251199	0.566513	0.443853	0.293772	0.182593	0.727273	0.909091	0.17341
Otu0092	0.27275	0.248509	0.24108	0.189753	0.201613	0.129324	0.273973	0.146628	0.213151	0.480989	0.255754	0.142248	0.10846	0	0	0	0.455487	0.0938086	0	0	0.0835282	0	0	0	0.256082	0.373134	0.155885	0	0.235294	0.261584	0.1657	0.0935745	0.282866	0.414651	0.138504	0.241546	0.184077	0.0681508	0.071736	0	0.274035	0	0	0.0293772	0.182593	0	0	0.0578035
Otu0085	0.198364	0	0	0	0.201613	0	0	0	0.223809	0.0229043	0	0	0.307303	0.0836587	0	0	0.124224	0.156348	0	0	0.501169	0	0	0	0.277422	0	0	0	0.289593	0	0	0.0311915	0.175108	0	0	0	0.0920387	0.0908678	0	0	0.0685088	0	0	0	0.182593	0	0	0.0578035
Otu0031	0.27275	0.298211	0	0	0.259217	0.0969932	0.0684932	0	0.223809	0.229043	0.0639386	0	0.253073	1.64529	1.71429	2	0.207039	1.1257	1.56682	1.82246	0.233879	1.93861	1.17722	0.622665	0.320102	0.373134	0.272798	0.659134	0.162896	0.261584	0.08285	1.49719	0.175108	0.276434	0.277008	0.241546	0.138058	2.02181	1.7934	1.05356	0.114181	1.65757	1.06525	0.323149	0.243457	1.23636	2.12121	1.6763
Otu0099	0.446318	0.248509	0.192864	0.0948767	0.172811	0.0646621	0.136986	0	0.213151	0.412277	0.319693	0	0.16269	0	0	0	0.331263	0.125078	0	0	0.150351	0.0538503	0	0	0.256082	0	0.116913	0	0.126697	0.130792	0.207125	0.062383	0.363685	0	0.0692521	0	0.184077	0.0227169	0	0	0.0685088	0.020982	0	0	0.121729	0	0	0
Otu0049	0	0	0.048216	0.0474383	0.230415	0.129324	0.0684932	0.146628	0.106576	0.137426	0.127877	0	0.16269	0.892359	0.571429	0.758621	0.248447	0.500313	0.737327	1.64609	0.233879	1.02316	0.668151	0.747198	0.341443	0	0.116913	0.094162	0.180995	0.112108	0.1657	0.467873	0.269397	0.0691085	0.138504	0	0.230097	0.658791	0.215208	0.702371	0.159854	1.09106	0.532623	0.0587544	0.304321	0.436364	0.606061	0.346821
Otu0069	0.322341	0.695825	0.530376	0.379507	0.115207	0.61429	0.342466	0.293255	0.181179	0.435181	0.575448	0.355619	0.488069	0.0557724	0	0	0.248447	0.125078	0	0	0.150351	0.0538503	0.0954502	0	0.170721	0	0.233827	0.282486	0.0904977	0.261584	0.124275	0.218341	0.202047	0.345543	0.207756	0.483092	0.138058	0.0227169	0.071736	0	0.137018	0.10491	0.0887705	0.293772	0.152161	0.436364	0	0.0578035
Otu0058	0.198364	0.149105	0.048216	0.0948767	0.144009	0.193986	0.136986	0	0.213151	0.0229043	0	0.213371	0.198843	0.362521	0	0.482759	0.165631	0.500313	0.368664	0.764256	0.133645	0.376952	0.381801	0.373599	0.128041	0.746269	0.116913	0	0.199095	0.205531	0.08285	0.343107	0.0942888	0.276434	0.138504	0	0.276116	0.408905	0.430416	0.702371	0.274035	0.461603	0.399467	0.0587544	0.243457	0.509091	0.606061	0.404624
Otu0052	0.27275	0.149105	0.24108	0.332068	0.144009	0.0969932	0.342466	0	0.255782	0.16033	0.511509	0.0711238	0.180766	0.780814	1.14286	1.03448	0.289855	0.187617	1.65899	0.881834	0.167056	0.592353	0.572701	0.249066	0.234742	0.373134	0.857366	0.47081	0.199095	0.298954	0.372825	0.530256	0.107759	0.691085	0.138504	0.241546	0.0920387	0.159019	0.645624	0.526778	0.114181	0.503567	0.266312	0.323149	0.213025	0.0727273	0.30303	0.867052
Otu0102	0.0743863	0.0497018	0.192864	0.142315	0.115207	0.29098	0.0684932	0	0.159864	0.091617	0.0639386	0	0.253073	0	0	0	0.124224	0.0312695	0	0	0.150351	0	0	0	0.234742	0.373134	0	0.282486	0.271493	0.0747384	0.24855	0	0.134698	0	0.277008	0	0.322135	0	0	0	0.251199	0.0839278	0.0443853	0.20564	0.152161	0.0727273	0	0
Otu0169	0.148773	0	0	0.0474383	0.288018	0	0.0684932	0	0.138548	0	0	0	0.32538	0	0	0	0.207039	0	0	0	0.133645	0	0	0	0.277422	0	0	0.094162	0.0542986	0	0	0	0.134698	0	0	0	0.138058	0	0	0	0.251199	0	0	0	0.0912964	0	0	0
Otu0110	0.247954	0.198807	0.048216	0	0.144009	0.0323311	0.0684932	0	0.426303	0.114521	0.191816	0	0.0903832	0.334635	0.571429	0.137931	0.0414079	0.125078	0	0.470312	0.133645	0.107701	0.1909	0.124533	0.149381	0	0.116913	0.282486	0.162896	0.2429	0	0.0311915	0.242457	0.0691085	0	0	0.276116	0.136302	0.143472	0.0877963	0.0913451	0.125892	0.177541	0.0293772	0.182593	0.0727273	0	0.346821
Otu0084	0.396727	0	0.144648	0	0.172811	0.0323311	0.136986	0.146628	0.138548	0.0229043	0	0	0.198843	0.0557724	0	0	0.0828157	0	0	0	0.217173	0.107701	0	0	0.213402	0	0	0	0.307692	0	0	0	0.080819	0	0.138504	0	0.0920387	0.0227169	0	0	0.137018	0.0839278	0	0	0.152161	0.0727273	0	0
Otu0098	0.123977	0	0.048216	0.0948767	0.0576037	0	0.136986	0.146628	0.202494	0	0	0.142248	0.21692	0.0557724	0	0	0.248447	0.0938086	0.0921659	0	0.0835282	0.161551	0.1909	0	0.149381	0	0.0389712	0.282486	0.271493	0.130792	0.08285	0.218341	0.215517	0.0691085	0.138504	0	0.184077	0.0681508	0	0.0877963	0.159854	0.0839278	0.266312	0.117509	0.213025	0	0.30303	0.0578035
Otu0111	0.0991818	0.0497018	0.192864	0.0948767	0.288018	0.29098	0.205479	0.146628	0.117233	0.137426	0.0639386	0.213371	0.27115	0.0836587	0	0.0689655	0.124224	0	0.0921659	0.235156	0.100234	0.323102	0.159084	0.373599	0.170721	0.373134	0.194856	0.47081	0.217195	0.149477	0.1657	0.062383	0.134698	0.276434	0.138504	0.724638	0.138058	0.249886	0.35868	0.175593	0.0913451	0.167856	0	0.235018	0.334753	0.290909	0.30303	0.17341
Otu0087	0.198364	0.0497018	0	0	0.0576037	0	0	0	0.159864	0	0	0	0.32538	0.0557724	0	0	0.0414079	0.0938086	0	0	0.11694	0.107701	0	0	0.170721	0	0	0	0.162896	0	0	0	0.148168	0	0	0	0.322135	0	0	0	0.0913451	0.020982	0	0	0.243457	0	0	0
Otu0066	0.0991818	0.0994036	0.096432	0.142315	0.172811	0.129324	0.205479	0	0.255782	0.0687128	0.191816	0.142248	0.0723066	0.334635	1.14286	0.551724	0.455487	0.375235	1.56682	0.646678	0.0668226	0.161551	0.509068	0.747198	0.106701	0	0.272798	0.564972	0.126697	0.317638	0.207125	0.467873	0.107759	0.414651	0.138504	0	0.230097	0.136302	0.573888	0.351185	0.114181	0.230802	0.443853	0.20564	0.243457	0.363636	0.606061	0.751445
Otu0118	0.123977	0.0994036	0.096432	0	0.345622	0.0969932	0.0684932	0	0.149206	0.16033	0.127877	0.0711238	0.198843	0	0	0	0.165631	0	0	0	0.0668226	0	0	0	0.213402	0	0	0.094162	0.289593	0.0747384	0.24855	0.0311915	0.121228	0	0.138504	0	0.0920387	0	0	0	0.0456725	0.020982	0	0.146886	0.182593	0	0	0
Otu0121	0.223159	0.298211	0.096432	0.0948767	0.0288018	0.161655	0	0	0.127891	0.137426	0.127877	0.142248	0.144613	0	0	0	0.165631	0	0	0	0.167056	0.0538503	0	0	0.213402	0.746269	0.116913	0.094162	0.253394	0.130792	0.1657	0	0.080819	0.0691085	0.138504	0.241546	0.322135	0.0227169	0	0	0.0685088	0	0	0.20564	0.182593	0	0	0
Otu0068	0.0495909	0.0994036	0.048216	0.237192	0.201613	0.129324	0	0.293255	0.202494	0.183234	0.0639386	0.0711238	0.32538	0	0	0	0.165631	0	0	0	0.11694	0	0	0	0.0853606	0	0.116913	0.282486	0.253394	0.0373692	0.289975	0	0.0538793	0	0.138504	0	0.138058	0	0	0	0.18269	0	0	0.675676	0.182593	0	0	0
Otu0076	0.148773	0.198807	0.144648	0.189753	0.288018	0.193986	0.205479	0	0.319727	0.0229043	0.127877	0.213371	0.0723066	0.501952	0	0.413793	0.207039	0.156348	0.368664	0.117578	0.26729	0.323102	0.222717	0.622665	0.0640205	0.373134	0.233827	0.376648	0.126697	0.317638	0.08285	0.155958	0.0404095	0.276434	0.277008	0.241546	0.0460193	0.340754	0.143472	0.263389	0.228363	0.230802	0.133156	0.117509	0.121729	0.145455	0	0.346821
Otu0022	0.0495909	0.397614	0.385728	0.426945	0.0576037	0.323311	0.205479	0.146628	0.138548	0.297755	0.127877	0.56899	0.253073	0.501952	0.571429	1.03448	0.165631	0.531582	0.368664	0.352734	0.200468	0.376952	0.859052	0.249066	0.277422	0.373134	0.35074	0.47081	0.199095	0.149477	0.41425	0.561447	0.202047	0.207326	0.207756	0.241546	0.138058	1.13585	0.645624	0.877963	0.114181	2.03525	0.887705	0.411281	0.121729	0.654545	0.909091	0.578035
Otu0097	0.0743863	0.0497018	0	0	0.230415	0.0646621	0	0	0.149206	0.0458085	0	0.0711238	0.0723066	0.22309	0	0	0.0828157	0.0312695	0.0921659	0.0587889	0.250585	0.107701	0.0954502	0	0.149381	0	0.0389712	0	0.235294	0.0186846	0.041425	0.0311915	0.134698	0.0691085	0	0	0.230097	0.113585	0.143472	0	0.159854	0.251783	0.133156	0.0881316	0.0912964	0.218182	0.30303	0.231214
Otu0057	0.27275	0.0497018	0.048216	0.0474383	0.115207	0.0323311	0.136986	0	0.127891	0.0458085	0.127877	0.0711238	0.0903832	0.0836587	0	0.275862	0.0414079	0.218887	0	0.0587889	0.233879	0.430802	0.0636335	0	0.213402	0	0.194856	0.188324	0.180995	0.149477	0.207125	1.06051	0.161638	0.0691085	0.0692521	0.241546	0.230097	0.431622	0.502152	0.526778	0.114181	0.251783	0.754549	0.264395	0.0608643	0.436364	1.21212	0.867052
Otu0185	0.223159	0.149105	0	0	0.0864055	0.129324	0.0684932	0	0.159864	0.0687128	0	0	0.198843	0	0	0	0.124224	0	0	0	0.0835282	0	0	0	0.213402	0	0.272798	0.188324	0.180995	0.0560538	0.08285	0	0.0673491	0	0.138504	0	0.138058	0	0	0	0.159854	0	0.0443853	0.440658	0.152161	0	0	0
Otu0120	0.322341	0.0994036	0.144648	0	0.0864055	0	0.0684932	0	0.117233	0.0458085	0	0	0.307303	0	0	0	0.165631	0	0	0	0.167056	0	0	0	0.234742	0	0	0	0.0723982	0.0373692	0	0	0.0942888	0.0691085	0	0	0.0460193	0	0	0	0.0456725	0	0	0	0.121729	0	0	0
Otu0154	0.173568	0.0994036	0.096432	0	0.144009	0	0.0684932	0	0.106576	0.091617	0	0.0711238	0.32538	0.0278862	0	0	0.165631	0	0	0	0.133645	0	0	0	0.170721	0	0.0389712	0.188324	0.144796	0.0186846	0.08285	0	0.134698	0.0691085	0.0692521	0.241546	0.0920387	0.0227169	0	0	0.0685088	0	0	0.0881316	0.0608643	0	0	0
Otu0088	0.198364	0.0994036	0.048216	0	0	0.129324	0.0684932	0	0.0639454	0.0229043	0	0	0.253073	0.139431	0	0.0689655	0.331263	0.0625391	0.0921659	0	0.0668226	0.107701	0.159084	0	0.128041	0	0.0779423	0.188324	0.199095	0.130792	0.124275	0.155958	0.107759	0	0	0.241546	0.138058	0.136302	0.071736	0.0877963	0.0685088	0.188838	0.0887705	0.117509	0.152161	0.218182	0	0.115607
Otu0112	0.123977	0.198807	0.192864	0.0474383	0.0576037	0.0969932	0.205479	0	0.234467	0.114521	0.255754	0.213371	0.10846	0.111545	0	0	0.248447	0.0625391	0	0.0587889	0.233879	0	0.0954502	0	0.106701	0	0.35074	0	0.0542986	0.2429	0.124275	0.0311915	0.107759	0.138217	0.207756	0.241546	0.138058	0.0681508	0	0	0.159854	0.10491	0.133156	0	0.121729	0	0.30303	0
Otu0114	0.0495909	0.0497018	0.144648	0.0948767	0.0288018	0.0323311	0.136986	0	0.117233	0.0229043	0	0.213371	0.289226	0	0	0	0.372671	0	0	0	0.167056	0	0	0	0.0853606	0	0.0389712	0.282486	0.108597	0.0373692	0.041425	0	0.121228	0	0.0692521	0	0	0	0	0	0.0685088	0	0	0.0587544	0.243457	0	0	0
Otu0046	0.0743863	0.447316	0.385728	0.521822	0.201613	0.743615	0.958904	0.439883	0.0852606	0.206138	0.575448	1.2091	0.16269	0.250976	0	0.0689655	0.124224	0.250156	0	0	0.100234	0.0538503	0.0954502	0.249066	0.106701	0.746269	0	0.094162	0.162896	0.0186846	0.207125	0.187149	0.188578	0.0691085	0.277008	0	0.0920387	0.0908678	0.143472	0.0877963	0.228363	0.272765	0	0.20564	0.0912964	0.0727273	0	0.231214
Otu0165	0.0495909	0	0.096432	0	0.115207	0.0323311	0.0684932	0	0.117233	0.0458085	0	0.0711238	0.253073	0	0	0	0.207039	0	0	0	0.0501169	0	0	0	0.149381	0	0	0	0.180995	0.0186846	0.041425	0.0311915	0.121228	0	0.0692521	0	0.138058	0	0	0	0.114181	0.020982	0	0.176263	0.0608643	0	0	0
Otu0096	0.0247954	0.149105	0.096432	0.189753	0.144009	0.161655	0.0684932	0	0.245124	0.251947	0.0639386	0.355619	0.0903832	0.0278862	0	0.0689655	0.124224	0.125078	0	0	0.283996	0.0538503	0	0	0.0640205	1.1194	0.0779423	0.094162	0.180995	0.130792	0.08285	0.155958	0.0942888	0	0.277008	0.483092	0.0460193	0.0908678	0	0.263389	0.0913451	0.020982	0	0.293772	0.152161	0	0	0.0578035
Otu0062	0.0991818	0.0497018	0	0	0.172811	0.0969932	0.0684932	0	0.117233	0.091617	0.0639386	0	0.253073	0.306748	1.14286	0.62069	0.207039	0.406504	0.645161	0.470312	0.167056	0.323102	0.413618	0.249066	0.106701	0	0.0779423	0.094162	0.0904977	0.093423	0.1657	0.467873	0.148168	0	0	0.241546	0	0.636075	0.502152	0.526778	0.0685088	0.461603	0.221926	0.117509	0.0912964	0.509091	0.909091	0.404624
Otu0180	0.0743863	0.0497018	0	0	0.115207	0.0323311	0	0	0.202494	0	0	0	0.0903832	0	0	0	0.124224	0	0	0	0.167056	0	0	0	0.0426803	0	0.0389712	0	0	0	0	0	0.161638	0	0	0	0.276116	0	0	0	0.137018	0	0	0.0293772	0.121729	0	0	0
Otu0132	0.0495909	0	0.096432	0	0.0864055	0.0323311	0.0684932	0.146628	0.0959181	0.0687128	0	0	0.234996	0.167317	0	0	0.124224	0.125078	0	0	0.0668226	0.107701	0.349984	0	0.106701	0.373134	0.116913	0.094162	0.0723982	0.0747384	0.124275	0.0311915	0.121228	0.207326	0.0692521	0.241546	0	0.477056	0.071736	0	0.274035	0.20982	0.0443853	0.440658	0.273889	0.218182	0	0
Otu0160	0.123977	0.149105	0.096432	0.0474383	0.0576037	0.0323311	0	0	0.170521	0.0458085	0.0639386	0	0.0361533	0	0	0	0.248447	0	0	0	0.167056	0	0.0318167	0	0.170721	0	0.0389712	0	0.126697	0.0747384	0.08285	0	0.134698	0	0	0	0.138058	0.0227169	0	0	0.0685088	0.0839278	0	0	0.0608643	0.0727273	0	0
Otu0063	0.148773	0.0994036	0.24108	0.379507	0.144009	0.29098	0.136986	0.146628	0.138548	0.137426	0	0.213371	0.126537	0.139431	0	0.137931	0	0.125078	0	0	0.133645	0.0538503	0.0318167	0.124533	0.234742	0.373134	0.272798	0.282486	0.0361991	0.317638	0.207125	0	0.107759	0.276434	0.484765	0.241546	0.184077	0.159019	0	0	0	0.020982	0	0.822562	0.213025	0.218182	0	0
Otu0148	0.0991818	0.248509	0	0.0474383	0.0864055	0.226317	0.342466	0.146628	0.0426303	0.0687128	0.127877	0.284495	0.0542299	0	0	0	0.248447	0.0312695	0	0	0.26729	0.161551	0	0	0.0426803	0	0.0389712	0	0.253394	0.186846	0	0	0.161638	0.276434	0.207756	0	0	0	0	0	0.159854	0	0	0.0881316	0.0608643	0	0	0
Otu0144	0.0991818	0	0	0	0.0576037	0	0	0	0.0639454	0	0	0	0.16269	0	0	0	0.124224	0.0312695	0	0	0.167056	0	0	0	0.128041	0	0	0	0.144796	0	0	0	0.282866	0	0	0	0	0	0	0	0.114181	0	0	0	0.121729	0	0	0.17341
Otu0067	0.223159	0	0	0	0.0288018	0	0	0	0.0959181	0.0229043	0	0.0711238	0.0903832	0.390407	1.14286	0.689655	0.0414079	0.500313	0.737327	1.23457	0.100234	1.02316	0.699968	0.871731	0.170721	0	0	0.094162	0.108597	0.0747384	0.041425	0.810979	0.0673491	0.138217	0	0.483092	0.138058	0.204453	0.789096	1.05356	0.251199	0.314729	0.443853	0.0293772	0.0608643	0.581818	0.606061	0.635838
Otu0075	0.0991818	0.149105	0	0.0474383	0.172811	0.0323311	0.0684932	0.146628	0.074603	0.183234	0.255754	0.0711238	0.10846	0.501952	0	0.0689655	0.0414079	0.250156	0.276498	0.470312	0.11694	0.215401	0.477251	0	0.149381	0	0.155885	0	0.0542986	0.149477	0.041425	0.343107	0.0673491	0.138217	0	0	0.138058	0.159019	0.286944	0.263389	0.205526	0.0629459	0.310697	0.176263	0.121729	0.363636	0.606061	0.17341
Otu0065	0.0495909	0.0497018	0	0	0.0864055	0	0.136986	0	0.106576	0.0458085	0.0639386	0	0.180766	0.306748	0	0.413793	0.165631	0.0938086	0.276498	0.235156	0.0668226	0.430802	0.349984	0.996264	0.0853606	0.373134	0.233827	0.094162	0.126697	0.093423	0.124275	0.592639	0.080819	0.0691085	0	0	0	0.726942	0.645624	1.14135	0.0913451	0.251783	0.532623	0	0.304321	0.581818	0.606061	0.462428
Otu0156	0.0991818	0.149105	0	0.237192	0.0864055	0.0646621	0	0	0.0852606	0.0687128	0.0639386	0	0.16269	0.139431	0	0	0.207039	0.0625391	0.0921659	0	0.150351	0.107701	0.0636335	0.124533	0.0853606	0	0.155885	0	0.144796	0.168161	0.08285	0.0935745	0.0538793	0.207326	0.0692521	0.241546	0.138058	0.0681508	0.071736	0	0.137018	0.020982	0	0.20564	0	0.145455	0	0
Otu0164	0.0247954	0	0	0.0948767	0.115207	0.258649	0.136986	0	0.0426303	0.091617	0.127877	0	0.21692	0	0	0	0	0	0	0	0.11694	0	0	0	0.106701	0	0.0779423	0	0.0904977	0.0186846	0.08285	0.0311915	0.134698	0.138217	0.415512	0	0.276116	0.0227169	0	0	0.137018	0.020982	0	0.117509	0.0608643	0	0	0
Otu0126	0.0247954	0.0994036	0.048216	0	0.0576037	0	0.0684932	0	0.0639454	0.0229043	0.0639386	0.0711238	0.198843	0.0278862	0	0	0.0828157	0.0625391	0	0	0.0668226	0	0.0318167	0	0.0213402	0	0.0389712	0.094162	0.217195	0.093423	0.041425	0.062383	0.0942888	0	0	0	0.0460193	0	0	0	0.228363	0	0.0443853	0.352526	0.213025	0	0	0
Otu0082	0.223159	0	0.144648	0.142315	0.115207	0.161655	0.136986	0.146628	0.0959181	0.114521	0.127877	0	0.126537	0.250976	0	0.0689655	0.124224	0.594121	0.184332	0.176367	0.0835282	0.161551	0.254534	0	0.0853606	0	0.116913	0.094162	0.0361991	0.093423	0.124275	0.374298	0.134698	0.207326	0.138504	0.241546	0.138058	0.454339	0.215208	0.263389	0.0228363	0.398657	0.355082	0.0881316	0.121729	0.363636	0	0.115607
Otu0134	0.148773	0.0497018	0.192864	0.189753	0.0864055	0.161655	0.136986	0	0.170521	0.114521	0.0639386	0.0711238	0.144613	0	0	0	0.0414079	0.0312695	0	0	0.0668226	0	0	0	0.0640205	0	0.0389712	0.094162	0.126697	0.0373692	0.1657	0	0.0942888	0	0.138504	0	0.184077	0	0	0	0.137018	0.0629459	0	0.176263	0.0304321	0	0	0
Otu0135	0.223159	0	0.144648	0	0.0288018	0.0323311	0	0.146628	0.191836	0.0458085	0	0	0.144613	0	0	0	0.0828157	0	0	0	0.100234	0	0	0	0.106701	0	0	0	0.0361991	0	0	0	0.0942888	0.138217	0	0	0.184077	0	0	0	0.0228363	0	0	0	0.0608643	0	0	0
Otu0044	0.0743863	0.0994036	0.144648	0	0.201613	0.0323311	0.0684932	0	0.106576	0.091617	0	0	0.0361533	0.306748	1.71429	1.31034	0.0828157	0.312695	0.368664	1.5873	0.100234	0.376952	1.01814	1.1208	0.106701	0.746269	0.272798	0.094162	0.126697	0.130792	0.1657	1.96507	0.0942888	0.0691085	0.554017	0.724638	0	0.408905	0.573888	1.66813	0.0913451	0.293747	1.1984	0.293772	0.243457	0.872727	0.606061	1.6185
Otu0108	0.173568	0.298211	0.048216	0.379507	0.144009	0.0646621	0	0.146628	0.074603	0.091617	0.0639386	0.142248	0.0723066	0.139431	0	0	0.0828157	0.0938086	0	0	0.0501169	0.107701	0.0954502	0	0.0426803	0	0.233827	0.094162	0.162896	0.168161	0.08285	0	0.134698	0.138217	0	0.483092	0.184077	0.0227169	0.071736	0.0877963	0.0913451	0.0629459	0.177541	0.117509	0.0304321	0.145455	0	0.17341
Otu0326	0.0247954	0	0	0	0.144009	0	0	0	0.074603	0	0	0	0.126537	0	0	0	0.0828157	0	0	0	0.0668226	0.107701	0	0	0.149381	0	0	0	0.162896	0	0	0	0.175108	0	0	0	0.0920387	0	0	0	0.0456725	0	0.0443853	0	0.0912964	0	0	0
Otu0163	0.0495909	0	0	0	0.0288018	0	0	0	0.074603	0	0	0	0.198843	0	0	0	0.207039	0.0625391	0	0	0.11694	0.0538503	0	0	0.0640205	0	0	0	0	0	0	0	0.148168	0	0	0	0.138058	0.0681508	0	0	0.137018	0	0	0	0.0608643	0	0	0
Otu0079	0.0743863	0.0994036	0.048216	0	0.0288018	0.0323311	0.0684932	0	0.0959181	0.0229043	0.0639386	0	0.0723066	0.111545	0	0.344828	0.0414079	0.0938086	0.184332	0.529101	0.0835282	0.161551	0.286351	0.622665	0.128041	0.373134	0.116913	0.094162	0.144796	0.0186846	0.1657	0.436681	0.175108	0	0.138504	0.241546	0.184077	0.681508	0.430416	1.22915	0.137018	0.146874	0.488238	0	0.0608643	0.363636	0.30303	0.404624
Otu0127	0.0495909	0	0.048216	0.0474383	0.201613	0	0	0	0.117233	0.0458085	0	0.0711238	0.0180766	0	0	0	0.165631	0.0625391	0	0	0.133645	0.0538503	0	0	0.0426803	0	0	0	0.162896	0	0	0	0.0269397	0	0	0	0.138058	0	0	0	0.114181	0	0	0.0293772	0.0608643	0	0	0
Otu0117	0.123977	0.0994036	0.144648	0	0.0288018	0.161655	0.342466	0	0.0532879	0.16033	0.127877	0	0.0361533	0.0557724	0	0	0.248447	0	0	0	0.0501169	0	0.0636335	0	0.149381	0.373134	0.116913	0.094162	0.0904977	0.205531	0.1657	0.0311915	0.080819	0.276434	0.0692521	0	0.138058	0.0681508	0	0.0877963	0.0456725	0	0.0443853	0.0587544	0.152161	0	0	0.0578035
Otu0109	0.123977	0.248509	0.192864	0	0.0576037	0.226317	0.136986	0.439883	0.0852606	0.091617	0.0639386	0.426743	0.0723066	0.111545	0	0	0.0828157	0.0625391	0	0.117578	0.167056	0.215401	0	0.124533	0.0853606	0	0.116913	0	0.0180995	0.2429	0	0.0311915	0.107759	0.0691085	0.138504	0	0	0.227169	0.071736	0.0877963	0.137018	0.125892	0.0887705	0	0.243457	0.363636	0	0
Otu0113	0.0495909	0	0.144648	0.0474383	0.144009	0.0646621	0.205479	0.58651	0.074603	0.091617	0	0	0.0723066	0.167317	0	0	0.0414079	0.218887	0	0	0.11694	0.0538503	0.127267	0.249066	0.0426803	0	0	0	0.0361991	0.0373692	0	0	0.175108	0.207326	0	0	0.184077	0.204453	0	0.0877963	0.137018	0.188838	0.177541	0.0587544	0.0912964	0.218182	0	0.115607
Otu0064	0.0743863	0.0497018	0	0	0.0288018	0	0	0	0.0959181	0.0229043	0	0	0.27115	0	0	0	0.0414079	0.0312695	0	0	0.150351	0	0	0	0.0853606	0	0	0	0.126697	0	0	0	0.107759	0	0	0	0	0	0	0	0.0228363	0	0	0	0.152161	0	0	0
Otu0140	0	0.0497018	0	0	0.0576037	0	0.0684932	0	0.159864	0.091617	0	0.0711238	0.16269	0	0	0	0.0828157	0	0	0	0.11694	0	0	0	0.0640205	0	0	0	0.199095	0	0	0	0.0404095	0	0	0	0.0460193	0	0	0	0.0913451	0	0	0.0293772	0.0912964	0	0	0
Otu0086	0.0495909	0.298211	0.144648	0.142315	0.144009	0.129324	0.0684932	0.293255	0.0959181	0.091617	0	0.142248	0.10846	0	0	0.206897	0.124224	0.0312695	0.0921659	0.235156	0.0835282	0.107701	0.127267	0.373599	0.0640205	0.373134	0.116913	0.282486	0.0542986	0.186846	0.124275	0.155958	0.202047	0.0691085	0.277008	0	0.0460193	0.0454339	0	0.0877963	0.0913451	0.0629459	0.310697	0.0587544	0.0304321	0.0727273	0	0.0578035
Otu0173	0.0743863	0.0994036	0.096432	0	0.0576037	0.0646621	0	0	0.0959181	0.0687128	0	0	0.16269	0	0	0	0.0414079	0	0	0	0.100234	0	0	0	0.149381	0	0.311769	0.282486	0.126697	0.392377	0.24855	0	0.0404095	0.138217	0.138504	0.241546	0.0460193	0	0	0	0.0685088	0	0	0.323149	0.121729	0	0	0
Otu0103	0.0991818	0.0497018	0.048216	0.189753	0.144009	0.29098	0	0.293255	0.138548	0.0458085	0	0	0.0542299	0.278862	0.571429	0.344828	0.0414079	0.250156	0.184332	0.352734	0.0835282	0.323102	0.254534	0.498132	0.0640205	0	0.155885	0.188324	0.108597	0.112108	0	0.218341	0.121228	0.0691085	0.0692521	0.241546	0.0920387	0.159019	0.143472	0.0877963	0.0456725	0.314729	0.133156	0	0.0912964	0.290909	0.606061	0.17341
Otu0155	0.148773	0.0497018	0.24108	0.237192	0.144009	0	0	0.146628	0.0852606	0.0687128	0.0639386	0	0	0.0278862	0.571429	0.0689655	0	0.0938086	0	0	0.167056	0.161551	0.0318167	0.124533	0.0640205	0	0.0389712	0.188324	0.0723982	0.130792	0	0.062383	0.0942888	0.0691085	0.0692521	0	0	0.113585	0.071736	0.0877963	0.18269	0.0629459	0	0	0.121729	0	0	0
Otu0189	0.347136	0.0994036	0	0.0474383	0.0864055	0	0	0	0.0319727	0.0229043	0	0.0711238	0.0542299	0.0557724	0	0	0.0414079	0.0938086	0	0.0587889	0.0501169	0.161551	0.0954502	0	0.0213402	0	0.0779423	0.282486	0.0904977	0.0560538	0	0	0.121228	0.0691085	0.0692521	0.241546	0.138058	0.272603	0.071736	0.0877963	0.0913451	0.0839278	0.0443853	0.0881316	0	0.0727273	0	0.0578035
Otu0168	0.0743863	0.0994036	0.096432	0.142315	0.0288018	0.0969932	0	0	0.149206	0.16033	0.0639386	0.142248	0.0903832	0	0	0	0.0414079	0.0312695	0	0	0.0835282	0	0	0	0.106701	0.373134	0.0779423	0.188324	0.126697	0.093423	0.124275	0	0.107759	0.0691085	0.34626	0.241546	0.0920387	0	0	0	0.0685088	0	0	0.235018	0.0912964	0	0	0
Otu0130	0	0.0497018	0.048216	0.0474383	0.0576037	0.0323311	0	0	0.127891	0.0229043	0	0.0711238	0.0723066	0	0	0	0	0	0	0	0.0835282	0	0	0	0.234742	0	0	0	0.126697	0.0373692	0	0	0.0404095	0	0	0	0.0920387	0	0	0	0	0	0	0.0293772	0.213025	0	0	0
Otu0162	0.0991818	0.0497018	0.096432	0.142315	0.0864055	0.387973	0	0.58651	0.0319727	0.137426	0	0.213371	0.144613	0.250976	0	0.206897	0	0.312695	0.0921659	0	0.233879	0	0	0	0.106701	0.746269	0.311769	0.376648	0.0723982	0.168161	0.289975	0.124766	0.107759	0.48376	0.207756	0.483092	0.0460193	0	0	0.965759	0.0456725	0.167856	0.0887705	0.323149	0.0608643	0.145455	0	0.17341
Otu0115	0.0247954	0.0497018	0.048216	0.0948767	0.0864055	0.0646621	0.0684932	0	0.0639454	0.0687128	0.0639386	0	0.0723066	0.0557724	0	0	0.0414079	0.156348	0.0921659	0.117578	0.100234	0.215401	0.159084	0	0.0853606	0	0	0	0.235294	0.0747384	0.041425	0.0311915	0.080819	0.138217	0.0692521	0.724638	0.0460193	0.0454339	0.071736	0	0.0685088	0.0419639	0.0887705	0.0587544	0.121729	0	0	0.115607
Otu0267	0.0247954	0	0	0.0474383	0	0.0323311	0	0	0.117233	0	0	0	0.198843	0	0	0	0.0828157	0	0	0	0.0835282	0	0	0	0.192061	0	0.0389712	0	0.0542986	0	0	0	0.0538793	0	0	0	0.0920387	0	0	0	0.0228363	0	0	0	0.0608643	0	0	0
Otu0253	0.0495909	0	0	0	0.172811	0	0	0	0.074603	0	0	0	0.0723066	0	0	0	0	0.0625391	0	0	0.0835282	0	0	0	0.128041	0	0	0	0.0723982	0	0	0.0311915	0.0538793	0	0	0	0.0460193	0	0	0	0.137018	0.0419639	0	0	0.0912964	0	0	0
Otu0214	0.0247954	0.0497018	0	0.0474383	0.115207	0.0646621	0.0684932	0	0.0959181	0.0229043	0	0.0711238	0.126537	0	0	0	0.124224	0	0	0	0.100234	0	0	0	0.0426803	0	0	0	0.0361991	0.0373692	0.124275	0	0.0538793	0	0.0692521	0	0.0920387	0	0	0	0.0685088	0	0	0.0293772	0.0912964	0	0	0
Otu0093	0.0743863	0.0497018	0.048216	0.0474383	0.144009	0	0	0	0.0852606	0.091617	0.191816	0.0711238	0.0542299	0.362521	0.571429	0.344828	0.165631	0.250156	0.276498	0.176367	0	0.323102	0.222717	0.249066	0.0640205	0	0.194856	0.188324	0.0904977	0.093423	0.124275	0.374298	0.080819	0.0691085	0	0	0.0920387	0.113585	0.071736	0	0.0913451	0.230802	0.221926	0.0293772	0.0304321	0.145455	0	0.462428
Otu0090	0.0991818	0.248509	0.144648	0.237192	0.0864055	0.161655	0	0.146628	0.0959181	0.114521	0.191816	0.0711238	0.0903832	0.0278862	0	0	0	0.187617	0	0	0.0501169	0.107701	0.0636335	0	0.170721	0	0.0779423	0.188324	0.0180995	0.0560538	0.289975	0	0.080819	0.0691085	0.0692521	0.483092	0.0920387	0.227169	0	0.0877963	0.0913451	0.0839278	0	0.646298	0.0608643	0	0	0
Otu0261	0.0495909	0.0497018	0	0.0948767	0.0864055	0.0646621	0.0684932	0	0.0319727	0.0458085	0.0639386	0	0.10846	0.0278862	0.571429	0	0	0.0312695	0	0.0587889	0.0835282	0.107701	0.0318167	0.249066	0.106701	0	0.0389712	0	0.0180995	0.0560538	0.041425	0.124766	0.161638	0.0691085	0.0692521	0	0.0920387	0	0.071736	0.0877963	0.0685088	0.146874	0.177541	0.0293772	0.121729	0.0727273	0	0.0578035
Otu0283	0.0247954	0.0994036	0	0.0474383	0.115207	0.0969932	0	0	0.0213151	0.0229043	0.127877	0	0.126537	0	0	0	0.0414079	0	0	0	0.133645	0	0	0	0.0640205	0	0.116913	0.094162	0.0723982	0.0747384	0.1657	0	0.134698	0.138217	0.0692521	0.241546	0.0460193	0	0	0	0.0228363	0.020982	0	0.176263	0.121729	0	0	0
Otu0157	0.0495909	0.0497018	0	0	0.172811	0	0	0	0.149206	0.0229043	0	0	0.0361533	0.0836587	0.571429	0.0689655	0.0414079	0.187617	0	0.176367	0.11694	0	0.127267	0.124533	0.128041	0	0.0389712	0.188324	0.0904977	0	0	0	0.0673491	0	0	0	0.0460193	0.0908678	0	0	0	0.188838	0.177541	0	0.0304321	0.218182	0.30303	0.0578035
Otu0351	0.223159	0.0497018	0	0	0.172811	0	0	0	0.0532879	0	0	0	0.0361533	0	0	0	0.0414079	0	0	0	0.0501169	0	0	0	0.170721	0	0	0.094162	0.0542986	0.0186846	0.041425	0.062383	0.107759	0	0	0	0	0.0681508	0	0	0.0228363	0.020982	0	0	0	0	0	0
Otu0147	0.0247954	0.0497018	0.048216	0.0948767	0.0864055	0.0646621	0.136986	0	0.127891	0.16033	0.0639386	0.0711238	0.0723066	0	0	0	0.165631	0	0	0	0.100234	0	0	0	0.0640205	0	0.0389712	0	0.0361991	0.0186846	0.124275	0	0.121228	0.0691085	0	0	0.0460193	0	0	0	0.0456725	0	0	0	0.0304321	0.0727273	0	0.115607
Otu0122	0.0495909	0.0497018	0	0	0.0864055	0.0323311	0	0	0.0639454	0.0687128	0.0639386	0	0.126537	0	0	0	0.0828157	0	0	0	0.0668226	0	0	0	0.0426803	0	0.155885	0.376648	0.0723982	0.0747384	0.455675	0	0.0404095	0.207326	0.692521	0.483092	0.0920387	0	0	0	0.0685088	0	0	0.705053	0.121729	0	0	0
Otu0211	0.0991818	0.0497018	0	0	0.115207	0.161655	0	0.146628	0.0639454	0.0229043	0	0	0.0723066	0	0	0	0.165631	0.0312695	0	0	0.0835282	0.107701	0	0	0.0853606	0	0	0.094162	0.0361991	0.112108	0.041425	0.0311915	0.0538793	0	0	0	0	0.0908678	0	0	0.0685088	0.020982	0	0.0587544	0.0608643	0.145455	0	0
Otu0101	0.0495909	0.0994036	0	0.0948767	0	0.0646621	0.0684932	0.146628	0.138548	0.0458085	0.0639386	0.213371	0.126537	0	0	0.0689655	0	0	0	0	0.0501169	0.107701	0.0318167	0	0.0213402	0	0.311769	0.659134	0.108597	0.149477	0.1657	0.0935745	0.0538793	0.138217	0.277008	0	0.184077	0.0681508	0.215208	0.175593	0.0685088	0.0419639	0.0887705	0.558167	0.0912964	0	0	0
Otu0142	0.0991818	0.248509	0.096432	0.142315	0.0576037	0.129324	0.0684932	0	0.138548	0.183234	0.255754	0.213371	0.0361533	0.0836587	0	0.0689655	0.124224	0	0	0	0.0501169	0.0538503	0.0318167	0	0.106701	0	0	0.094162	0.108597	0.112108	0.08285	0.062383	0.121228	0	0.138504	0	0	0.0908678	0.071736	0	0.0228363	0.0839278	0.0443853	0.0881316	0.0304321	0.0727273	0	0.0578035
Otu0259	0	0	0	0	0.0288018	0.0323311	0.136986	0	0.0106576	0.0229043	0	0.0711238	0.180766	0	0	0	0	0	0	0	0.0668226	0	0	0	0.128041	0	0	0	0.0542986	0.0373692	0	0.0311915	0	0	0	0	0.138058	0	0	0	0.114181	0	0	0.0293772	0.152161	0	0	0
Otu0050	0.0247954	0	0.048216	0.0474383	0.0864055	0.226317	0.136986	0.146628	0.0639454	0.229043	0.127877	0	0.0180766	0.836587	0.571429	0.413793	0.0828157	0.750469	0.0921659	0.646678	0.0668226	0.807754	0.668151	0.124533	0.0426803	0	0.155885	0.188324	0.0723982	0.261584	0.207125	0.249532	0.121228	0.207326	0.207756	0	0.0920387	0.386188	0.71736	0	0.18269	0.545531	0.355082	0.20564	0.0304321	0.654545	0	0.17341
Otu0293	0.0247954	0	0.048216	0	0	0.0323311	0	0.146628	0.0959181	0.0229043	0	0	0.16269	0	0.571429	0	0.165631	0.0312695	0	0	0.0835282	0.0538503	0.0318167	0	0	0	0.0389712	0.188324	0	0.0747384	0.08285	0	0.0269397	0.0691085	0.277008	0	0	0	0	0	0.137018	0	0.0887705	0.0881316	0.152161	0	0	0
Otu0116	0.0991818	0.0497018	0.048216	0	0.0288018	0.0323311	0	0	0.0639454	0.0229043	0	0.0711238	0.126537	0.0836587	0.571429	0.413793	0	0.0938086	0.276498	0.235156	0.0835282	0.538503	0.0954502	0.249066	0.0853606	0.373134	0	0.094162	0.0180995	0.0560538	0	0.249532	0.0673491	0.0691085	0.0692521	0	0.0460193	0.204453	0.286944	0.526778	0.0456725	0.188838	0	0.146886	0.121729	0.509091	0.30303	0.115607
Otu0171	0.148773	0.0994036	0.048216	0	0	0.0646621	0.0684932	0	0.0959181	0.0229043	0	0	0.0723066	0	0	0	0.0414079	0	0	0	0.11694	0.0538503	0	0	0	0	0.0779423	0.094162	0.0542986	0.149477	0.041425	0	0.0942888	0.276434	0.0692521	0	0.0460193	0	0	0	0.0913451	0	0	0.0587544	0.0304321	0	0	0
Otu0172	0.0247954	0	0.048216	0	0	0	0.0684932	0	0.0639454	0.0229043	0	0	0.0903832	0.0836587	0	0.0689655	0.0828157	0.0312695	0.184332	0	0.100234	0.0538503	0.127267	0	0.0853606	0	0	0	0.108597	0	0	0.0311915	0.0673491	0	0.0692521	0	0.138058	0.0454339	0	0	0.0228363	0.0419639	0	0.0293772	0	0.0727273	0	0
Otu0418	0.0991818	0	0.048216	0	0.0576037	0	0	0	0.0532879	0.0229043	0	0	0.0542299	0	0	0	0.0414079	0	0	0	0.0668226	0	0	0	0.0213402	0	0	0	0.0542986	0.0560538	0.041425	0	0.107759	0	0	0	0.138058	0	0	0	0	0	0	0	0.0912964	0	0	0
Otu0212	0	0	0	0	0.0864055	0	0	0	0.0852606	0	0	0.0711238	0.0903832	0	0	0	0.0414079	0	0	0	0.0501169	0	0	0	0.0853606	0	0	0	0.0542986	0	0.041425	0	0.080819	0	0	0	0.0460193	0	0	0	0.0685088	0	0	0	0.0912964	0	0	0
Otu0210	0.0247954	0.0497018	0.096432	0.0474383	0.115207	0	0	0	0.0532879	0.0229043	0	0	0.0723066	0	0.571429	0	0.0414079	0.0625391	0.0921659	0	0.0501169	0.0538503	0.0636335	0	0.128041	0	0.0779423	0	0.0361991	0.0747384	0	0.0311915	0.0269397	0	0.0692521	0.241546	0	0.0454339	0.143472	0.0877963	0.137018	0.146874	0	0	0.0912964	0.0727273	0	0.0578035
Otu0199	0.0495909	0.0994036	0.048216	0.0474383	0.0864055	0.0969932	0	0	0.106576	0	0	0	0.0180766	0	0	0	0.0828157	0.0312695	0	0	0.0835282	0	0	0	0	0	0	0.188324	0.108597	0.0373692	0	0	0.0538793	0	0	0.241546	0.0460193	0.0227169	0	0	0.0456725	0.0419639	0	0.146886	0.0912964	0	0	0
Otu0285	0.0247954	0	0	0	0.115207	0	0	0	0.0106576	0.0229043	0	0	0.0180766	0.0278862	0	0	0.0414079	0.0312695	0.0921659	0	0.0167056	0	0.0318167	0	0.0426803	0	0.0389712	0.094162	0.0723982	0.0186846	0	0	0.080819	0	0	0	0.138058	0.0681508	0	0	0.0456725	0.0629459	0.0443853	0.0293772	0.152161	0	0	0
Otu0404	0.0743863	0	0	0	0.0288018	0	0	0	0.0426303	0	0	0	0.0361533	0	0	0	0.0828157	0.0625391	0	0	0.0501169	0.161551	0.0318167	0	0.0213402	0	0	0	0.0180995	0.0186846	0	0	0.0269397	0	0	0	0	0	0.071736	0	0	0.0839278	0.0443853	0	0.365186	0	0	0.0578035
Otu0238	0.0991818	0.0994036	0.096432	0	0.0576037	0.0969932	0.0684932	0	0.0213151	0.0229043	0	0	0.0180766	0	0	0	0.0828157	0.0312695	0	0	0.0334113	0	0	0	0.170721	0	0	0	0.0542986	0.093423	0.08285	0	0.0538793	0	0	0	0.0920387	0.0454339	0	0	0	0.020982	0	0.0881316	0.0608643	0	0	0
Otu0243	0.0991818	0	0	0.0948767	0.0864055	0.0646621	0	0	0.0532879	0.0458085	0.0639386	0.0711238	0.0361533	0	0	0	0.165631	0	0	0	0.0334113	0	0	0	0.0426803	0	0	0.094162	0.0180995	0.0560538	0.041425	0	0.0538793	0	0	0	0	0	0	0	0.0913451	0	0	0.0293772	0.0608643	0	0	0
Otu0203	0.123977	0.0497018	0.144648	0.0474383	0.0288018	0.129324	0.136986	0.293255	0.0213151	0.183234	0.127877	0.0711238	0.0903832	0	0	0	0.165631	0.0312695	0	0	0.0334113	0	0	0	0.106701	0	0.0389712	0.094162	0.0361991	0.112108	0.041425	0.0311915	0.0404095	0	0	0.483092	0	0.0227169	0	0.0877963	0.0228363	0.0419639	0	0.0293772	0.0608643	0	0	0
Otu0298	0.0743863	0	0	0	0.0576037	0.0969932	0	0	0.0106576	0.0229043	0.0639386	0	0.10846	0.0278862	0.571429	0	0.0828157	0.0938086	0	0.0587889	0.0501169	0.107701	0.0954502	0	0.0640205	0	0	0	0.0361991	0.0560538	0.124275	0	0.0942888	0.0691085	0.138504	0.241546	0.0460193	0.0681508	0.071736	0	0.0685088	0	0	0.0881316	0.0304321	0.0727273	0	0.0578035
Otu0343	0.0247954	0	0	0	0.0864055	0	0	0	0.0639454	0	0	0	0.0361533	0	0	0	0.0414079	0	0	0	0.0501169	0	0	0	0.0213402	0	0.0389712	0	0.0542986	0.093423	0.124275	0	0.134698	0.0691085	0	0	0.0920387	0	0	0	0.0228363	0.020982	0	0.0293772	0.0912964	0.0727273	0	0.0578035
Otu0390	0.0743863	0	0	0	0	0.0323311	0	0	0.0532879	0	0	0	0.0723066	0	0	0	0.165631	0	0	0	0.0501169	0	0	0	0.0853606	0	0	0	0	0	0	0	0.0269397	0	0	0	0.0460193	0	0	0	0.0456725	0	0	0	0.0912964	0	0	0
Otu0201	0	0	0	0	0.144009	0.0646621	0	0.146628	0.074603	0	0	0.142248	0.0180766	0	0	0	0	0.0938086	0	0	0.0668226	0	0	0	0.106701	0	0.0779423	0.188324	0.0180995	0	0	0	0.0134698	0	0	0	0.0920387	0.0681508	0	0	0.0913451	0.0419639	0	0.20564	0.0608643	0	0	0
Otu0161	0.0743863	0.0497018	0.24108	0.0474383	0.0576037	0.193986	0.0684932	0.293255	0.0639454	0.0229043	0	0.426743	0.0361533	0.0557724	0	0	0.0414079	0.0938086	0	0	0.0668226	0.269251	0.0636335	0	0.0213402	0	0.0779423	0.188324	0.0361991	0.0560538	0.041425	0.0311915	0.0538793	0	0	0	0.0460193	0.0681508	0.071736	0	0.0685088	0.0419639	0	0	0.0912964	0	0	0
[truncated: 249 more rows]
